# Supplementary material for: Syntheses, crystal structures and Hirshfeld surface analysis of 2-(benzyl­sulfan­yl)-5-[4-(di­methyl­amino)­phen­yl]-1,3,4-oxa­diazole and 2-[(2-chloro-6-fluoro­benz­yl)sulfan­yl]-5-[4-(di­methyl­amino)­phen­yl]-1,3,4-oxa­diazole
Source: Acta Crystallogr E Crystallogr Commun. 2023 May 19;79(Pt 6):552–6. doi: 10.1107/S2056989023004164 (PMC10242748; doi:10.1107/S2056989023004164)
Supplement: Supplementary file 1 [file e-79-00552-sup1.cif]

##############################################################################
#                                                                            #
# This CIF contains the data in a paper accepted for publication in          #
# Acta Crystallographica Section E. It conforms to the requirements of       #
# Notes for Authors for Acta Crystallographica Section E, and has been       #
# peer reviewed under the auspices of the IUCr Commission on Journals.       #
#                                                                            #
# Full details of the Crystallographic Information File format               #
# are given in the paper "The Crystallographic Information File (CIF):       #
# a New Standard Archive File for Crystallography" by S. R. Hall, F. H.      #
# Allen and I. D. Brown [Acta Cryst. (1991), A47, 655-685].                  #
#                                                                            #
# The current version of the core CIF dictionary is obtainable from          #
# ftp://ftp.iucr.org/pub/cif_core.dic.                                       #
#                                                                            #
# Software is freely available for graphical display of the structure(s)     #
# in this CIF. For information consult the CIF software page                 #
# http://www.iucr.org/resources/cif/software.                                #
#                                                                            #
# This file may be used for bona fide research purposes within the           #
# scientific community so long as proper attribution is given to the journal # 
# article from which it was obtained.                                        #
#                                                                            #
##############################################################################
data_I
_audit_creation_method     'SHELXL-2018/3'
_chemical_name_systematic
;
2-(Benzylsulfanyl)-5-[4-(dimethylamino)phenyl]-1,3,4-oxadiazole
;
_chemical_name_common     ?
_chemical_formula_moiety     'C17 H17 N3 O S'
_chemical_formula_sum     'C17 H17 N3 O S'
_chemical_formula_iupac     'C17 H17 N3 O S'
_chemical_formula_weight     311.39
_chemical_melting_point     ?
_chemical_absolute_configuration     ?
_space_group_crystal_system     monoclinic
_space_group_name_H-M_alt     'I a'
_space_group_name_Hall     'I -2ya'
loop_
    _space_group_symop_operation_xyz
    'x, y, z'
    'x+1/2, -y, z'
    'x+1/2, y+1/2, z+1/2'
    'x+1, -y+1/2, z+1/2'
_cell_length_a     16.816(3)
_cell_length_b     4.7848(10)
_cell_length_c     20.123(4)
_cell_angle_alpha     90
_cell_angle_beta     105.96(3)
_cell_angle_gamma     90
_cell_volume     1556.7(6)
_cell_formula_units_Z     4
_cell_measurement_reflns_used     4218
_cell_measurement_theta_min     3.0290
_cell_measurement_theta_max     71.2130
_cell_measurement_temperature     297(2)
_exptl_crystal_description     prizmatic
_exptl_crystal_colour     colorless
_exptl_crystal_size_max     0.35
_exptl_crystal_size_mid     0.20
_exptl_crystal_size_min     0.15
_exptl_crystal_density_diffrn     1.329
_exptl_crystal_density_meas     ?
_exptl_crystal_density_method     ?
_exptl_crystal_F_000     656
_exptl_absorpt_coefficient_mu     1.884
_exptl_absorpt_correction_type     multi-scan
_exptl_absorpt_process_details
;
(SADABS; Krause <i>et al.</i>,  2015)
;
_exptl_absorpt_correction_T_min     0.74905
_exptl_absorpt_correction_T_max     1.00000
_diffrn_ambient_temperature     297(2)
_diffrn_source     'micro-focus sealed X-ray tube'
_diffrn_radiation_type     CuK\a
_diffrn_radiation_wavelength     1.54184
_diffrn_measurement_device_type
                         'XtaLAB Synergy, Single source at home/near, HyPix3000'
_diffrn_measurement_device     'four-circle diffractometer'
_diffrn_measurement_method     '\w scans'
_diffrn_detector     'Hybrid Pixel Array Detector'
_diffrn_detector_area_resol_mean     10.0000
_diffrn_reflns_number     6572
_diffrn_reflns_av_R_equivalents     0.0257
_diffrn_reflns_av_unetI/netI     0.0285
_diffrn_reflns_theta_min     4.571
_diffrn_reflns_theta_max     71.451
_diffrn_reflns_theta_full     67.684
_diffrn_measured_fraction_theta_max     0.987
_diffrn_measured_fraction_theta_full     0.999
_diffrn_reflns_limit_h_min     -20
_diffrn_reflns_limit_h_max     20
_diffrn_reflns_limit_k_min     -5
_diffrn_reflns_limit_k_max     5
_diffrn_reflns_limit_l_min     -24
_diffrn_reflns_limit_l_max     24
_refine_special_details
;
 Refined as a 2-component inversion twin.
;
_reflns_number_total     2732
_reflns_number_gt     2583
_reflns_threshold_expression     'I > 2\s(I)'
_refine_ls_structure_factor_coef     Fsqd
_refine_ls_matrix_type     full
_refine_ls_R_factor_all     0.0337
_refine_ls_R_factor_gt     0.0322
_refine_ls_wR_factor_gt     0.0869
_refine_ls_wR_factor_ref     0.0885
_refine_ls_goodness_of_fit_ref     1.043
_refine_ls_restrained_S_all     1.042
_refine_ls_number_reflns     2732
_refine_ls_number_parameters     202
_refine_ls_number_restraints     2
_refine_ls_hydrogen_treatment     constr
_refine_ls_weighting_scheme     calc
_refine_ls_weighting_details
                      'w=1/[\s^2^(Fo^2^)+(0.0541P)^2^] where P=(Fo^2^+2Fc^2^)/3'
_atom_sites_solution_hydrogens     geom
_atom_sites_solution_primary     dual
_atom_sites_solution_secondary     ?
_refine_ls_shift/su_max     0.000
_refine_ls_shift/su_mean     0.000
_refine_diff_density_max     0.154
_refine_diff_density_min     -0.206
_refine_ls_extinction_method     none
_refine_ls_extinction_coef     .
_refine_ls_abs_structure_details
;
 Refined as an inversion twin
;
_refine_ls_abs_structure_Flack     0.43(2)
loop_
    _atom_type_symbol
    _atom_type_description
    _atom_type_scat_dispersion_real
    _atom_type_scat_dispersion_imag
    _atom_type_scat_source
    'C' 'C' 0.0181 0.0091
                         'International Tables Vol C Tables 4.2.6.8 and 6.1.1.4'
    'H' 'H' 0.0000 0.0000
                         'International Tables Vol C Tables 4.2.6.8 and 6.1.1.4'
    'N' 'N' 0.0311 0.0180
                         'International Tables Vol C Tables 4.2.6.8 and 6.1.1.4'
    'O' 'O' 0.0492 0.0322
                         'International Tables Vol C Tables 4.2.6.8 and 6.1.1.4'
    'S' 'S' 0.3331 0.5567
                         'International Tables Vol C Tables 4.2.6.8 and 6.1.1.4'
_computing_data_collection
;
CrysAlis PRO (Rigaku OD, 2021)
;
_computing_cell_refinement
;
CrysAlis PRO (Rigaku OD, 2021)
;
_computing_data_reduction
;
CrysAlis PRO (Rigaku OD, 2021)
;
_computing_structure_solution
;
SHELXS97    (Sheldrick, 2008)
;
_computing_structure_refinement
;
<i>SHELXL2018/3</i> (Sheldrick, 2015)
;
_computing_molecular_graphics
;
XP in SHELXTL (Sheldrick, 2008)
;
_computing_publication_material
;
SHELXTL (Sheldrick, 2008), PLATON (Spek, 2020) and publCIF
(Westrip, 2010)
;
loop_
    _atom_site_type_symbol
    _atom_site_label
    _atom_site_fract_x
    _atom_site_fract_y
    _atom_site_fract_z
    _atom_site_U_iso_or_equiv
    _atom_site_adp_type
    _atom_site_calc_flag
    _atom_site_occupancy
    _atom_site_disorder_assembly
    _atom_site_disorder_group
    S S1 0.35188(5) 0.65967(15) 0.24394(4) 0.0675(2) Uani d 1 . .
    O O1 0.38557(12) 0.2829(4) 0.15990(10) 0.0546(4) Uani d 1 . .
    N N3 0.25142(15) 0.3621(5) 0.13720(14) 0.0607(6) Uani d 1 . .
    N N4 0.26466(15) 0.1612(5) 0.09008(14) 0.0595(6) Uani d 1 . .
    N N1A 0.51675(14) -0.6015(5) -0.02778(13) 0.0614(6) Uani d 1 . .
    C C2 0.32356(17) 0.4249(6) 0.17577(14) 0.0561(6) Uani d 1 . .
    C C5 0.34386(17) 0.1194(6) 0.10548(14) 0.0518(6) Uani d 1 . .
    C C1A 0.38914(15) -0.0700(6) 0.07351(13) 0.0497(5) Uani d 1 . .
    C C2A 0.34682(16) -0.2469(6) 0.02095(15) 0.0541(6) Uani d 1 . .
    H H2AA 0.289305 -0.245654 0.007619 0.065 Uiso calc 1 . .
    C C3A 0.38831(17) -0.4238(6) -0.01174(14) 0.0543(6) Uani d 1 . .
    H H3AA 0.358087 -0.539335 -0.046814 0.065 Uiso calc 1 . .
    C C4A 0.47522(16) -0.4349(6) 0.00637(14) 0.0514(6) Uani d 1 . .
    C C5A 0.51775(17) -0.2603(6) 0.06167(16) 0.0555(6) Uani d 1 . .
    H H5AA 0.575192 -0.266824 0.076730 0.067 Uiso calc 1 . .
    C C6A 0.47585(16) -0.0824(6) 0.09332(14) 0.0549(6) Uani d 1 . .
    H H6AA 0.505497 0.032849 0.128737 0.066 Uiso calc 1 . .
    C C7A 0.4722(2) -0.7707(7) -0.08530(18) 0.0681(8) Uani d 1 . .
    H H7AA 0.510695 -0.863023 -0.105354 0.102 Uiso calc 1 . .
    H H7AB 0.436148 -0.653916 -0.119410 0.102 Uiso calc 1 . .
    H H7AC 0.439939 -0.907932 -0.069428 0.102 Uiso calc 1 . .
    C C8A 0.60506(19) -0.6514(7) 0.0000(2) 0.0718(9) Uani d 1 . .
    H H8AA 0.622912 -0.784539 -0.028621 0.108 Uiso calc 1 . .
    H H8AB 0.615965 -0.723417 0.046118 0.108 Uiso calc 1 . .
    H H8AC 0.634547 -0.479131 0.000665 0.108 Uiso calc 1 . .
    C C1B 0.20329(17) 0.5859(6) 0.27839(14) 0.0536(6) Uani d 1 . .
    C C2B 0.23312(18) 0.5105(7) 0.34681(15) 0.0605(7) Uani d 1 . .
    H H2BA 0.283977 0.579459 0.372557 0.073 Uiso calc 1 . .
    C C3B 0.1890(2) 0.3346(7) 0.37792(18) 0.0723(9) Uani d 1 . .
    H H3BA 0.209881 0.285927 0.424205 0.087 Uiso calc 1 . .
    C C4B 0.1137(3) 0.2317(9) 0.3397(2) 0.0826(10) Uani d 1 . .
    H H4BA 0.083364 0.114435 0.360365 0.099 Uiso calc 1 . .
    C C5B 0.0837(2) 0.3010(10) 0.2720(2) 0.0863(11) Uani d 1 . .
    H H5BA 0.033294 0.228498 0.246285 0.104 Uiso calc 1 . .
    C C6B 0.1276(2) 0.4787(8) 0.24093(17) 0.0710(8) Uani d 1 . .
    H H6BA 0.106285 0.526586 0.194651 0.085 Uiso calc 1 . .
    C C7B 0.2500(2) 0.7858(6) 0.24513(19) 0.0687(8) Uani d 1 . .
    H H7BA 0.256392 0.962089 0.269826 0.082 Uiso calc 1 . .
    H H7BB 0.217555 0.820846 0.197995 0.082 Uiso calc 1 . .
loop_
    _atom_site_aniso_label
    _atom_site_aniso_U_11
    _atom_site_aniso_U_22
    _atom_site_aniso_U_33
    _atom_site_aniso_U_12
    _atom_site_aniso_U_13
    _atom_site_aniso_U_23
    S1 0.0666(4) 0.0746(4) 0.0645(4) -0.0124(4) 0.0234(3) -0.0030(4)
    O1 0.0501(10) 0.0581(9) 0.0555(10) -0.0021(8) 0.0144(8) 0.0069(8)
    N3 0.0516(12) 0.0674(14) 0.0641(14) 0.0038(10) 0.0177(11) 0.0037(11)
    N4 0.0465(12) 0.0681(14) 0.0619(14) 0.0035(10) 0.0116(10) 0.0036(11)
    N1A 0.0471(12) 0.0666(14) 0.0680(15) -0.0002(10) 0.0114(11) -0.0029(11)
    C2 0.0564(16) 0.0568(14) 0.0578(15) -0.0004(11) 0.0201(13) 0.0116(12)
    C5 0.0471(13) 0.0552(13) 0.0515(14) -0.0025(11) 0.0108(11) 0.0121(11)
    C1A 0.0448(12) 0.0528(12) 0.0506(13) 0.0000(10) 0.0115(11) 0.0127(10)
    C2A 0.0398(13) 0.0597(14) 0.0601(15) -0.0042(10) 0.0092(11) 0.0115(12)
    C3A 0.0451(13) 0.0565(14) 0.0571(15) -0.0047(11) 0.0069(11) 0.0061(12)
    C4A 0.0438(12) 0.0521(13) 0.0556(15) -0.0040(10) 0.0091(11) 0.0119(11)
    C5A 0.0400(12) 0.0612(14) 0.0600(15) -0.0034(11) 0.0048(12) 0.0073(12)
    C6A 0.0469(13) 0.0576(14) 0.0552(14) -0.0041(11) 0.0058(11) 0.0041(12)
    C7A 0.0636(18) 0.0708(18) 0.0676(19) -0.0046(15) 0.0145(15) -0.0064(15)
    C8A 0.0473(15) 0.084(2) 0.084(2) 0.0032(15) 0.0178(15) -0.0042(17)
    C1B 0.0555(14) 0.0531(13) 0.0541(14) 0.0088(11) 0.0184(12) -0.0046(11)
    C2B 0.0550(15) 0.0725(17) 0.0527(15) -0.0006(13) 0.0126(12) -0.0028(12)
    C3B 0.071(2) 0.089(2) 0.0609(18) 0.0056(16) 0.0252(16) 0.0073(15)
    C4B 0.074(2) 0.101(3) 0.084(2) -0.0115(19) 0.042(2) -0.006(2)
    C5B 0.0556(18) 0.119(3) 0.087(2) -0.0168(18) 0.0245(17) -0.027(2)
    C6B 0.0580(16) 0.097(2) 0.0563(17) 0.0077(16) 0.0121(14) -0.0097(16)
    C7B 0.083(2) 0.0529(15) 0.0729(19) 0.0070(14) 0.0255(16) 0.0060(13)
_geom_special_details
;
 All esds (except the esd in the dihedral angle between two l.s. planes)
 are estimated using the full covariance matrix.  The cell esds are taken
 into account individually in the estimation of esds in distances, angles
 and torsion angles; correlations between esds in cell parameters are only
 used when they are defined by crystal symmetry.  An approximate (isotropic)
 treatment of cell esds is used for estimating esds involving l.s. planes.
;
loop_
    _geom_bond_atom_site_label_1
    _geom_bond_atom_site_label_2
    _geom_bond_site_symmetry_2
    _geom_bond_distance
    _geom_bond_publ_flag
    S1 C2 . 1.735(3) ?
    S1 C7B . 1.823(4) ?
    O1 C2 . 1.354(3) ?
    O1 C5 . 1.371(3) ?
    N3 C2 . 1.283(4) ?
    N3 N4 . 1.410(4) ?
    N4 C5 . 1.297(4) ?
    N1A C4A . 1.364(4) ?
    N1A C7A . 1.442(4) ?
    N1A C8A . 1.455(4) ?
    C5 C1A . 1.444(4) ?
    C1A C2A . 1.388(4) ?
    C1A C6A . 1.403(4) ?
    C2A C3A . 1.374(4) ?
    C2A H2AA . 0.9300 ?
    C3A C4A . 1.407(4) ?
    C3A H3AA . 0.9300 ?
    C4A C5A . 1.418(4) ?
    C5A C6A . 1.369(4) ?
    C5A H5AA . 0.9300 ?
    C6A H6AA . 0.9300 ?
    C7A H7AA . 0.9600 ?
    C7A H7AB . 0.9600 ?
    C7A H7AC . 0.9600 ?
    C8A H8AA . 0.9600 ?
    C8A H8AB . 0.9600 ?
    C8A H8AC . 0.9600 ?
    C1B C2B . 1.378(4) ?
    C1B C6B . 1.387(5) ?
    C1B C7B . 1.506(5) ?
    C2B C3B . 1.381(5) ?
    C2B H2BA . 0.9300 ?
    C3B C4B . 1.379(6) ?
    C3B H3BA . 0.9300 ?
    C4B C5B . 1.358(7) ?
    C4B H4BA . 0.9300 ?
    C5B C6B . 1.383(6) ?
    C5B H5BA . 0.9300 ?
    C6B H6BA . 0.9300 ?
    C7B H7BA . 0.9700 ?
    C7B H7BB . 0.9700 ?
loop_
    _geom_angle_atom_site_label_1
    _geom_angle_atom_site_label_2
    _geom_angle_atom_site_label_3
    _geom_angle_site_symmetry_1
    _geom_angle_site_symmetry_3
    _geom_angle
    _geom_angle_publ_flag
    C2 S1 C7B . . 99.79(16) ?
    C2 O1 C5 . . 102.5(2) ?
    C2 N3 N4 . . 105.6(2) ?
    C5 N4 N3 . . 106.6(2) ?
    C4A N1A C7A . . 120.5(2) ?
    C4A N1A C8A . . 120.8(3) ?
    C7A N1A C8A . . 117.8(3) ?
    N3 C2 O1 . . 113.6(3) ?
    N3 C2 S1 . . 129.6(2) ?
    O1 C2 S1 . . 116.7(2) ?
    N4 C5 O1 . . 111.6(3) ?
    N4 C5 C1A . . 128.5(3) ?
    O1 C5 C1A . . 119.8(2) ?
    C2A C1A C6A . . 117.7(3) ?
    C2A C1A C5 . . 120.0(2) ?
    C6A C1A C5 . . 122.3(2) ?
    C3A C2A C1A . . 121.3(3) ?
    C3A C2A H2AA . . 119.4 ?
    C1A C2A H2AA . . 119.4 ?
    C2A C3A C4A . . 121.8(3) ?
    C2A C3A H3AA . . 119.1 ?
    C4A C3A H3AA . . 119.1 ?
    N1A C4A C3A . . 122.1(3) ?
    N1A C4A C5A . . 121.5(2) ?
    C3A C4A C5A . . 116.4(3) ?
    C6A C5A C4A . . 121.2(3) ?
    C6A C5A H5AA . . 119.4 ?
    C4A C5A H5AA . . 119.4 ?
    C5A C6A C1A . . 121.4(3) ?
    C5A C6A H6AA . . 119.3 ?
    C1A C6A H6AA . . 119.3 ?
    N1A C7A H7AA . . 109.5 ?
    N1A C7A H7AB . . 109.5 ?
    H7AA C7A H7AB . . 109.5 ?
    N1A C7A H7AC . . 109.5 ?
    H7AA C7A H7AC . . 109.5 ?
    H7AB C7A H7AC . . 109.5 ?
    N1A C8A H8AA . . 109.5 ?
    N1A C8A H8AB . . 109.5 ?
    H8AA C8A H8AB . . 109.5 ?
    N1A C8A H8AC . . 109.5 ?
    H8AA C8A H8AC . . 109.5 ?
    H8AB C8A H8AC . . 109.5 ?
    C2B C1B C6B . . 118.3(3) ?
    C2B C1B C7B . . 121.3(3) ?
    C6B C1B C7B . . 120.4(3) ?
    C1B C2B C3B . . 121.3(3) ?
    C1B C2B H2BA . . 119.3 ?
    C3B C2B H2BA . . 119.3 ?
    C4B C3B C2B . . 119.3(3) ?
    C4B C3B H3BA . . 120.3 ?
    C2B C3B H3BA . . 120.3 ?
    C5B C4B C3B . . 120.2(4) ?
    C5B C4B H4BA . . 119.9 ?
    C3B C4B H4BA . . 119.9 ?
    C4B C5B C6B . . 120.4(4) ?
    C4B C5B H5BA . . 119.8 ?
    C6B C5B H5BA . . 119.8 ?
    C5B C6B C1B . . 120.4(3) ?
    C5B C6B H6BA . . 119.8 ?
    C1B C6B H6BA . . 119.8 ?
    C1B C7B S1 . . 113.7(2) ?
    C1B C7B H7BA . . 108.8 ?
    S1 C7B H7BA . . 108.8 ?
    C1B C7B H7BB . . 108.8 ?
    S1 C7B H7BB . . 108.8 ?
    H7BA C7B H7BB . . 107.7 ?
loop_
    _geom_torsion_atom_site_label_1
    _geom_torsion_atom_site_label_2
    _geom_torsion_atom_site_label_3
    _geom_torsion_atom_site_label_4
    _geom_torsion_site_symmetry_1
    _geom_torsion_site_symmetry_2
    _geom_torsion_site_symmetry_3
    _geom_torsion_site_symmetry_4
    _geom_torsion
    _geom_torsion_publ_flag
    C2 N3 N4 C5 . . . . 0.8(3) ?
    N4 N3 C2 O1 . . . . -0.6(3) ?
    N4 N3 C2 S1 . . . . 179.7(2) ?
    C5 O1 C2 N3 . . . . 0.2(3) ?
    C5 O1 C2 S1 . . . . 179.95(18) ?
    C7B S1 C2 N3 . . . . 0.7(3) ?
    C7B S1 C2 O1 . . . . -179.1(2) ?
    N3 N4 C5 O1 . . . . -0.8(3) ?
    N3 N4 C5 C1A . . . . 178.9(2) ?
    C2 O1 C5 N4 . . . . 0.4(3) ?
    C2 O1 C5 C1A . . . . -179.3(2) ?
    N4 C5 C1A C2A . . . . -3.2(4) ?
    O1 C5 C1A C2A . . . . 176.4(2) ?
    N4 C5 C1A C6A . . . . 176.4(3) ?
    O1 C5 C1A C6A . . . . -4.0(4) ?
    C6A C1A C2A C3A . . . . -1.5(4) ?
    C5 C1A C2A C3A . . . . 178.2(2) ?
    C1A C2A C3A C4A . . . . 0.1(4) ?
    C7A N1A C4A C3A . . . . 1.1(4) ?
    C8A N1A C4A C3A . . . . -167.9(3) ?
    C7A N1A C4A C5A . . . . -178.0(3) ?
    C8A N1A C4A C5A . . . . 13.0(4) ?
    C2A C3A C4A N1A . . . . -177.2(3) ?
    C2A C3A C4A C5A . . . . 2.0(4) ?
    N1A C4A C5A C6A . . . . 176.4(3) ?
    C3A C4A C5A C6A . . . . -2.8(4) ?
    C4A C5A C6A C1A . . . . 1.5(4) ?
    C2A C1A C6A C5A . . . . 0.6(4) ?
    C5 C1A C6A C5A . . . . -179.0(3) ?
    C6B C1B C2B C3B . . . . -0.5(4) ?
    C7B C1B C2B C3B . . . . 177.8(3) ?
    C1B C2B C3B C4B . . . . 0.2(5) ?
    C2B C3B C4B C5B . . . . 0.6(6) ?
    C3B C4B C5B C6B . . . . -1.0(6) ?
    C4B C5B C6B C1B . . . . 0.7(6) ?
    C2B C1B C6B C5B . . . . 0.1(5) ?
    C7B C1B C6B C5B . . . . -178.3(3) ?
    C2B C1B C7B S1 . . . . 61.9(3) ?
    C6B C1B C7B S1 . . . . -119.8(3) ?
    C2 S1 C7B C1B . . . . 77.7(3) ?
loop_
    _geom_hbond_atom_site_label_D
    _geom_hbond_atom_site_label_H
    _geom_hbond_atom_site_label_A
    _geom_hbond_site_symmetry_A
    _geom_hbond_distance_DH
    _geom_hbond_distance_HA
    _geom_hbond_distance_DA
    _geom_hbond_angle_DHA
    _geom_hbond_publ_flag
    C7A H7AC Cg2 1_545 0.96 2.80 3.626(4) 145 y
    C7B H7BA Cg3 1_565 0.97 2.93 3.738(4) 141 y
_shelx_space_group_comment
;
The symmetry employed for this shelxl refinement is uniquely defined
by the following loop, which should always be used as a source of
symmetry information in preference to the above space-group names.
They are only intended as comments.
;
_shelx_estimated_absorpt_T_min     ?
_shelx_estimated_absorpt_T_max     ?
_shelx_hkl_file
;
   0   0  -2 91113.0 2031.64  35
   0   0   4 90158.9 2041.90  12
   0   0  -4 91683.4 2070.11  35
   0   0   6 34196.5 862.249  12
   0   0  -6 33621.8 899.076  35
   0   0  -6 35919.0 866.310  29
   0   0  -8 171715. 3945.13  35
   0   0 -10 35008.0 1003.81  35
   0   0 -12 93654.9 2343.34   9
   0   0 -12 91514.1 2349.13  35
   0   0 -14 5221.34 280.265  46
   0   0 -14 5001.25 338.139  35
   0   0 -14 4552.13 317.113   9
   0   0 -14 5069.69 285.745   3
   0   0 -16 2100.27 188.303  46
   0   0 -16 1679.73 213.966  35
   0   0 -16 2116.97 229.866   9
   0   0 -16 2269.67 198.963   3
   0   0 -18 2968.44 232.339   3
   0   0 -18 2581.09 217.982  46
   0   0 -20 1304.57 152.673  46
   0   0 -22 2190.02 171.931  46
   0   1  -1 118687. 2687.56   8
   0   1   1 121188. 2711.14  31
   0  -1  -1 120318. 2686.18   4
   0   1  -1 121896. 2714.81  15
   0   1   1 119183. 2713.89  15
   0   1  -1 119714. 2716.77  16
   0   1  -1 119211. 2644.97  32
   0   1   1 120445. 2701.76  52
   0   1  -3 234693. 5263.36  36
   0   1  -3 238368. 5267.91  35
   0   1  -3 236962. 5323.44  16
   0  -1  -3 238012. 5267.47  35
   0   1   3 248232. 5321.52  33
   0   1   3 234582. 5297.63  15
   0   1  -3 240036. 5300.66   9
   0  -1  -3 240545. 5297.47   4
   0   1  -3 239104. 5299.03  15
   0   1  -3 238536. 5259.68  11
   0   1  -3 238195. 5291.11  34
   0   1  -5 193207. 4395.98   9
   0   1  -5 191588. 4348.07  36
   0   1  -5 195777. 4373.62  35
   0   1   5 194315. 4402.54  12
   0   1   5 194679. 4390.18  33
   0  -1  -5 199003. 4370.14  35
   0  -1  -5 194259. 4384.16   4
   0   1  -5 197406. 4395.89  16
   0   1   7 62667.8 1531.00  12
   0   1  -7 61345.0 1519.00   9
   0  -1  -7 61049.8 1506.40  35
   0   1  -7 61898.1 1514.06  35
   0  -1  -7 62295.2 1515.91   4
   0   1  -7 60008.4 1501.55  16
   0  -1  -9 29694.0 867.497  35
   0   1   9 30642.8 876.571  12
   0   1  -9 30023.9 875.812  35
   0   1  -9 30538.8 879.523   9
   0  -1 -11 16205.1 612.291  35
   0   1 -11 18429.1 639.290  35
   0   1 -11 17016.7 622.662   9
   0   1  13 512.785 89.4350   7
   0  -1 -13 698.188 108.763  46
   0   1 -13 597.090 115.580  35
   0   1 -13 617.453 98.2837  48
   0  -1 -13 621.496 113.453  35
   0  -1 -13 613.399 95.0515   3
   0   1  13 478.878 85.6552   6
   0   1 -13 574.549 116.077   9
   0   1 -13 439.897 84.5165  54
   0   1 -13 588.526 102.061  46
   0   1  13 486.535 91.1908  40
   0  -1 -15 2776.73 264.790  35
   0  -1 -15 2613.66 244.827   9
   0   1 -15 2927.66 269.415   9
   0   1 -15 2339.49 244.686  35
   0  -1 -15 3076.03 227.867   3
   0  -1 -15 3497.07 240.687  46
   0   1 -15 2987.15 227.527  54
   0   1 -15 3066.43 235.071  46
   0   1  15 2969.82 227.141   6
   0   1  15 3182.97 236.470  40
   0  -1 -15 2263.89 246.690  10
   0  -1 -17 4041.65 277.084   3
   0   1  17 4076.13 280.392   6
   0   1 -17 3750.83 264.692  19
   0   1 -17 4119.99 284.618  46
   0  -1 -17 3788.07 260.997  46
   0   1  19 574.888 107.795   6
   0   1 -19 590.989 105.132  19
   0  -1 -19 715.062 121.637   3
   0  -1 -19 933.282 126.657  46
   0   1 -19 610.831 113.236  46
   0   1 -21 318.291 77.1146  46
   0  -1 -21 390.505 76.4818  46
   0   1 -23 16.0846 31.9178  46
   0   1 -23 7.97587 29.6097  49
   0  -1 -23-7.62758 30.2718  46
   0   2   0 35304.2 958.435  15
   0   2   0 34658.4 950.996  52
   0   2  -2 3791.34 200.434  34
   0   2  -2 3654.15 212.565  16
   0   2   2 3868.63 209.872  15
   0   2   2 3697.00 189.708  12
   0   2  -2 3618.63 212.491  52
   0   2   2 4165.46 218.658  31
   0   2  -2 3600.49 205.811  15
   0   2  -4 34.2861 45.3747  52
   0   2  -4 57.3493 31.5073   8
   0   2   4 47.7616 40.2298  12
   0   2   4 42.3665 40.7198  31
   0   2  -4 76.7727 33.8777  34
   0   2  -4 66.2403 41.0043  16
   0   2   4 55.7205 44.2072  15
   0   2  -4 65.9980 37.4393  15
   0   2   6 10227.8 419.162  31
   0   2  -6 9791.06 388.278   8
   0   2   6 9999.46 406.988  12
   0   2  -6 9369.42 409.381  16
   0   2  -8 15445.1 579.656  16
   0   2   8 16252.9 589.456  12
   0   2   8 15080.3 586.497  31
   0   2  -8 16140.5 573.814   8
   0   2  10 10665.1 478.803  12
   0   2 -10 9990.38 431.718  54
   0   2 -10 9822.11 381.697  23
   0   2 -10 9697.08 390.035  20
   0   2  10 11071.1 433.478  38
   0   2  10 10332.6 407.692   6
   0   2 -10 10316.8 434.523  43
   0   2 -10 10116.3 387.380  58
   0   2 -10 10022.3 435.507  46
   0   2  10 9924.45 404.353   7
   0   2 -12 2664.27 187.255  58
   0   2 -12 2658.95 197.273  20
   0   2  12 2404.35 226.921  12
   0   2 -12 2576.53 215.239  54
   0   2  12 2241.48 195.087  38
   0   2 -12 2367.07 206.337  43
   0   2 -12 2165.71 201.712  46
   0   2 -12 2661.11 205.127  48
   0   2  12 1988.53 179.443   6
   0   2  14 1529.60 167.859   6
   0   2 -14 1322.41 163.580  54
   0  -2 -14 1687.54 183.821  46
   0  -2 -14 1387.27 154.727   3
   0   2  14 1484.00 164.832  38
   0   2 -14 1056.69 150.681  46
   0   2  16 111.608 57.0440  38
   0  -2 -16 15.3910 48.2975   3
   0   2 -16 55.4578 55.0307  46
   0  -2 -16 15.7140 54.0160  46
   0   2 -16 35.0951 57.7498  54
   0   2  16 16.5561 51.9524   6
   0   2 -18 44.6123 59.0270  19
   0   2 -18 78.7527 54.1447  54
   0  -2 -18 14.3600 49.3662   3
   0  -2 -18 54.9496 51.0092  46
   0   2 -18 50.4270 57.7820  46
   0   2 -20 335.099 79.1870  46
   0  -2 -20 505.264 86.6200   3
   0   2 -20 266.249 67.3934  19
   0   2  20 334.835 74.6224  39
   0  -2 -20 343.448 73.3918  46
   0   2  22 545.862 68.4116  39
   0  -2 -22 592.250 71.8347  46
   0   2 -22 640.030 77.6221  46
   0   3  -1 5551.71 326.906  15
   0   3   1 6346.04 342.552  34
   0   3  -1 5777.42 340.497  52
   0   3   1 5445.64 323.575  15
   0   3  -1 5685.17 321.577  34
   0   3  -3 5728.98 316.238  34
   0   3  -3 4647.98 312.926  52
   0   3  -3 5871.63 332.102  15
   0   3   3 4985.85 306.370  34
   0   3   3 4781.26 301.032  15
   0   3  -5 4920.75 250.953  58
   0   3  -5 5560.11 294.206  43
   0   3  -5 4976.81 283.567  56
   0   3   5 4985.87 271.893   2
   0   3  -5 5000.82 275.507  28
   0   3  -5 4697.94 252.662  22
   0   3  -5 5028.82 292.651  54
   0   3  -5 4870.28 331.605  52
   0   3   7 8849.11 434.875  12
   0   3  -7 7482.00 344.587  22
   0   3  -7 7907.68 384.261  43
   0   3   7 8331.31 375.867   2
   0   3  -7 7381.17 437.013  52
   0   3  -7 7316.10 331.655  58
   0   3  -7 7303.02 368.068  56
   0   3  -7 7926.08 398.375  54
   0   3  -7 7281.78 325.617  23
   0   3  -9 7018.68 328.363  58
   0   3  -9 6464.33 353.871  56
   0   3  -9 6225.82 357.213  46
   0   3  -9 6985.13 342.742  22
   0   3  -9 7126.82 445.144  52
   0   3   9 7262.04 360.833   2
   0   3  -9 6841.86 380.370  54
   0   3  -9 7439.32 387.312  43
   0   3   9 6935.90 353.186  39
   0   3   9 7340.55 419.820  12
   0   3  -9 7650.53 334.016  23
   0   3 -11 3650.60 278.324  43
   0   3 -11 3437.32 256.198  56
   0   3 -11 3896.56 239.730  58
   0   3 -11 3560.10 230.841  23
   0   3 -11 3367.88 273.406  54
   0   3  11 3403.06 249.314  39
   0   3  11 3421.90 247.630   2
   0   3 -11 3310.92 311.584  52
   0   3 -11 3562.65 241.855  22
   0   3 -11 3504.06 267.036  46
   0   3 -13 1745.59 169.601  22
   0   3 -13 1928.98 175.387  58
   0   3  13 1754.71 181.484  39
   0   3 -13 2138.33 214.586  43
   0   3 -13 1706.43 193.536  46
   0   3 -13 1756.02 198.027  54
   0   3 -13 1715.32 182.609  56
   0   3  15 868.584 128.009  39
   0  -3 -15 708.020 122.082  46
   0   3 -15 677.596 127.458  54
   0   3 -15 840.568 133.385  46
   0   3  17 951.641 120.762  39
   0  -3 -17 884.739 116.674  46
   0   3 -17 703.952 115.001  54
   0   3 -17 707.958 115.134  46
   0   3 -17 803.977 115.306  19
   0   3  19 9.42234 36.2114  39
   0  -3 -19 50.0014 38.7862  46
   0   3 -19 18.7324 40.5110  19
   0   4   0 1182.35 169.227  15
   0   4   0 1027.92 138.356  55
   0   4   0 839.689 117.173  18
   0   4   0 797.411 107.892  59
   0   4   0 1267.27 178.661  34
   0   4  -2 1597.56 198.202  15
   0   4   2 977.815 122.765  18
   0   4  -2 1370.77 143.778  18
   0   4  -2 1103.75 128.342  59
   0   4   2 1508.84 191.716  15
   0   4   2 1063.68 125.307  59
   0   4   2 1523.02 195.330  34
   0   4  -2 1560.58 170.008  55
   0   4  -4 129.978 57.5246  59
   0   4  -4 120.173 72.3379  55
   0   4   4 106.832 52.7686  59
   0   4  -4 185.575 61.4590  18
   0   4   4 217.759 67.9760  18
   0   4  -6 4537.57 259.411  58
   0   4  -6 3993.50 253.195  22
   0   4   6 4506.03 292.375   2
   0   4  -6 3652.48 278.637  55
   0   4   8 3685.74 261.248   2
   0   4  -8 3360.02 234.102  22
   0   4  -8 3217.52 215.501  23
   0   4  -8 3240.19 220.499  58
   0   4  -8 2678.20 244.519  55
   0   4  -8 3100.45 252.694  56
   0   4 -10 1127.00 155.692  55
   0   4  10 949.293 116.589  26
   0   4  10 1012.17 115.929  25
   0   4 -10 1115.63 129.156  58
   0   4 -10 1240.54 137.445  23
   0   4 -10 1283.81 157.386  56
   0   4  10 1363.47 156.975   2
   0   4 -10 1214.80 139.857  22
   0   4 -12 98.4509 60.9185  55
   0   4 -12 25.6479 45.8807  22
   0   4  12 31.4985 36.0932  26
   0   4 -12 15.2290 37.0177  56
   0   4 -12 22.4849 43.2065  58
   0  -4 -14 392.460 83.8213  46
   0   4  14 402.006 76.8667  39
   0   4 -14 312.842 76.7620  55
   0   4  16 175.071 46.8741  39
   0   4 -16 87.7171 43.3363  55
   0   5  -1 341.196 74.4191  59
   0   5   1 351.663 77.5023  18
   0   5  -1 398.363 79.3817  18
   0   5   1 263.870 67.6352  59
   0   5   3 1308.03 130.574  59
   0   5   3 1428.80 136.824  18
   0   5   3 1001.71 111.026  25
   0   5  -3 1298.48 127.829  59
   0   5  -3 1263.38 130.675  18
   0   5  -5 316.205 85.7774  55
   0   5   5 180.198 52.7411  25
   0   5  -5 321.880 70.0487  18
   0   5   5 385.968 70.7768  26
   0   5  -5 274.593 64.8263  59
   0   5  -7 788.725 116.584  55
   0   5   7 773.044 91.8213  25
   0   5   7 831.020 95.1718  26
   0   5  -9 24.0347 39.5471  55
   0   5   9 7.47382 27.7483  25
   0   5   9 23.9452 28.5559  26
   0   5  11 66.0774 29.9657  25
   0   5 -11 66.9104 42.4425  55
   0   5  11 82.1879 31.4031  26
   1   0 -23-29.2000 38.6295  49
   1   0 -23 19.5975 33.6791  46
   1   0 -21 13.8908 41.3478  46
   1   0 -19-46.4326 53.2021   3
   1   0 -19-15.6977 51.6622  46
   1   0 -17 62.1938 57.7223   3
  -1   0  17-14.9668 44.5495   6
   1   0 -17-30.2834 47.5080  46
   1   0 -15-13.0661 50.2102  46
   1   0 -15-27.2642 42.7727   3
   1   0 -15 20.8229 50.6076  35
   1   0 -15-20.3967 49.5719   9
   1   0 -13-11.0515 32.8955   3
   1   0 -13 16.2258 42.5938   9
   1   0 -13-16.9377 53.1431  35
   1   0 -13 21.4659 36.8894  46
   1   0 -11 13.1888 37.0131  35
   1   0  -9-9.95217 26.1257  35
   1   0  -9-7.59958 30.1612  29
   1   0  -7 7.20784 25.7855  35
   1   0  -5 11.6180 15.7855  51
   1   0  -5 4.87869 21.6485  35
   1   0  -3 14.5430 10.4830   4
   1   0  -3 5.74155 12.7384  35
   1   0  -3-2.99194 8.13016  51
   1   0  -1 1.25515 3.30064  36
   1   0  -1 54.7619 8.51788   4
  -1   0   1 1.10897 4.40552  32
   1   0  -1 6.93332 5.13111  13
  -1   0   1 54.5859 7.54762  11
  -1   0  -1 1.75845 6.54352  10
  -1   0  -1 87.4687 12.3177   9
  -1   0  -3-1.58717 8.62860  29
  -1   0  -3 25.6941 8.75184  16
  -1   0  -5 2.96851 13.1781  29
   1   0   5 23.2660 18.8525  12
  -1   0  -7-16.1550 28.8983  35
  -1   0  -9-32.7240 28.6346  35
  -1   0  -9 19.5609 29.1123   9
  -1   0 -11 52.5530 41.2239   9
  -1   0 -11-13.3577 35.0670  10
  -1   0 -11 28.6757 40.2385  35
   1   0  13 24.1900 37.9492  40
  -1   0 -13-34.0401 41.3649   9
  -1   0 -13-18.2523 44.3596  35
  -1   0 -13-11.6119 41.5404  46
  -1   0 -13 17.0046 53.3532  10
  -1   0 -13-11.9439 39.3041   3
  -1   0 -15-22.0651 43.7853  35
  -1   0 -15-14.3928 40.3910   3
  -1   0 -15-13.8164 49.4264  46
  -1   0 -15 41.3813 41.0580   9
  -1   0 -17-46.4057 50.9044  46
  -1   0 -17 15.8500 49.7323   3
  -1   0 -19-15.2389 58.5595  46
  -1   0 -21 12.6295 41.5606  46
  -1   0 -23-15.6799 30.1286  46
   1  -1 -22 430.427 79.9511  46
   1   1 -22 427.941 80.1278  49
   1   1 -22 527.699 89.1685  46
  -1   1  20 632.602 111.051   6
   1   1 -20 629.697 111.293  46
   1  -1 -20 586.354 104.822  46
   1  -1 -20 674.272 114.694   3
   1  -1 -18 4208.56 273.123  46
   1   1 -18 3657.08 258.292  19
   1   1 -18 3956.76 282.094  46
   1  -1 -18 4008.89 277.922   3
  -1   1  18 3837.19 275.573   6
   1   1 -16 13258.5 634.147  35
  -1   1  16 13336.1 546.008   7
   1   1 -16 13526.6 559.350  46
   1  -1 -16 14226.2 561.458   3
   1  -1 -16 14663.4 553.597  46
   1   1 -16 12183.9 612.140   9
   1  -1 -16 12981.5 607.700   9
  -1   1  16 14175.2 566.282   6
   1   1 -14 582.583 117.995   9
  -1   1  14 812.856 116.792  40
  -1   1  14 719.641 110.297   6
   1   1 -14 410.314 99.7901  35
  -1   1  14 536.911 94.2215   7
   1  -1 -14 589.744 115.625  35
   1   1 -14 648.510 106.487  46
   1  -1 -14 757.207 111.513  46
   1  -1 -14 675.203 105.154   3
   1   1 -12 6718.24 362.900  35
   1   1 -12 6720.48 355.802   9
   1  -1 -12 6111.27 342.679  35
  -1   1  10 25736.0 788.316  12
   1   1 -10 25978.0 793.771   9
   1  -1 -10 25847.3 792.028  35
   1   1 -10 25624.5 796.814  35
   1   1  -8 11164.9 382.205  36
   1  -1  -8 10469.1 385.514  35
  -1   1   8 10902.3 402.799  12
   1   1  -8 10859.1 395.455  35
   1   1  -8 10593.8 394.631   9
   1  -1  -8 11182.3 404.269   4
   1   1  -6 71157.7 1757.74  16
   1  -1  -6 74634.4 1763.39   4
   1   1  -6 72822.1 1749.18   9
   1   1  -6 75406.9 1738.53  36
   1  -1  -6 74288.8 1742.99  35
   1   1  -6 72892.6 1746.18  35
  -1   1   6 73793.5 1739.78  33
   1   1  -4 764696. 17865.0  36
   1   1  -4 760558. 17846.5  34
   1   1  -4 853749. 17869.7  15
   1   1  -4 855772. 17907.3  16
  -1   1   4 842971. 17881.1  15
   1   1  -4 782926. 17860.1  35
   1  -1  -4 849580. 17860.8  35
   1  -1  -4 814014. 17894.5   4
   1   1  -4 845521. 17877.6   9
   1   1  -2 1332.53 83.1027  15
   1   1  -2 1274.54 89.5130  52
   1  -1  -2 1380.36 84.1860   4
  -1   1   2 1386.06 82.3876  31
   1   1  -2 1321.68 87.6496  16
   1   1  -2 1196.53 52.7995  13
   1   1  -2 1244.57 68.3296   8
  -1   1   2 1344.04 73.4234  52
  -1   1   0 29642.2 763.071  34
   1   1   0 31316.1 765.132  16
  -1  -1   0 31421.8 725.031   4
  -1   1   0 31480.3 761.843  11
   1   1   0 30946.0 744.960  12
   1   1   0 31634.3 778.382  31
  -1   1   0 31503.3 737.145  32
   1   1   0 32516.0 782.496  52
   1   1   0 29422.0 768.507  15
   1   1   2 58785.2 1327.82  16
  -1   1  -2 57802.7 1360.88  15
   1   1   2 56180.6 1347.33  15
  -1   1  -2 59145.5 1352.32  34
  -1   1  -2 57061.7 1333.63  11
  -1   1  -2 56223.7 1309.17  35
   1   1   2 56983.9 1354.02  12
  -1   1  -2 58228.0 1370.85  16
  -1  -1  -2 56664.8 1323.62   4
   1   1   2 58133.8 1373.11  33
  -1   1  -2 58817.6 1356.49   8
  -1  -1  -4 108654. 2483.68   4
  -1   1  -4 110760. 2511.64   9
  -1   1  -4 108712. 2526.01  51
  -1   1  -4 108167. 2511.50  16
   1   1   4 109514. 2513.16  12
  -1   1  -4 108034. 2481.03  15
   1   1   4 108457. 2468.38  15
  -1   1  -4 107841. 2479.89  35
  -1  -1  -4 109785. 2483.91  35
   1   1   4 109839. 2516.99  33
  -1  -1  -6 62649.9 1491.36  35
  -1   1  -6 61593.9 1490.61  35
   1   1   6 60270.7 1505.87  12
   1   1   6 60872.0 1499.92  33
  -1   1  -6 60602.2 1505.51   9
  -1   1  -6 61002.3 1487.10  16
  -1   1  -6 61132.1 1521.59  51
  -1   1  -8 44448.9 1181.19  35
  -1  -1  -8 43600.2 1174.26  35
   1   1   8 44679.8 1182.48  12
  -1   1  -8 45803.5 1192.12   9
  -1   1 -10 2242.93 185.293   9
  -1  -1 -10 2494.50 191.229  35
   1   1  10 2204.80 176.221  12
  -1   1 -10 2305.65 184.716  35
  -1   1 -12 1567.71 150.352  48
  -1   1 -12 1813.18 182.888   9
  -1   1 -12 1690.54 136.776  58
   1   1  12 1411.65 143.209  40
  -1   1 -12 1897.76 189.768  35
  -1  -1 -12 1668.68 162.121  46
  -1   1 -12 1814.37 158.788  54
   1   1  12 1430.34 140.980   6
   1   1  12 1807.95 155.238   7
  -1   1 -12 1825.93 160.995  46
  -1  -1 -12 1507.74 142.975   3
  -1  -1 -12 1749.89 183.960  35
  -1   1 -14 1678.83 172.670  46
   1   1  14 2223.09 193.551  40
  -1  -1 -14 2179.66 189.778  46
  -1  -1 -14 1987.09 179.736   3
   1   1  14 1823.53 174.564   6
  -1   1 -14 1915.50 179.373  54
  -1   1 -14 1891.77 180.884  48
  -1   1 -14 1537.60 189.852   9
  -1   1 -14 1826.70 208.775  35
  -1  -1 -14 2160.91 221.886  35
  -1  -1 -14 1678.37 206.696  10
  -1  -1 -16 3146.69 231.035  46
  -1  -1 -16 2427.73 210.911   3
   1   1  16 2254.10 210.682  40
  -1   1 -16 2102.88 203.153  46
  -1   1 -16 2987.14 230.085  19
  -1   1 -16 2350.05 212.962  54
   1   1  16 2387.41 211.894   6
  -1   1 -18 4627.40 302.802  46
  -1   1 -18 4537.34 297.755  54
  -1  -1 -18 5084.09 300.078  46
  -1   1 -18 4699.47 295.693  19
   1   1  18 4695.19 299.539   6
  -1  -1 -18 5101.02 309.010   3
  -1   1 -20 1169.01 131.582  19
  -1  -1 -20 1074.06 131.353  46
  -1   1 -20 889.355 127.729  46
  -1   1 -22 600.596 85.5682  49
  -1   1 -22 606.653 85.0673  46
  -1  -1 -22 362.393 66.9315  46
   1   2 -21 1192.25 120.772  19
   1  -2 -21 1399.07 125.208  46
  -1   2  21 1119.87 115.293  39
   1   2 -21 1127.21 123.961  46
   1  -2 -19 1256.90 147.625   3
   1   2 -19 1524.41 160.042  19
   1   2 -19 1223.12 152.322  46
   1  -2 -19 1354.78 142.161  46
   1   2 -17 3632.68 279.505  46
   1  -2 -17 3602.97 258.824   3
   1  -2 -17 4400.12 275.716  46
  -1   2  17 3922.18 274.398   6
   1   2 -15 5125.17 339.893  46
   1   2 -15 4980.36 322.650  54
  -1   2  15 5470.49 321.557  38
   1  -2 -15 6000.30 340.424  46
   1  -2 -15 5925.82 333.370   3
  -1   2  15 5479.02 324.759   6
  -1   2  13 1361.09 150.705   6
  -1   2  13 1460.32 186.769  12
   1   2 -13 1395.61 166.758  46
   1  -2 -13 1009.25 154.176  46
   1  -2 -13 1855.51 170.132   3
   1   2 -13 1474.29 147.909  58
   1   2 -13 1296.39 154.332  54
  -1   2  13 1872.61 177.187  38
   1   2 -13 1400.42 147.287  20
  -1   2  13 1601.52 162.992   7
  -1   2  11 4849.56 269.723   6
   1   2 -11 5030.01 299.656  46
   1   2 -11 4934.03 290.559  43
   1   2 -11 5129.32 268.514  20
   1   2 -11 5227.28 264.304  58
  -1   2  11 5614.94 339.188  12
  -1   2  11 5582.53 295.199  38
   1   2 -11 5354.44 263.283  23
  -1   2  11 5555.90 287.003   7
   1   2 -11 5611.24 303.092  54
   1   2  -9 67235.7 1797.14  16
   1   2  -9 67117.6 1824.05  52
  -1   2   9 69512.8 1816.38  12
   1  -2  -9 69645.5 1779.89   4
  -1   2   7 26778.0 829.145  12
   1   2  -7 26163.6 828.683  16
  -1   2   7 27676.1 821.298  31
   1  -2  -7 26727.6 797.305   4
   1   2  -7 25878.7 838.733  52
   1  -2  -5 21803.6 652.135   4
  -1   2   5 22577.6 677.825  31
  -1   2   5 21547.4 660.464  15
   1   2  -5 23322.0 707.537  16
   1   2  -5 21150.0 644.163  15
   1   2  -5 20796.3 690.665  52
  -1   2   5 20799.1 666.114  12
   1   2  -3 10600.3 419.878  52
   1   2  -3 10773.1 389.023  34
   1   2  -3 11274.1 407.019  15
  -1   2   3 10981.8 410.952  15
  -1   2   3 12156.4 415.594  31
   1   2  -3 10973.6 417.497  16
   1  -2  -3 11404.1 391.787   4
   1   2  -1 19867.9 622.430  52
  -1   2   1 19524.3 599.823  52
   1   2  -1 19916.5 614.870  15
  -1   2   1 20299.9 625.892  15
  -1   2   1 19208.7 600.903  34
   1   2  -1 21135.2 624.917  16
   1   2   1 586.444 68.6002  12
  -1   2  -1 689.589 88.2104  52
   1   2   1 596.025 82.0652  15
  -1   2  -1 711.553 94.0682  15
  -1   2  -1 675.266 83.7230  34
   1   2   3 62017.7 1598.35  31
  -1   2  -3 63169.6 1546.74   8
   1   2   3 64784.0 1565.96  12
  -1   2  -3 61599.0 1577.13  15
  -1   2  -3 62438.9 1561.69  34
   1   2   3 61952.6 1563.28  15
   1   2   5 50498.1 1318.04  12
  -1   2  -5 49469.9 1305.12   8
   1   2   5 49436.4 1343.17  31
   1   2   7 18020.6 620.364  12
  -1   2  -7 17045.4 604.407   8
   1   2   7 17013.8 628.741  31
   1   2   9 2305.61 201.782  12
  -1   2  -9 1865.88 179.176   8
  -1   2 -11 1095.56 137.739  46
  -1   2 -11 1208.67 145.704  43
   1   2  11 1204.36 139.865  38
  -1   2 -11 1242.52 138.208  48
  -1   2 -11 961.726 134.656  54
  -1   2 -11 1167.98 124.332  58
   1   2  11 1243.90 136.032   6
  -1   2 -13 5835.77 337.859  43
  -1   2 -13 5923.55 332.510  48
  -1   2 -13 4593.75 308.340  46
  -1   2 -13 5643.10 374.110   8
  -1   2 -13 5852.70 345.782  54
   1   2  13 6334.43 341.505  38
  -1   2 -13 5848.67 297.783  58
  -1  -2 -13 4349.10 310.620  46
   1   2  13 5748.90 323.670   6
   1   2  15 639.248 113.370  38
  -1  -2 -15 600.373 107.089   3
  -1   2 -15 557.765 112.190  46
  -1   2 -15 546.358 113.541  54
  -1  -2 -15 612.098 120.153  46
   1   2  15 509.846 107.739   6
  -1   2 -17 30.9410 55.3458  19
  -1  -2 -17-14.6528 48.2203   3
  -1  -2 -17 118.030 63.8092  46
  -1   2 -17 17.1888 51.1656  54
  -1   2 -17 34.2284 53.6991  46
  -1  -2 -19 380.446 83.8299  46
  -1   2 -19 398.426 86.8930  19
  -1   2 -19 361.265 83.1403  46
  -1   2 -19 400.277 88.0884  54
  -1  -2 -21 847.953 91.4130  46
   1   2  21 703.999 86.8294  39
  -1   3  20 219.437 51.1303  39
   1   3 -20 135.932 47.0887  19
   1   3 -18-12.6372 41.5858  54
   1   3 -18 11.8611 45.5794  19
   1   3 -18 26.9706 40.1403  46
   1  -3 -18 20.7158 38.4533  46
   1  -3 -16 332.087 86.9714  46
   1   3 -16 310.970 87.5445  46
   1   3 -16 146.972 62.9501  54
  -1   3  16 371.207 89.7509  39
   1   3 -16 151.659 60.3954  56
   1   3 -14 9425.76 451.224  56
   1   3 -14 8332.28 453.711  46
   1  -3 -14 7685.20 415.427  46
   1   3 -14 9024.40 455.779  54
   1   3 -14 8985.22 407.543  22
   1   3 -14 9790.56 414.483  58
  -1   3  14 9036.48 433.538  39
  -1   3  12 6013.71 343.344   2
   1   3 -12 6643.79 387.183  46
   1   3 -12 6432.18 332.976  20
   1   3 -12 6826.30 389.511  43
   1   3 -12 6438.87 366.137  56
   1   3 -12 7104.02 337.521  58
   1   3 -12 6212.95 374.362  54
   1   3 -12 7119.64 337.211  23
   1   3 -12 6303.91 336.201  22
  -1   3  12 5978.45 345.031  39
  -1   3  10 6797.77 416.044  12
   1   3 -10 6769.83 322.208  23
   1   3 -10 6570.59 336.093  22
   1   3 -10 7088.29 326.296  58
   1   3 -10 6364.71 368.909  46
  -1   3  10 6347.54 343.135  39
   1   3 -10 6669.17 363.988  56
   1   3 -10 6645.10 373.147  43
  -1   3  10 7075.20 358.187   2
   1   3 -10 6039.87 415.706  52
   1   3 -10 6211.82 367.706  54
  -1   3   8 802.516 113.819  39
   1   3  -8 613.211 101.702  22
   1   3  -8 787.600 119.112  56
  -1   3   8 669.606 122.145  12
   1   3  -8 847.709 123.456  43
   1   3  -8 759.965 120.343  46
  -1   3   8 894.978 119.975   2
   1   3  -8 771.189 103.271  23
   1   3  -8 705.516 97.4613  58
   1   3  -8 857.067 129.002  54
   1   3  -8 742.572 138.049  52
  -1   3   6 176.870 63.9846  12
   1   3  -6 339.177 95.0515  52
   1   3  -6 145.528 59.7170  54
   1   3  -6 276.872 63.7542  23
   1   3  -6 299.672 74.1719  56
   1   3  -6 229.975 62.5930  22
   1   3  -6 244.199 58.3372  58
   1   3  -6 316.341 74.8907  43
  -1   3   6 98.9748 56.8889  34
  -1   3   6 174.055 59.3426   2
  -1   3   4 4078.83 236.526   2
   1   3  -4 3892.44 290.563  52
   1   3  -4 3707.38 238.637  56
   1   3  -4 3762.47 261.983  15
  -1   3   4 3854.09 266.905  15
  -1   3   4 3772.32 263.366  34
  -1   3   2 6112.99 346.480  15
   1   3  -2 5742.91 326.863  34
   1   3  -2 6487.21 351.968  15
  -1   3   2 5899.19 334.259  34
  -1   3   0 1224.92 144.843  34
  -1   3   0 1202.76 149.651  15
   1   3   0 910.585 128.435  15
   1   3   0 1027.01 136.624  34
  -1   3  -2 3364.98 254.673  52
  -1   3  -2 2881.70 233.410  15
  -1   3  -2 2754.32 218.947  34
   1   3   2 3127.29 236.403  15
   1   3   4 2012.72 185.714  15
  -1   3  -4 1593.53 139.787  58
  -1   3  -4 1799.26 165.892  56
  -1   3  -4 2020.14 177.943  54
  -1   3  -4 1665.65 191.929  52
  -1   3  -4 1798.59 147.784  22
   1   3   4 1996.02 164.951   2
  -1   3  -4 2059.23 170.464  28
  -1   3  -4 2154.76 200.050  15
   1   3   6 2452.59 189.700   2
  -1   3  -6 2230.03 186.947  56
  -1   3  -6 2001.62 220.486  52
  -1   3  -6 1616.87 171.248  54
  -1   3  -6 1960.26 172.257  28
  -1   3  -6 2083.08 162.106  58
  -1   3  -6 2086.68 167.181  22
  -1   3  -6 2064.04 183.190  43
   1   3   6 1845.80 206.351  31
  -1   3  -8 1882.34 160.646  58
  -1   3  -8 1969.07 159.412  23
  -1   3  -8 1546.93 178.759  54
   1   3   8 2341.28 189.498   2
   1   3   8 2081.36 181.559  38
   1   3   8 1882.32 214.960  31
  -1   3  -8 1617.07 206.384  52
  -1   3  -8 1708.86 158.388  22
  -1   3  -8 1707.38 172.971  56
  -1   3  -8 1735.07 178.853  43
  -1   3 -10 499.525 96.7187  22
   1   3  10 644.849 109.217   2
  -1   3 -10 646.430 114.147  56
  -1   3 -10 445.820 108.411  54
   1   3  10 787.182 122.832  38
  -1   3 -10 925.364 142.513  43
  -1   3 -10 730.960 148.638  52
  -1   3 -10 769.807 111.770  23
  -1   3 -10 668.295 108.689  58
   1   3  12 2738.35 228.149  38
  -1   3 -12 2339.26 188.238  58
  -1   3 -12 2298.61 221.701  43
  -1   3 -12 2543.13 202.620  22
   1   3  14 397.070 89.6649  39
  -1  -3 -14 487.282 121.253  46
  -1   3 -14 588.297 115.035  43
  -1   3 -14 472.587 95.3239  58
  -1   3 -14 322.320 101.763  54
  -1  -3 -16 440.146 92.9719  46
  -1   3 -16 358.371 84.7775  19
   1   3  16 437.657 89.0233  39
  -1   3 -16 375.827 93.5446  54
  -1   3 -18 930.608 118.185  54
   1   3  18 849.537 106.677  39
  -1   3 -18 987.270 112.123  19
  -1  -3 -18 1153.96 116.755  46
  -1  -3 -20 251.211 46.9394  46
   1   3  20 165.271 40.6231  39
   1   4 -17 987.996 98.2682  55
  -1   4  17 1369.68 108.584  39
   1   4 -15 262.983 68.3563  55
   1   4 -15 273.419 63.0325  22
  -1   4  15 254.303 61.5503  39
   1   4 -15 224.192 64.3615  56
  -1   4  13 1685.36 138.930  26
   1   4 -13 1857.13 180.333  56
   1   4 -13 1320.16 155.818  55
  -1   4  13 1677.16 162.109   2
  -1   4  13 1690.09 161.418  39
   1   4 -13 1929.98 157.299  58
   1   4 -13 1854.00 164.628  22
   1   4 -11 532.197 95.9723  58
   1   4 -11 429.610 101.456  55
   1   4 -11 708.080 106.846  23
   1   4 -11 647.010 107.231  22
  -1   4  11 393.341 95.5560   2
   1   4 -11 662.262 120.813  56
  -1   4  11 334.655 78.5022  39
   1   4  -9 373.886 85.0688  23
   1   4  -9 338.112 82.9972  22
  -1   4   9 335.405 89.9227   2
   1   4  -9 234.017 91.3468  55
   1   4  -9 347.423 79.1635  58
   1   4  -9 303.810 90.6902  56
   1   4  -7 7952.64 381.846  22
   1   4  -7 8844.87 380.069  23
  -1   4   7 8104.09 411.339   2
   1   4  -7 8570.88 438.342  56
   1   4  -7 8105.79 428.941  55
  -1   4   5 7827.36 384.086   2
   1   4  -5 6728.67 328.767  18
   1   4  -5 7385.00 397.506  55
   1   4  -5 6193.16 311.116  59
  -1   4   3 1141.04 170.462  15
  -1   4   3 1447.19 188.874  34
   1   4  -3 1281.14 162.273  55
  -1   4   3 1447.94 141.326  59
   1   4  -3 1269.20 137.679  18
  -1   4   3 1200.80 134.036  18
   1   4  -3 1114.32 167.006  15
  -1   4   1 2839.88 264.558  34
   1   4  -1 2758.34 230.920  55
  -1   4   1 2458.48 187.831  59
   1   4  -1 2783.38 263.168  15
   1   4  -1 2816.68 204.113  18
   1   4  -1 3186.85 280.029  34
  -1   4   1 2113.94 231.081  15
  -1   4  -1 359.869 85.4102  55
   1   4   1 356.389 99.1626  34
  -1   4  -1 353.350 80.5772  18
   1   4   1 497.326 95.0962  18
   1   4   1 338.846 96.6269  15
   1   4   1 384.717 76.7659  25
  -1   4  -1 312.886 74.0428  59
  -1   4  -1 394.466 104.589  15
  -1   4  -3 447.264 85.4559  58
   1   4   3 411.044 82.1106  25
  -1   4  -3 350.008 77.8954  18
   1   4   3 273.319 90.7725  34
   1   4   3 389.013 84.8366  18
  -1   4  -3 394.456 95.4462  55
   1   4   3 330.990 71.2031  26
  -1   4  -3 462.610 86.0793  59
  -1   4  -5 2335.26 185.717  58
   1   4   5 1582.19 148.984  26
  -1   4  -5 2111.38 179.891  22
  -1   4  -5 1745.96 186.973  55
   1   4   7 3421.16 218.774  26
  -1   4  -7 3290.25 260.766  55
   1   4   7 2857.57 200.753  25
  -1   4  -7 3573.65 231.632  58
  -1   4  -7 3190.88 228.591  22
   1   4   9 1301.95 135.760  26
  -1   4  -9 1829.86 171.543  22
   1   4   9 1480.09 138.896  25
  -1   4  -9 1550.23 154.101  58
  -1   4 -11 530.721 96.2261  58
  -1   4 -11 446.012 102.538  55
  -1   4 -11 365.637 87.4036  22
   1   4  11 390.574 74.3734  26
  -1   4 -13 664.212 95.2664  58
  -1  -4 -13 544.749 105.436  46
  -1   4 -13 563.385 107.877  55
  -1   4 -15 315.783 71.1882  55
  -1  -4 -15 396.415 76.4676  46
  -1   4 -17 41.6900 23.8988  55
  -1   5  12 78.5142 28.9890  26
   1   5 -12 134.618 42.6174  55
   1   5 -10 820.060 106.620  55
  -1   5  10 966.908 89.0664  25
  -1   5  10 677.404 79.9381  26
  -1   5   8 157.837 49.2818  26
  -1   5   8 76.7141 44.0188  25
   1   5  -8 132.265 60.1919  55
  -1   5   6 526.584 83.0017  25
  -1   5   6 722.206 90.7785  26
   1   5  -6 662.552 107.812  55
   1   5  -4 391.212 78.9912  18
  -1   5   4 443.533 82.3007  18
  -1   5   4 473.688 84.0871  59
   1   5  -4 437.521 79.8713  59
  -1   5   4 310.078 67.1818  25
   1   5  -2 4447.65 248.786  18
  -1   5   2 3791.01 229.934  18
  -1   5   2 3776.46 227.137  59
   1   5  -2 3837.18 227.747  59
  -1   5   0 576.397 96.9164  18
   1   5   0 328.862 78.6182  18
   1   5   0 464.762 84.9493  59
  -1   5   0 574.095 94.7814  59
   1   5   2 3745.01 224.523  18
   1   5   2 3867.77 211.305  25
   1   5   2 3759.94 222.042  59
  -1   5  -2 3798.87 225.775  59
  -1   5  -2 3609.88 222.731  18
   1   5   4 3787.60 209.975  26
  -1   5  -4 4104.37 225.399  59
   1   5   4 3550.98 206.674  25
  -1   5  -4 4004.34 256.128  55
  -1   5  -4 3964.47 224.184  18
   1   5   4 4107.97 223.640  59
  -1   5  -6 13.3935 46.0344  55
   1   5   6 17.8243 34.2479  25
   1   5   6 9.11648 30.0008  26
   1   5   8 310.808 57.0933  25
  -1   5  -8 356.772 63.8138  58
   1   5   8 355.593 62.8868  26
  -1   5  -8 268.810 70.0009  55
   1   5  10 1032.28 87.5503  25
   1   5  10 1010.54 91.0623  26
  -1   5 -10 916.944 105.922  55
  -1   5 -10 1078.94 94.8010  58
  -1   5 -12 325.387 55.5614  55
   2   0 -24 446.269 66.9248  46
   2   0 -24 252.635 51.0312  49
   2   0 -22 738.417 108.739  46
  -2   0  20 5676.81 313.764   6
   2   0 -20 5201.07 312.306  46
   2   0 -20 5227.14 306.598   3
   2   0 -18 3483.53 253.705   3
  -2   0  18 3566.98 255.119   6
   2   0 -18 3153.48 240.267  46
   2   0 -16 2602.87 203.936  46
   2   0 -16 2800.96 264.222   9
   2   0 -16 2786.13 214.781   3
   2   0 -16 2263.60 242.918  35
   2   0 -14 29262.9 851.097  46
   2   0 -14 26890.1 944.613  35
   2   0 -14 28144.4 852.714   3
   2   0 -14 28245.7 950.586   9
   2   0 -12 12494.4 517.151  35
   2   0 -10 14429.3 483.124  29
   2   0 -10 13843.0 509.403  35
   2   0  -8 39851.3 1049.15  35
   2   0  -6 16467.4 478.376  35
   2   0  -6 16301.9 463.388   4
   2   0  -4 116773. 2583.75  52
   2   0  -4 116665. 2637.46  35
   2   0  -4 116205. 2620.85   4
   2   0  -2 1084.78 56.0469   4
   2   0  -2 1195.33 62.4225  36
  -2   0   2 1255.32 60.1407  32
   2   0  -2 1075.10 57.6629  13
   2   0   0 137113. 3055.24  37
  -2   0   0 137018. 3049.80  10
   2   0   0 136523. 3049.74  13
  -2   0   0 139360. 3039.50   8
  -2   0  -2 999999. 21754.0   9
  -2   0  -2 988096. 21773.8  10
  -2   0  -4 1716.36 104.926  10
  -2   0  -4 1527.20 93.0898   9
  -2   0  -6 4252.58 203.367  10
  -2   0  -6 4173.87 192.676   9
  -2   0  -8 14660.9 499.754  35
  -2   0  -8 13269.3 479.916  10
  -2   0  -8 14231.4 476.707   9
  -2   0 -10 15416.5 549.268   9
  -2   0 -10 16034.4 575.355  35
  -2   0 -10 14327.7 553.056  10
  -2   0 -12 50512.8 1310.78   3
  -2   0 -12 47766.8 1406.85  35
  -2   0 -12 48704.3 1388.45   9
  -2   0 -12 49509.0 1302.94  46
  -2   0 -12 47366.7 1391.00  10
  -2   0 -14 19325.4 669.507  46
  -2   0 -14 18564.2 769.636  35
  -2   0 -14 20398.6 689.408   3
   2   0  14 19808.3 687.060  40
  -2   0 -14 20410.1 680.575  54
  -2   0 -14 19917.0 763.355   9
   2   0  16 3267.87 247.713  40
  -2   0 -16 3506.86 245.569  46
  -2   0 -16 3017.14 231.821  54
  -2   0 -18 1211.75 149.900  46
  -2   0 -18 1213.19 147.983  54
  -2   0 -20 895.461 121.656  46
  -2   0 -22 738.855 91.9257  46
   2   1 -23 67.2112 43.6917  49
   2  -1 -23 78.5347 41.5591  46
   2   1 -23 97.3131 43.2155  46
   2   1 -21 230.827 70.3025  46
   2  -1 -21 175.014 63.4429  46
   2  -1 -21 337.879 80.6772   3
  -2   1  21 214.987 66.8463   6
   2   1 -21 231.849 73.4813  49
  -2   1  19 2166.09 201.951   6
   2   1 -19 2394.68 216.223  46
   2  -1 -19 2329.08 208.945   3
   2  -1 -19 2227.82 195.186  46
   2   1 -17 1423.52 171.810  46
   2  -1 -17 1305.67 159.449   3
  -2   1  17 1553.20 169.875   6
   2  -1 -17 1331.56 151.755  46
  -2   1  17 1543.26 166.053   7
   2   1 -15 2575.82 253.644  35
   2  -1 -15 3310.34 233.003   3
   2   1 -15 3027.82 229.056  46
   2   1 -15 2449.65 243.830   9
   2  -1 -15 3296.62 226.545  46
  -2   1  15 3070.09 225.489   7
  -2   1  13 699.290 100.846   7
   2   1 -13 729.292 121.601  35
   2   1 -13 605.276 112.984   9
   2  -1 -13 649.577 115.548  35
   2   1 -13 819.665 104.116  20
   2   1 -13 514.489 88.6167  57
   2  -1 -13 661.150 99.2369   3
   2   1 -13 754.003 108.384  46
   2   1 -11 4439.86 260.834   9
   2  -1 -11 4003.54 250.734  35
   2   1 -11 3834.36 252.644  35
  -2   1  11 4467.48 259.820  12
   2  -1  -9 11165.0 420.371  35
   2   1  -9 11650.5 433.448  35
   2  -1  -9 11928.2 437.544   4
   2   1  -9 11670.4 421.185  36
   2   1  -9 11589.8 429.090   9
   2  -1  -7 1697.52 127.061   4
   2   1  -7 1742.18 121.472  36
   2   1  -7 1446.63 112.673  35
   2  -1  -7 1615.92 118.159  35
   2   1  -7 1640.46 117.565   9
   2   1  -7 1373.37 115.648  16
   2   1  -5 130474. 2991.61  36
   2   1  -5 129250. 2968.99   9
   2  -1  -5 133145. 2973.83  35
   2  -1  -5 131015. 3008.76   4
   2   1  -5 130895. 3007.00  52
   2   1  -5 131236. 3007.73  16
   2   1  -3 92871.4 2088.64   9
   2   1  -3 93559.5 2144.60  16
   2   1  -3 93655.0 2129.85  37
   2  -1  -3 92089.0 2141.41   4
   2   1  -3 92587.0 2083.36  13
  -2   1   3 91273.1 2133.65  14
   2   1  -3 91906.9 2147.27  52
  -2   1   3 91818.0 2105.46  31
   2   1  -3 93704.7 2122.00  15
  -2   1   1 127918. 2880.24  14
  -2   1   1 128652. 2872.13  11
  -2   1   1 124692. 2850.95  32
   2   1  -1 124836. 2877.80  53
   2   1  -1 126679. 2828.28  13
   2   1  -1 125573. 2874.34  31
   2   1  -1 129408. 2864.99  15
  -2   1   1 124593. 2862.29  34
   2   1  -1 128944. 2866.71  16
   2   1  -1 126440. 2868.73  33
  -2   1  -1 42508.0 1019.74  11
  -2   1  -1 41710.6 1032.04  14
  -2   1  -1 42779.3 1030.15   8
   2   1   1 41352.8 1039.64  31
   2   1   1 41558.2 1018.34  15
  -2   1  -1 42056.1 1028.24  51
   2   1   1 41864.6 998.237  16
   2   1   1 43825.1 1043.81  33
  -2   1  -3 1963.55 119.580   8
   2   1   3 1808.12 112.519  12
  -2   1  -3 1806.83 117.288  51
   2   1   3 1780.34 117.820  33
   2   1   3 2032.01 106.041  15
  -2   1  -3 1747.39 93.1479  10
  -2   1  -5 8456.82 300.857  35
   2   1   5 8322.34 315.633  33
   2   1   5 8356.33 312.020  12
  -2   1  -5 8647.88 316.395   9
  -2   1  -5 7843.16 316.978  51
  -2   1  -5 8198.63 277.917  10
  -2   1  -7 31030.8 892.323   9
  -2   1  -7 32160.0 886.191  35
   2   1   7 32131.9 894.480  33
  -2   1  -7 31459.6 906.277  51
   2   1   7 32789.1 895.820  12
  -2  -1  -7 31422.0 884.446  35
  -2  -1  -9 18712.5 639.687  35
  -2   1  -9 19120.1 647.243   9
  -2   1  -9 19312.9 642.641  35
  -2   1  -9 18832.9 656.130  51
  -2  -1 -11 4209.04 280.415  35
  -2   1 -11 4190.40 277.936  35
   2   1  11 4199.01 239.538   6
  -2   1 -11 4206.62 277.382   9
  -2  -1 -11 4526.38 298.242  10
   2   1  13 1687.51 163.316   6
  -2   1 -13 1415.77 177.243   9
  -2   1 -13 1487.16 151.985  46
  -2   1 -13 1653.50 161.256  19
  -2  -1 -13 1519.08 184.656  35
  -2   1 -13 1577.17 186.380  35
  -2   1 -13 1498.46 157.959  54
  -2  -1 -13 1707.55 162.123   3
  -2  -1 -13 1503.69 160.743  46
   2   1  13 1536.85 159.893  40
  -2   1 -13 1497.56 157.406  48
  -2  -1 -13 1553.53 196.821  10
   2   1  15 1900.83 185.967   6
  -2  -1 -15 1814.73 224.581  10
  -2   1 -15 1784.86 186.720  48
  -2   1 -15 1949.88 189.546  46
   2   1  15 1757.34 183.857  40
  -2  -1 -15 1752.48 175.382  46
  -2  -1 -15 1772.39 177.908   3
  -2   1 -15 2057.87 192.512  19
  -2   1 -15 1784.07 183.618  54
  -2   1 -17 420.717 97.7363  54
  -2  -1 -17 479.806 100.163  46
  -2  -1 -17 377.978 97.9595   3
   2   1  17 356.490 92.6499  40
   2   1  17 402.505 92.1647   6
  -2   1 -17 364.166 91.8432  46
  -2   1 -17 361.538 96.5220  19
  -2   1 -19 179.035 66.2622  46
  -2  -1 -19 148.044 59.7859  46
  -2   1 -19 164.284 66.3300  54
  -2   1 -19 69.1471 51.4195  19
  -2  -1 -21 101.582 43.9755  46
  -2   1 -21 75.3995 46.6247  46
   2   2 -22 739.998 86.5694  19
   2   2 -22 892.281 101.734  46
   2  -2 -22 875.795 89.3154  46
   2  -2 -20 1087.64 121.386  46
   2   2 -20 955.178 122.966  19
   2   2 -20 950.409 130.236  46
  -2   2  20 970.777 116.695  39
   2   2 -20 836.735 113.693  49
   2  -2 -20 901.825 117.083   3
   2   2 -18 202.784 71.0045  49
   2  -2 -18 182.730 69.3185   3
  -2   2  18 111.011 64.9641   6
   2   2 -18 124.375 72.7650  46
   2  -2 -18 162.687 72.5164  46
  -2   2  16 697.600 118.358   6
   2  -2 -16 754.896 123.121  46
   2  -2 -16 878.809 130.402   3
   2   2 -16 735.918 130.773  46
   2  -2 -14 12663.8 516.400   3
   2   2 -14 12205.4 499.434  20
  -2   2  14 12775.1 526.680   7
   2   2 -14 12556.5 553.501  46
  -2   2  14 12784.8 520.776   6
  -2   2  14 12224.8 584.333  12
   2  -2 -14 13371.4 532.445  46
  -2   2  12 1553.06 157.085  38
   2   2 -12 1487.06 139.499  23
   2   2 -12 1511.58 146.993  20
   2   2 -12 1398.99 163.239  46
   2  -2 -12 1433.41 144.877   3
  -2   2  12 1476.58 182.237  12
  -2   2  12 1511.66 150.574   7
   2   2 -12 1561.00 158.750  54
   2   2 -12 1792.15 152.108  58
   2   2 -10 24753.6 841.840  16
   2  -2 -10 25680.7 834.575   4
   2   2 -10 26939.5 745.679  23
   2   2 -10 23993.4 847.546  52
  -2   2  10 25320.5 855.448  12
   2   2 -10 24981.0 752.058  20
   2  -2  -8 63300.9 1615.47   4
  -2   2   8 62065.3 1640.10  12
   2   2  -8 59865.4 1640.58  52
   2   2  -8 60769.4 1631.53  16
   2   2  -6 51.2040 49.1956  52
   2  -2  -6 21.1674 31.5108   4
   2   2  -6 36.7672 32.1799  16
  -2   2   4 9511.17 374.336  34
   2   2  -4 9679.38 360.770  34
   2   2  -4 10588.1 407.506  16
  -2   2   4 10375.3 398.546  15
   2  -2  -4 10903.3 394.253   4
   2   2  -4 10491.0 412.969  52
   2   2  -4 9789.38 371.211  15
   2   2  -2 57825.2 1447.17  16
  -2   2   2 55370.5 1432.09  34
   2   2  -2 56574.6 1463.80  52
   2   2  -2 58612.6 1434.70  15
  -2   2   2 56000.1 1453.83  15
   2  -2  -2 55362.5 1419.84   4
  -2   2   0 1442.12 123.246  34
   2   2   0 1656.38 131.445  15
   2   2   0 1360.97 118.533  16
  -2   2   0 1677.69 140.837  15
  -2   2   0 1720.30 133.363  52
   2   2   2 938.097 95.3058  12
  -2   2  -2 928.482 107.003  15
   2   2   2 836.694 96.0511  15
   2   2   2 882.845 106.822  31
  -2   2  -4 35429.8 988.997  15
   2   2   4 33600.8 1008.38  33
   2   2   4 36116.0 962.207  15
   2   2   4 36089.0 990.965  12
  -2   2  -4 35152.0 988.350   8
   2   2   4 35652.5 1026.78  31
   2   2   6 3739.75 246.182  33
  -2   2  -6 3889.42 239.951   8
   2   2   6 3811.52 238.461  12
   2   2   6 3615.39 247.732  31
  -2   2  -8 851.176 121.490   8
   2   2   8 847.250 125.541  33
   2   2  10 3032.79 220.047  38
  -2   2 -10 3325.36 221.747  48
   2   2  10 2790.81 203.852   6
  -2   2 -10 2674.74 231.483   8
  -2   2 -10 2944.31 190.550  58
  -2   2 -10 3214.61 236.559  54
   2   2  12 1190.41 149.658  38
  -2   2 -12 1210.12 167.583   8
  -2   2 -12 1475.45 167.106  43
   2   2  12 1226.10 145.965   6
  -2   2 -12 1152.37 145.039  48
  -2   2 -12 1247.44 135.704  58
  -2   2 -12 1305.46 162.210  54
  -2  -2 -12 1328.24 181.540  10
   2   2  14 7719.46 403.835  38
  -2   2 -14 8172.23 435.030  54
  -2   2 -14 8278.06 406.678  19
  -2  -2 -14 8104.37 421.671  46
  -2   2 -14 7917.10 408.780  48
  -2   2 -16 1543.48 180.547  54
  -2   2 -16 1369.10 161.175  19
  -2  -2 -16 1620.34 165.959   3
   2   2  16 1556.84 171.793  38
  -2  -2 -16 1572.33 172.454  46
  -2   2 -18 1559.77 173.262  54
  -2   2 -18 2013.08 181.805  19
  -2  -2 -18 1965.35 171.428  46
  -2   2 -20 60.1518 47.7073  19
  -2  -2 -20 9.33629 34.6651  46
  -2   2 -20 32.4528 42.9361  54
  -2   3  19 1386.17 132.538  39
   2   3 -19 1741.99 147.517  19
   2   3 -17 367.798 85.6297  56
   2   3 -17 390.852 96.0528  46
  -2   3  17 565.127 101.856  39
   2   3 -15 154.720 68.2787  56
   2   3 -15 132.874 72.9905  46
   2   3 -15 153.364 71.7803  54
  -2   3  15 78.2150 53.8310  39
   2   3 -13 10741.7 501.113  54
  -2   3  13 9571.77 458.593  39
   2   3 -13 11253.1 507.763  56
   2   3 -13 10569.4 455.590  20
   2   3 -13 9251.29 488.531  46
  -2   3  13 10188.9 466.332   2
   2   3 -13 11124.9 443.470  58
   2   3 -13 10562.9 438.995  23
   2   3 -13 10405.4 456.380  22
   2   3 -11 19769.3 721.058  56
   2   3 -11 18918.4 713.721  54
   2   3 -11 18507.8 724.200  46
   2   3 -11 19921.6 651.556  23
  -2   3  11 18620.7 681.211  39
  -2   3  11 19718.2 789.659  12
   2   3 -11 20478.7 646.239  58
   2   3 -11 18338.8 646.528  20
   2   3 -11 17702.1 783.111  52
   2   3 -11 17627.4 654.474  22
  -2   3  11 19448.2 695.857   2
  -2   3   9 4384.25 272.054  39
   2   3  -9 4421.19 293.057  54
   2   3  -9 4180.73 287.154  46
   2   3  -9 4530.02 344.370  52
   2   3  -9 4288.24 330.641  16
  -2   3   9 4286.99 275.026   2
   2   3  -9 4265.02 238.919  58
  -2   3   9 4380.46 318.761  12
   2   3  -9 5063.89 264.678  23
   2   3  -9 4933.32 301.611  56
   2   3  -7 920.671 144.517  16
   2   3  -7 1047.13 131.885  56
   2   3  -7 1009.87 112.814  23
  -2   3   7 608.132 113.409  12
  -2   3   7 862.341 116.857   2
  -2   3   7 1055.22 125.313  39
   2   3  -7 789.639 139.671  52
  -2   3   5 9678.55 451.614  34
   2   3  -5 10099.3 454.851  15
  -2   3   5 9553.03 404.375   2
  -2   3   5 9819.80 406.657  39
   2   3  -5 10402.4 430.722  56
  -2   3   5 9989.19 469.096  15
   2   3  -5 10026.4 490.760  16
   2   3  -5 9612.36 383.498  23
   2   3  -5 10198.1 498.862  52
   2   3  -3 17897.4 653.122  34
   2   3  -3 19313.8 675.529  15
  -2   3   3 17147.0 667.905  15
  -2   3   3 17613.6 658.310  34
  -2   3   1 6091.43 332.446  34
   2   3  -1 5484.10 323.983  34
   2   3  -1 6169.26 340.139  15
  -2   3   1 5687.42 339.750  15
  -2   3  -1 16552.5 644.321  15
   2   3   1 16324.9 620.334  15
  -2   3  -1 16756.9 624.053  34
   2   3   3 11505.3 428.256  18
  -2   3  -3 13301.9 490.575  27
  -2   3  -3 12923.8 459.541  22
   2   3   3 13684.4 494.475   2
  -2   3  -3 13335.7 501.149  56
  -2   3  -3 12602.8 545.824  15
  -2   3  -3 11444.9 447.945  58
   2   3   3 13905.3 542.287  15
  -2   3  -3 12582.9 491.584  28
  -2   3  -3 12190.5 551.381  52
  -2   3  -5 962.984 155.987  52
  -2   3  -5 1491.93 150.232  28
  -2   3  -5 1103.81 137.042  54
  -2   3  -5 1161.90 123.094  22
  -2   3  -5 1147.84 134.868  43
   2   3   5 1712.79 159.518   2
  -2   3  -5 1366.11 146.412  56
  -2   3  -5 1340.01 129.650  58
   2   3   5 1368.48 177.414  31
   2   3   7 5308.26 297.997   2
  -2   3  -7 5295.72 300.255  28
  -2   3  -7 5329.40 303.915  56
  -2   3  -7 5035.24 307.489  43
  -2   3  -7 4717.94 308.158  54
  -2   3  -7 5792.91 311.791  44
  -2   3  -7 5385.18 286.473  22
   2   3   7 4914.61 355.255  31
  -2   3  -7 5127.36 370.396  52
  -2   3  -7 5082.53 274.308  58
   2   3   7 5188.28 294.266  38
   2   3   9 8914.22 422.778  38
   2   3   9 9408.00 420.269   2
   2   3   9 7990.68 488.086  31
  -2   3  -9 7965.90 499.498  52
  -2   3  -9 8477.56 446.951  54
  -2   3  -9 8648.48 385.305  58
  -2   3  -9 8796.33 377.096  23
  -2   3  -9 9544.32 454.728  43
  -2   3  -9 9650.58 410.275  22
   2   3  11 3835.73 271.267  38
  -2   3 -11 3632.75 236.310  58
  -2   3 -11 3747.52 248.427  22
  -2   3 -11 3145.79 273.173  54
  -2   3 -11 4241.85 297.406  43
   2   3  13 475.561 102.908  38
  -2   3 -13 382.204 97.6705  43
  -2   3 -13 433.178 109.152  54
  -2   3 -13 395.509 87.2599  58
  -2   3 -15 2125.31 184.470  19
  -2  -3 -15 2144.87 197.732  46
  -2   3 -15 1726.71 189.447  54
  -2   3 -15 2147.75 202.632  43
   2   3  15 2046.05 187.728  39
   2   3  17 1434.84 142.504  39
  -2   3 -17 1673.41 149.673  19
  -2   3 -17 1389.67 151.819  54
   2   3  19 336.373 58.3665  39
  -2  -3 -19 410.560 60.9907  46
   2   3  19 404.145 58.0272   5
   2   4 -16 343.842 71.3059  56
   2   4 -16 378.313 72.4901  55
  -2   4  16 545.954 80.3180  39
   2   4 -16 435.110 70.3993  22
   2   4 -14 326.303 73.3007  22
  -2   4  14 160.703 59.0359   2
  -2   4  14 257.738 57.9804  26
  -2   4  14 281.351 68.8411  39
   2   4 -14 135.226 61.6890  55
   2   4 -14 287.872 80.9423  56
   2   4 -12 832.594 131.023  55
   2   4 -12 976.481 144.499  56
  -2   4  12 1270.42 153.286   2
   2   4 -12 894.873 122.428  22
  -2   4  12 1043.13 133.133  39
   2   4 -12 1131.10 130.556  23
   2   4 -12 1168.99 126.107  58
  -2   4  10 368.009 92.9548   2
   2   4 -10 347.534 94.8111  55
   2   4 -10 406.122 87.6510  23
   2   4 -10 324.950 88.1568  56
   2   4 -10 384.386 90.8415  22
  -2   4  10 525.869 101.461  39
   2   4  -8 3762.99 253.888  22
   2   4  -8 4310.72 260.143  23
   2   4  -8 4110.37 295.125  56
   2   4  -8 3568.10 275.497  55
  -2   4   8 4278.13 287.337   2
  -2   4   6 3455.05 253.235   2
   2   4  -6 3170.80 220.269  23
   2   4  -6 3163.07 222.021  22
   2   4  -6 3422.50 263.752  56
   2   4  -6 3308.86 262.666  55
   2   4  -4 426.433 87.4417  18
   2   4  -4 262.202 79.8428  55
  -2   4   4 386.503 82.5100  59
  -2   4   4 338.433 82.9383   2
   2   4  -2 7508.08 395.285  55
  -2   4   2 6145.89 409.264  15
   2   4  -2 7320.52 433.452  15
  -2   4   2 6125.38 314.523  59
   2   4  -2 6774.22 332.738  18
   2   4   0 1607.07 205.017  34
  -2   4   0 2102.40 169.915  59
   2   4   0 2161.45 229.412  15
   2   4   0 1842.61 153.517  25
   2   4   0 1841.67 164.391  18
   2   4   0 2042.23 199.376  55
  -2   4   0 1682.65 212.008  15
  -2   4   0 1810.80 166.292  58
   2   4   2 516.813 93.7259  18
   2   4   2 534.684 124.770  34
   2   4   2 558.380 90.5146  25
   2   4   2 545.335 87.3850  26
  -2   4  -2 561.147 95.4009  58
  -2   4  -2 528.509 91.5262  59
  -2   4  -4 3231.14 249.424  55
   2   4   4 3263.11 211.982  25
  -2   4  -4 2959.80 210.424  18
  -2   4  -4 3352.16 228.455  22
   2   4   4 3468.28 220.675  26
  -2   4  -4 3162.56 210.060  59
  -2   4  -4 3964.73 245.983  58
   2   4   6 4655.02 264.441  26
  -2   4  -6 5413.77 294.699  58
  -2   4  -6 5632.70 302.492  22
   2   4   6 4783.42 265.177  25
  -2   4  -6 4735.85 312.325  55
  -2   4  -8 3854.24 241.773  58
   2   4   8 3543.32 221.602  26
  -2   4  -8 3449.92 236.460  22
   2   4   8 3083.03 205.847  25
  -2   4  -8 3237.93 260.502  55
   2   4  10 398.656 76.9662  26
  -2   4 -10 723.193 109.370  58
  -2   4 -10 567.446 104.545  22
  -2   4 -12 65.0120 50.4276  58
   2   4  12 9.40434 30.9514  26
  -2   4 -14 828.963 113.172  55
  -2  -4 -14 763.978 106.784  46
  -2  -4 -16 1076.58 93.1506  46
  -2   4 -16 773.935 89.6513  55
  -2   5  11 169.660 41.5153  25
  -2   5  11 184.868 42.5808  26
   2   5 -11 139.007 49.3914  55
  -2   5   9 168.990 49.4181  25
   2   5  -9 307.139 73.2718  55
  -2   5   9 192.028 49.2085  26
  -2   5   7 321.316 62.1479  26
   2   5  -7 305.305 78.1828  55
  -2   5   7 303.296 61.5451  25
  -2   5   5 383.919 74.7509  18
   2   5  -5 321.046 69.4066  59
  -2   5   5 376.554 73.9973  25
  -2   5   3 537.815 82.1726  25
  -2   5   3 634.115 99.0165  18
  -2   5   3 753.418 102.747  59
   2   5  -3 583.607 91.9684  59
  -2   5   1 1047.43 120.722  59
  -2   5   1 913.394 117.235  18
   2   5  -1 971.933 115.334  59
  -2   5  -1 591.813 97.7319  18
   2   5   1 401.285 79.8036  59
  -2   5  -1 576.722 90.3254  59
   2   5   1 459.071 76.9725  25
   2   5   3 427.828 73.2190  25
  -2   5  -3 295.156 68.3797  18
   2   5   3 525.492 84.9665  59
  -2   5  -3 507.725 84.6341  59
   2   5   3 389.280 67.5545  26
  -2   5  -5 1133.86 115.972  58
   2   5   5 1444.31 124.145  25
   2   5   5 1561.49 129.638  26
  -2   5  -7 47.3482 40.6841  55
   2   5   7-8.42955 28.9725  26
   2   5   7-7.93193 29.4465  25
  -2   5  -7 8.54808 34.9690  58
  -2   5  -9 361.851 61.6204  58
   2   5   9 309.002 51.8177  25
   2   5   9 238.833 46.9810  24
   2   5   9 301.032 53.0542  26
  -2   5  -9 153.218 51.0008  55
  -2   5 -11 38.3192 31.3523  55
  -2  -5 -11-6.43367 28.5479  46
   2   5  11 4.96815 20.9141  24
   3   0 -23 10.5817 33.2034  46
   3   0 -23 31.6417 39.1578  49
   3   0 -21 42.9923 49.2552  46
  -3   0  21-13.3768 44.0191   6
  -3   0  19-15.5205 46.2004   6
   3   0 -19-31.2845 53.7652  46
   3   0 -17 14.7018 43.7610  46
   3   0 -17-30.0168 47.0902   3
   3   0 -17 90.3704 63.4023  36
   3   0 -17 23.3887 40.1944   9
   3   0 -15 39.6993 55.7045   9
   3   0 -15-12.5056 37.2239  46
   3   0 -15 13.0259 34.1943   3
   3   0 -13-16.5527 49.2710  35
   3   0 -11-11.2069 33.3577  29
   3   0 -11 13.0440 31.7013  35
   3   0  -9 10.0117 35.8154  35
   3   0  -9-8.91337 25.0137  29
   3   0  -7 15.0097 24.6988  35
   3   0  -7 18.9327 24.2538   4
   3   0  -5 4.51250 20.0229   4
   3   0  -3-11.9014 20.4531  36
  -3   0   3 6.78395 18.7385  32
   3   0  -3 9.51778 17.5266   4
  -3   0   3 13.0227 15.5056  11
   3   0  -1-10.1933 13.9006  37
   3   0  -1-3.00337 15.7687  13
  -3   0  -1 2.83634 15.4144   8
  -3   0  -1 15.1242 19.4937  10
  -3   0  -3 38.5483 22.0849   9
  -3   0  -3-5.46981 23.6588  10
  -3   0  -5 6.13457 21.9455   9
  -3   0  -5-7.46830 24.5759  10
  -3   0  -7 8.39978 26.3555   9
  -3   0  -7 9.77594 34.9726  10
  -3   0  -9-11.1541 34.9966   9
  -3   0  -9 13.1245 41.1789  35
  -3   0  -9 12.5500 32.9445  10
  -3   0 -11-33.1697 49.3681  35
  -3   0 -11 14.3612 34.9060   9
  -3   0 -11-15.7910 49.5476  10
  -3   0 -13 23.7371 44.0612  19
  -3   0 -13 40.7711 53.5137  35
  -3   0 -13 72.6576 56.9920   9
  -3   0 -13-24.8221 46.0753  46
  -3   0 -13 105.259 59.8233   3
  -3   0 -13-18.6842 41.4530  10
  -3   0 -15-13.5212 42.4235  19
  -3   0 -15-23.6856 40.7041  35
  -3   0 -15 29.8755 46.8681  54
  -3   0 -15 28.6844 49.2946  46
   3   0  15 31.8841 44.7385  40
  -3   0 -17-15.5723 46.3520  54
  -3   0 -17 15.1108 42.4059  46
   3   0  17-16.5096 46.3315  40
  -3   0 -19-13.9698 41.5838  54
   3   0  19 43.0570 42.7223  40
  -3   0 -19 27.5085 38.6009  46
  -3   0 -21 50.1450 41.0418  46
   3   1 -24 741.598 80.9854  46
   3   1 -24 689.364 79.2377  49
   3  -1 -22 783.409 104.840  46
   3  -1 -22 670.806 98.7118   3
  -3   1  22 786.074 107.314   6
   3   1 -22 793.196 110.838  46
   3   1 -22 746.844 108.555  49
   3  -1 -20 2826.72 220.611   3
   3  -1 -20 2892.97 213.430  46
  -3   1  20 2467.63 212.714   6
   3   1 -20 2497.66 218.785  46
   3  -1 -18 11504.7 474.922  46
   3  -1 -18 10846.2 488.268   3
  -3   1  18 10430.5 478.663   7
   3   1 -18 10144.6 484.052  46
  -3   1  18 11026.3 495.066   6
   3   1 -16 5655.55 326.631  57
  -3   1  16 5538.26 323.871   7
   3  -1 -16 5867.25 329.918   3
   3   1 -16 5690.21 334.340  46
   3  -1 -16 6032.39 318.293  46
   3   1 -16 5326.21 372.950   9
   3   1 -14 435.219 83.2385  20
   3   1 -14 435.361 85.8676  46
   3   1 -14 497.175 103.759   9
   3   1 -14 394.326 84.7533  57
   3  -1 -14 415.154 82.0544  46
  -3   1  14 499.265 94.1678   7
   3  -1 -14 336.297 77.5484   3
   3  -1 -12 765.814 115.693  35
   3   1 -12 1118.89 135.044   9
   3   1 -12 799.295 113.113  36
   3   1 -10 3850.83 224.296   9
   3   1 -10 3474.73 217.149  36
   3  -1 -10 3189.30 211.249  35
   3  -1 -10 3449.30 222.874   4
   3  -1  -8 15700.7 523.434  35
   3   1  -8 17378.9 555.990  29
   3   1  -8 16006.4 515.388   9
   3   1  -8 16700.7 537.680  36
   3   1  -8 17092.4 545.694  16
   3  -1  -8 16983.0 549.845   4
   3   1  -6 21920.9 596.068   9
   3   1  -6 21566.4 633.273  36
   3   1  -6 21565.3 637.082  16
   3   1  -6 21917.9 625.140  52
   3  -1  -6 22610.1 640.333   4
   3   1  -4 57013.5 1367.45  37
  -3   1   4 56563.1 1326.86  34
   3   1  -4 54595.6 1355.09  53
   3   1  -4 55352.4 1362.98  52
  -3   1   4 57012.5 1353.63  14
   3  -1  -4 55857.9 1369.80   4
  -3   1   2 420798. 9339.26  32
   3   1  -2 422030. 9360.35  37
  -3   1   2 425676. 9328.58  34
   3   1  -2 425644. 9358.89  53
   3   1  -2 424874. 9311.36  13
  -3   1   2 430612. 9357.14  14
  -3   1   2 419589. 9354.08  11
   3   1  -2 415405. 9332.43  33
  -3   1   0 21078.5 548.835  51
   3   1   0 19726.7 537.133  16
  -3  -1   0 20549.6 518.554  10
  -3   1   0 19912.1 562.533  14
   3   1   0 20636.6 566.734  33
   3   1   0 19839.5 535.249  13
   3   1   0 21008.7 567.477  53
  -3   1   0 20792.7 561.213  11
   3   1   0 20383.4 563.398  31
  -3   1  -2 41992.0 1058.95  51
  -3   1  -2 41518.3 1055.56   8
   3   1   2 41875.9 1066.47  33
   3   1   2 42711.5 1049.01  53
  -3  -1  -2 42784.4 1039.43  10
  -3   1  -2 41424.5 1043.43  14
   3   1   4 29687.4 801.920  33
  -3   1  -4 28762.0 748.407  10
  -3   1  -4 28190.2 751.114  14
  -3   1  -4 28482.7 792.999  51
  -3  -1  -4 28254.8 781.704  10
  -3   1  -6 15687.9 498.680  35
  -3   1  -6 14191.8 511.382  51
   3   1   6 14905.7 509.985  33
  -3  -1  -6 14844.3 511.425  10
  -3  -1  -8 69161.9 1755.21  35
   3   1   8 69278.8 1761.67  33
  -3   1  -8 68907.5 1744.79  35
  -3  -1  -8 69420.3 1779.32  10
  -3   1  -8 67249.0 1746.21   9
  -3   1  -8 66826.5 1763.71  51
  -3   1 -10 34447.8 1056.01  35
  -3   1 -10 34525.6 1052.89   9
  -3  -1 -10 35638.1 1088.52  10
  -3   1 -10 35170.3 1083.11  51
  -3  -1 -10 36330.9 1075.46  35
   3   1  12 4372.27 269.889  38
  -3   1 -12 4482.01 265.256  19
  -3  -1 -12 4384.77 259.987   3
  -3  -1 -12 4873.92 325.553  35
  -3   1 -12 4188.37 300.778  35
  -3   1 -12 4790.22 281.736  54
  -3  -1 -12 4261.40 317.881  10
   3   1  12 4775.33 281.511  40
   3   1  12 4796.27 276.145   6
  -3  -1 -12 5015.74 291.000  46
  -3   1 -12 4476.80 273.502  48
  -3   1 -14 5971.68 330.993  19
  -3  -1 -14 5444.94 384.860  35
  -3   1 -14 6591.53 355.850  54
  -3   1 -14 6065.20 345.742  48
  -3  -1 -14 6322.74 341.007  46
  -3  -1 -14 6376.30 337.679   3
  -3  -1 -14 5279.96 388.273  10
   3   1  14 5763.42 331.035   6
   3   1  14 5735.55 337.925  40
   3   1  16 845.842 136.954  40
  -3   1 -16 593.988 117.837  48
  -3  -1 -16 734.431 122.225   3
  -3  -1 -16 735.037 118.365  46
  -3   1 -16 938.602 134.959  19
  -3   1 -16 792.423 127.841  54
  -3  -1 -18 4095.63 257.594  54
  -3   1 -18 4108.06 271.391  19
  -3  -1 -18 4269.27 265.557  46
  -3   1 -18 4067.16 277.165  54
  -3  -1 -20 782.319 102.446  46
  -3   1 -20 716.108 106.643  54
  -3  -1 -22 479.298 63.6444  46
  -3   1 -22 379.582 58.8387  49
   3   2 -23 569.922 71.9397  46
   3   2 -21 1045.63 128.161  46
   3   2 -21 1026.02 117.928  49
   3   2 -21 1179.74 122.833  19
   3  -2 -21 1096.61 121.519   3
   3  -2 -19 2771.37 216.350   3
  -3   2  19 2925.60 223.985   6
   3   2 -19 2622.28 227.437  46
   3   2 -19 2734.50 217.331  49
  -3   2  19 2594.43 205.308  39
   3  -2 -17 126.680 62.8992   3
   3   2 -17 166.860 71.2916  46
  -3   2  17 80.6984 55.5338   6
   3   2 -17 131.864 63.3930  49
  -3   2  17 115.365 61.2388   7
   3   2 -15 25667.3 817.295  20
  -3   2  15 25206.6 845.330   7
   3  -2 -15 24640.1 827.375   3
   3   2 -15 24632.9 869.811  46
  -3   2  15 23913.1 819.724   6
   3   2 -13 755.974 112.385  20
  -3   2  13 647.793 124.562  12
   3   2 -13 570.223 93.9535  23
   3  -2 -13 653.489 108.920   3
   3   2 -13 580.011 113.543  46
  -3   2  13 580.645 101.268   7
  -3   2  11 1454.41 146.229   2
   3   2 -11 2157.86 158.030  58
   3   2 -11 1875.20 178.139  46
   3   2 -11 1621.30 145.502  20
   3   2 -11 2110.30 155.877  23
   3  -2 -11 2078.98 167.729   3
  -3   2  11 2071.17 203.942  12
   3  -2 -11 1872.44 189.571   4
  -3   2  11 1716.25 155.087   7
   3   2 -11 2128.05 182.447  43
   3   2  -9 45861.3 1303.38  52
   3   2  -9 44185.2 1297.47  16
   3  -2  -9 45347.2 1276.03   4
   3   2  -7 145662. 3459.71  52
   3   2  -7 142990. 3448.25  16
   3  -2  -7 145333. 3431.28   4
  -3   2   5 19833.7 619.959  34
  -3   2   5 19574.9 615.947  32
   3   2  -5 19733.2 613.945  15
  -3   2   5 19224.9 636.627  15
   3  -2  -5 20563.8 644.429   4
   3   2  -5 19777.0 657.337  52
   3   2  -5 19590.1 653.645  16
  -3   2   3 8446.75 343.569  34
   3   2  -3 8422.08 354.643  16
   3   2  -3 8292.72 338.011  15
   3   2  -3 9177.42 378.540  52
  -3   2   3 8892.60 332.569  32
  -3   2   3 9170.00 371.264  15
   3  -2  -3 8396.35 350.869   4
  -3   2   1 4100.86 218.062  34
   3   2  -1 4139.40 218.995  15
  -3   2   1 4301.97 239.036  15
   3   2  -1 3988.55 217.244  16
   3   2   1 21857.1 684.043  31
  -3   2  -1 20667.2 673.771  15
   3   2   1 21253.7 645.901  15
   3   2   3 9365.23 417.561  33
  -3   2  -3 10720.1 411.636   8
   3   2   3 10407.7 430.822  31
  -3   2  -3 10403.6 414.969  15
   3   2   3 10913.2 399.037  15
  -3   2  -5 48410.4 1290.16   8
   3   2   5 45456.9 1307.92  33
   3   2   5 47459.5 1326.47  31
   3   2   7 23186.2 819.489  31
  -3   2  -7 23437.7 787.311   8
   3   2   7 23855.9 807.545  33
  -3   2  -9 7451.14 397.684   8
  -3   2  -9 7404.33 347.527  48
  -3   2  -9 7303.71 315.031  58
   3   2   9 7014.37 394.372  33
   3   2   9 6721.32 342.909  38
  -3   2  -9 7312.83 349.944  44
  -3   2  -9 7096.28 362.777  54
  -3  -2  -9 7723.47 406.272  10
   3   2   9 7704.15 354.659  40
   3   2  11 7111.33 366.012  38
  -3   2 -11 6660.38 350.847  48
  -3   2 -11 6365.41 394.043   8
  -3   2 -11 6420.40 309.548  58
  -3   2 -11 7252.43 387.214  54
  -3  -2 -11 6855.54 414.489  10
   3   2  13 4378.55 292.381  38
  -3   2 -13 4286.30 251.108  58
  -3   2 -13 4114.00 289.932  43
  -3   2 -13 4301.25 278.970  19
  -3   2 -13 4127.13 328.793   8
  -3   2 -13 4473.75 311.544  54
  -3  -2 -13 3795.68 290.788  46
  -3   2 -13 4283.54 288.974  48
  -3  -2 -13 4201.63 341.837  10
   3   2  15 1884.45 188.247  38
  -3   2 -15 2125.49 199.575  19
  -3   2 -15 1732.95 184.043  48
  -3   2 -15 2011.44 210.247  54
  -3  -2 -15 1924.33 194.427  46
   3   2  17 2070.20 186.023  38
  -3   2 -17 1769.51 175.883  19
  -3   2 -17 1806.43 188.879  54
  -3  -2 -17 2153.01 185.176  46
  -3   2 -19 1677.62 151.791  19
  -3  -2 -19 2167.16 159.626  46
  -3   2 -19 1770.18 162.728  54
  -3  -2 -21 754.636 74.1084  46
   3   2  21 640.626 72.0703  39
  -3   3  20-8.42086 28.9429  39
   3   3 -20 35.5037 40.3568  19
   3   3 -18 102.569 66.6779  46
   3   3 -18 82.1578 50.9065  56
  -3   3  18 221.532 66.9383  39
   3   3 -16 741.282 130.448  46
   3   3 -16 816.803 130.773  56
  -3   3  16 760.567 118.643  39
   3   3 -14 1564.69 189.771  46
   3   3 -14 1905.39 172.033  23
   3   3 -14 1550.88 183.254  56
  -3   3  14 1840.18 183.062   2
   3   3 -14 1704.12 170.877  22
  -3   3  14 1582.68 170.973  39
   3   3 -14 1711.61 171.861  20
   3   3 -14 1685.43 184.104  54
   3   3 -12 34390.5 982.634  23
   3   3 -12 33634.2 1003.68  20
   3   3 -12 31800.9 1036.60  54
  -3   3  12 32593.0 1020.04  39
   3   3 -12 32533.5 1073.36  46
  -3   3  12 31770.5 1024.23   2
   3   3 -12 32170.7 1062.09  56
   3   3 -12 31087.6 994.146  22
   3   3 -10 10525.8 565.652  52
   3   3 -10 11362.5 503.004  54
  -3   3  10 10689.6 545.275  12
   3   3 -10 12046.6 522.149  56
   3   3 -10 11734.1 524.919  46
  -3   3  10 11168.1 490.287   2
   3   3 -10 11781.2 455.282  23
  -3   3  10 10832.1 475.606  39
   3   3 -10 12281.7 594.721  16
   3   3 -10 11383.4 457.619  20
   3   3  -8 3431.04 248.990  56
   3   3  -8 3553.51 293.488  16
   3   3  -8 3453.44 295.976  52
  -3   3   8 4260.23 304.323  12
  -3   3   8 3848.75 254.250   2
  -3   3   8 4076.86 253.426  39
   3   3  -8 3844.80 230.526  23
   3   3  -6 935.847 145.862  16
   3   3  -6 838.019 115.437  56
  -3   3   6 736.448 118.091  34
   3   3  -6 796.542 104.536  23
   3   3  -6 734.618 109.940  55
  -3   3   6 757.589 107.797   2
  -3   3   6 1041.86 124.584  39
   3   3  -4 731.380 107.886  55
  -3   3   4 854.250 121.574  34
   3   3  -4 877.020 133.993  16
   3   3  -4 845.923 100.806  18
   3   3  -4 883.504 113.781  56
   3   3  -4 1043.43 137.540  15
  -3   3   4 752.832 106.418  27
  -3   3   4 555.883 88.8575   2
  -3   3   4 872.542 132.973  15
   3   3  -4 902.610 105.366  23
  -3   3   4 740.136 90.9216  59
  -3   3   4 710.548 98.8812  39
   3   3  -2 6490.65 356.831  34
  -3   3   2 6716.33 357.785  34
   3   3  -2 7243.34 385.053  16
   3   3  -2 6278.21 287.148  18
   3   3  -2 7585.86 379.524  15
  -3   3   2 6986.44 384.875  15
  -3   3   2 7186.69 335.204  27
   3   3   0 30501.1 856.071  18
  -3   3   0 30579.6 996.159  15
  -3   3   0 30767.7 913.928  27
   3   3   0 28463.0 829.455  25
  -3   3   0 31063.1 914.223  28
  -3   3  -2 3356.98 198.571  59
  -3   3  -2 4092.52 250.272  28
  -3   3  -2 4135.65 225.932  22
   3   3   2 3659.08 202.054  25
   3   3   2 4139.60 272.742  15
   3   3   2 3816.25 206.707  26
   3   3   2 3950.70 213.243  18
  -3   3  -2 4248.77 249.421  27
  -3   3  -2 3911.18 282.866  15
  -3   3  -2 4257.03 236.729  58
  -3   3  -4 1319.70 133.492  58
   3   3   4 1704.09 158.327   2
   3   3   4 1166.36 114.756  26
  -3   3  -4 1089.50 162.968  52
  -3   3  -4 1493.56 139.527  22
  -3   3  -4 1507.75 153.676  28
  -3   3  -4 1587.67 156.037  56
  -3   3  -6 139.737 63.5906  54
  -3   3  -6 179.799 59.8943  56
  -3   3  -6 120.742 54.0799  43
  -3   3  -6 213.125 62.2393  58
   3   3   6 143.783 51.0426  26
   3   3   6 179.029 73.7056  31
   3   3   6 67.2522 41.6645  25
  -3   3  -6 138.489 55.0486  44
  -3   3  -6 113.909 71.5454  52
   3   3   6 147.012 60.8441   2
  -3   3  -6 193.850 63.6830  22
  -3   3  -6 159.057 59.2329  28
   3   3   8 419.952 112.813  31
  -3   3  -8 498.718 97.7472  28
   3   3   8 463.489 80.0124  26
  -3   3  -8 329.042 97.8334  52
  -3   3  -8 441.185 102.641  54
  -3   3  -8 444.909 82.9304  58
  -3   3  -8 524.217 107.949  43
  -3   3  -8 686.935 111.798  44
   3   3   8 515.744 96.3971   2
   3   3   8 373.317 87.0335  38
  -3   3  -8 795.963 111.870  22
  -3   3 -10 3735.75 293.901  54
  -3   3 -10 4919.50 274.175  58
   3   3  10 4589.09 295.515  38
  -3   3 -10 4304.08 304.611  43
  -3   3 -10 4461.33 271.155  22
   3   3  12 1654.24 179.337  38
  -3   3 -12 1616.45 160.623  58
  -3   3 -12 1496.36 182.089  43
  -3   3 -12 1449.70 185.042  54
  -3   3 -12 1823.31 171.031  22
   3   3  14 64.3530 55.3144  38
  -3   3 -14 73.7753 65.9960  54
  -3  -3 -14 32.7920 65.0871  46
  -3   3 -14 71.1075 52.6058  58
  -3   3 -14 85.0353 60.8575  43
  -3   3 -16 510.960 105.025  54
  -3  -3 -16 647.019 102.010  46
  -3   3 -16 412.010 81.1372  19
  -3   3 -16 726.053 112.688  43
   3   3  16 498.419 89.9116  39
   3   3  18 241.044 54.8225  39
  -3  -3 -18 161.434 46.8508  46
   3   3  18 161.322 43.8168   5
  -3   3 -18 144.784 52.4572  54
   3   4 -17 2060.19 152.372  56
  -3   4  17 2085.50 141.889  39
   3   4 -15 200.070 64.9832  56
   3   4 -15 184.243 56.1470  55
  -3   4  15 212.240 59.8495   2
  -3   4  15 179.787 47.4863  26
  -3   4  15 221.265 60.2856  39
   3   4 -15 243.015 62.1782  22
   3   4 -13 390.278 87.7362  55
  -3   4  13 578.921 107.102   2
   3   4 -13 442.564 90.8851  22
   3   4 -13 408.068 96.2657  56
  -3   4  13 372.670 86.0904  39
   3   4 -11-18.0001 56.4773  56
   3   4 -11 42.6827 46.8200  22
  -3   4  11 142.622 75.4058   2
   3   4 -11 48.9818 53.7292  55
  -3   4  11 14.6714 41.1742  39
   3   4 -11-12.5782 52.9489  23
   3   4  -9 960.196 148.005  56
   3   4  -9 931.922 142.691  55
   3   4  -9 1109.39 137.367  23
   3   4  -9 802.795 124.887  22
  -3   4   9 1001.23 140.656   2
  -3   4   9 898.626 130.746  39
  -3   4   7 514.972 110.417   2
   3   4  -7 576.432 101.107  22
  -3   4   7 609.909 107.949  39
   3   4  -7 759.588 130.203  56
   3   4  -7 791.550 133.699  55
   3   4  -7 833.341 115.326  23
  -3   4   5 7793.62 354.378  59
   3   4  -5 7532.20 354.152  18
   3   4  -5 7446.94 406.428  55
  -3   4   5 7273.24 378.110   2
   3   4  -5 7087.50 352.851  23
   3   4  -5 8627.05 427.356  56
  -3   4   3 2098.84 174.312  59
   3   4  -3 2140.68 176.901  18
  -3   4   3 1537.84 159.947  58
   3   4  -3 1812.61 192.382  55
   3   4  -3 1998.77 172.962  23
  -3   4   1 5305.29 303.630  58
   3   4  -1 5694.93 282.703  25
   3   4  -1 6377.89 316.951  18
   3   4  -1 6466.98 363.890  55
  -3   4   1 5673.99 298.660  59
   3   4   1 2368.37 254.660  34
   3   4   1 3122.37 213.555  18
   3   4   1 2950.22 196.318  25
  -3   4  -1 2843.89 213.877  58
  -3   4  -1 2579.15 195.576  59
   3   4   1 2741.94 190.831  26
   3   4   3 727.670 106.231  18
   3   4   3 831.240 108.639  26
  -3   4  -3 793.893 115.180  58
   3   4   3 721.100 102.637  25
  -3   4  -3 779.003 108.322  59
   3   4   5 532.316 91.3804  26
   3   4   5 533.044 92.0079  25
  -3   4  -5 551.110 100.208  58
  -3   4  -7 2627.02 200.771  58
   3   4   7 2503.01 181.408  25
  -3   4  -7 2076.71 206.764  55
  -3   4  -7 2510.50 227.627  43
   3   4   7 2436.82 184.012  26
  -3   4  -9 1517.75 149.959  58
   3   4   9 1447.91 137.739  26
   3   4   9 1557.59 136.144  25
  -3   4  -9 1652.03 185.341  43
  -3   4 -11 258.186 69.8883  58
   3   4  11 370.194 72.0067  26
  -3  -4 -13 398.303 88.5438  46
  -3   4 -13 345.177 71.5313  58
  -3   4 -13 349.706 78.5627  55
  -3   4 -15 46.2495 33.1010  55
   3   4  15 69.1821 30.8152  24
  -3  -4 -15 7.88059 30.2946  46
  -3   5  12 176.439 38.4775  25
   3   5 -12 172.349 48.3522  55
  -3   5  12 219.708 41.8658  26
   3   5 -10 165.631 50.0721  22
  -3   5  10 107.919 39.1154  26
   3   5 -10 163.018 55.0649  55
  -3   5  10 140.665 43.5616  25
   3   5  -8 518.677 78.9997  23
  -3   5   8 333.412 61.4403  26
  -3   5   8 281.075 59.6253  25
   3   5  -8 384.592 82.8039  55
   3   5  -6 731.205 91.2132  59
  -3   5   6 454.480 75.5825  25
  -3   5   4 367.268 74.4485  18
   3   5  -4 199.623 61.9061  59
  -3   5   4 217.753 56.6180  25
  -3   5   2 1514.28 145.346  18
   3   5  -2 1630.18 146.431  59
  -3   5   0 1377.45 138.917  18
   3   5   0 1593.86 129.596  25
   3   5   0 1380.74 135.878  59
   3   5   2 1666.27 133.799  25
  -3   5  -2 1371.79 134.109  18
   3   5   2 1283.75 130.294  59
  -3   5  -2 1450.78 135.627  58
  -3   5  -4 510.140 79.9215  18
   3   5   4 643.179 83.8292  25
  -3   5  -4 536.579 82.8033  58
   3   5   6 55.9743 38.0622  25
  -3   5  -6 35.8854 37.7778  58
   3   5   8 139.581 40.8134  24
   3   5   8 146.503 41.4198  25
  -3   5  -8 253.420 56.6222  58
  -3   5 -10 1300.67 98.1678  58
   3   5  10 1252.78 89.2714  24
   4   0 -24 3522.85 190.445  49
   4   0 -24 3532.88 189.898  46
   4   0 -22 3321.24 221.182  46
  -4   0  22 3292.29 214.561   6
  -4   0  20 210.858 73.3207   6
   4   0 -20 166.996 65.7827  46
   4   0 -18 106.174 58.3307  46
   4   0 -16 9402.20 498.139   9
   4   0 -16 9329.30 497.086  36
   4   0 -16 8736.32 399.572  46
   4   0 -16 8852.77 411.593  57
   4   0 -14 9598.16 398.231  46
   4   0 -14 10347.9 474.557  29
   4   0 -14 11023.6 500.869  36
   4   0 -14 10364.0 422.889  57
   4   0 -12 19840.0 677.529  29
   4   0 -10 25010.9 754.520  29
   4   0  -8 41844.3 1070.58  36
   4   0  -8 39169.9 1039.97   4
   4   0  -6 26971.4 719.309  36
   4   0  -6 25949.8 695.777   4
  -4   0   4 125460. 2847.03  32
   4   0  -4 125036. 2840.74   4
   4   0  -4 131198. 2872.72  36
  -4   0   4 123225. 2825.82  11
   4   0  -2 228035. 5032.74  37
   4   0  -2 223806. 5019.65  13
  -4   0   0 41038.1 963.949   8
   4   0   0 39907.3 986.490  13
  -4   0   0 41400.8 988.694  10
  -4   0  -2 20414.2 561.361  10
  -4   0  -4 168038. 3886.77   9
  -4   0  -4 176477. 3920.82  10
  -4   0  -6 18869.5 568.808   9
  -4   0  -6 18451.1 590.050  10
  -4   0  -8 1015.20 123.173  35
  -4   0  -8 1095.84 127.219  10
  -4   0 -10 7628.52 371.241   9
  -4   0 -10 8107.09 406.145  35
  -4   0 -10 8312.14 400.061  10
  -4   0 -12 14653.5 530.440  19
  -4   0 -12 15465.1 645.698  35
  -4   0 -12 14659.4 617.931  10
   4   0  14 23595.0 793.430  40
  -4   0 -14 22223.8 882.699  35
  -4   0 -14 21427.3 739.701  19
  -4   0 -14 24681.4 791.680  54
  -4   0 -16 5099.82 312.506  54
   4   0  16 5010.39 318.122  40
   4   0  18 1849.82 180.642  40
  -4   0 -18 1729.98 175.043  54
  -4   0 -20 217.108 62.2774  54
  -4   1  23 193.539 56.9957   6
   4   1 -23 219.264 57.8699  49
   4   1 -23 235.413 60.2627  46
   4   1 -21 1297.26 152.217  49
   4  -1 -21 1077.82 136.653   3
  -4   1  21 946.303 130.891   6
   4  -1 -21 982.522 123.477  46
   4   1 -21 1140.71 142.609  46
  -4   1  19 4374.32 286.783   7
   4  -1 -19 4184.30 282.133   3
   4   1 -19 4867.59 317.465  49
  -4   1  19 4442.62 294.740   6
   4   1 -19 4518.44 299.124  46
   4   1 -17 463.618 103.154  57
   4   1 -17 447.302 99.2053  46
   4  -1 -17 533.639 102.678   3
  -4   1  17 528.789 104.805   7
   4  -1 -15 9348.27 423.618   3
   4   1 -15 9986.97 447.584  57
   4   1 -15 8999.49 422.021  46
  -4   1  15 9582.15 435.771   7
   4   1 -13 16437.6 581.857  57
   4   1 -13 16022.1 628.351  36
   4  -1 -13 15111.2 555.739   3
   4   1 -13 16575.9 573.586  46
   4   1 -13 15993.3 540.939  20
   4   1 -11 13901.1 534.023  36
   4   1 -11 13502.7 547.138  29
   4  -1 -11 14582.8 550.418   4
   4   1  -9 4140.85 240.393  16
   4   1  -9 3874.10 231.182  36
   4  -1  -9 4462.57 244.822   4
   4   1  -9 4096.78 244.047  29
   4   1  -7 33464.3 926.757  29
   4   1  -7 33458.7 926.262  36
   4  -1  -7 33273.9 920.283   4
  -4   1   5 62217.6 1523.96  32
   4  -1  -5 63291.2 1539.49   4
   4   1  -5 61572.7 1522.34  53
   4   1  -5 64638.9 1525.91  52
  -4   1   5 60703.9 1511.41  14
   4   1  -3 121183. 2823.63  37
  -4   1   3 123736. 2800.73  32
   4   1  -3 120519. 2767.32  33
  -4   1   3 119970. 2809.27  14
   4   1  -3 122997. 2768.55  13
  -4   1   3 119886. 2806.45  11
   4   1  -3 123644. 2815.74  53
   4   1  -1 35871.5 907.022  33
  -4   1   1 34571.9 876.304  51
   4   1  -1 36047.6 887.903  13
  -4   1   1 34415.9 913.239  11
  -4   1   1 35840.5 921.845  14
   4   1  -1 35207.0 923.612  53
   4   1  -1 36132.2 902.153  31
  -4   1  -1 4048.88 188.246   8
   4   1   1 3790.27 190.633  33
  -4   1  -1 3834.10 186.207  14
  -4   1  -1 3803.77 181.578  51
   4   1   1 3608.80 181.366  53
  -4  -1  -1 4074.33 170.875  10
  -4   1  -3 36352.6 980.589   8
   4   1   3 37461.2 999.476  33
  -4  -1  -3 39031.6 981.670  10
   4   1   3 37935.9 964.959  53
  -4   1  -3 36513.2 959.082  14
  -4   1  -3 36521.2 988.886  51
  -4   1  -3 37051.7 949.172  10
  -4   1  -5 24348.0 750.360  51
  -4   1  -5 25254.4 740.051   8
   4   1   5 25583.1 760.724  33
  -4   1  -5 24701.2 701.527  10
  -4  -1  -5 25060.8 745.446  10
  -4   1  -7 1729.39 152.937  35
  -4  -1  -7 1875.60 164.739  10
  -4   1  -7 2024.37 173.236  51
   4   1   7 2183.38 179.273  33
  -4  -1  -9 3229.59 238.701  35
  -4   1  -9 3230.58 233.046  35
   4   1   9 3168.84 236.725  33
  -4   1  -9 3062.23 239.274  51
  -4  -1  -9 3752.84 260.155  10
   4   1  11 1400.05 148.359  38
  -4   1 -11 1560.78 153.167  19
  -4  -1 -11 1518.28 146.603   3
  -4  -1 -11 1274.65 165.350  35
  -4   1 -11 1706.33 188.020  35
  -4   1 -11 1375.00 148.866  54
  -4   1 -11 1141.48 161.583  51
  -4   1 -11 1751.20 164.852  48
  -4  -1 -11 1281.67 152.649  46
   4   1  11 1426.72 147.333   6
  -4  -1 -11 1396.66 179.691  10
   4   1  13 10644.0 479.664  38
  -4   1 -13 10941.7 474.430  19
  -4  -1 -13 11547.6 481.520   3
  -4  -1 -13 11312.0 567.112  35
  -4   1 -13 10103.7 531.884  35
   4   1  13 12187.5 494.497   6
  -4   1 -13 11340.6 492.451  48
  -4   1 -13 11282.6 494.254  54
   4   1  13 11251.6 495.151  40
  -4  -1 -13 12079.1 493.683  46
  -4  -1 -13 10837.1 562.197  10
  -4   1 -15 6573.18 357.976  19
  -4   1 -15 6131.45 358.273  48
  -4   1 -15 5918.00 355.195  54
   4   1  15 6439.11 367.082  40
  -4  -1 -15 6915.62 359.344  46
  -4   1 -17 980.629 139.314  19
   4   1  17 1039.52 144.314  40
  -4   1 -17 926.890 141.519  54
  -4  -1 -17 930.951 128.147  46
  -4  -1 -17 1032.59 135.184  54
  -4  -1 -19 403.110 77.8269  54
  -4  -1 -19 304.884 69.4263  46
  -4   1 -19 274.986 75.0538  54
  -4   1 -21 248.022 56.5276  54
  -4  -1 -21 231.831 50.0720  46
   4   2 -22 332.424 66.3720  49
   4   2 -22 305.936 60.6206  19
   4  -2 -22 279.860 60.4220   3
   4   2 -22 253.219 62.2754  46
   4   2 -20 835.832 122.238  46
   4   2 -20 1021.05 128.033  49
   4   2 -20 680.429 104.714  19
   4  -2 -20 876.777 121.797   3
  -4   2  20 866.908 117.277   6
   4  -2 -18 15.4818 61.4464   3
  -4   2  18 73.4323 50.4817  39
   4   2 -18 113.668 66.4317  49
  -4   2  18 15.5033 43.5118   6
  -4   2  18-16.0057 47.6459   7
   4   2 -18 70.4555 60.5425  46
  -4   2  16 5192.97 317.383   6
   4   2 -16 5626.38 333.835  49
   4   2 -16 5253.20 306.357  20
  -4   2  16 4759.36 311.566   7
   4   2 -16 5427.22 340.922  46
  -4   2  16 5183.38 311.575  39
   4  -2 -16 5221.31 320.434   3
   4   2 -14 1892.47 195.386  46
   4  -2 -14 1864.21 180.523   3
  -4   2  14 1960.44 220.560  12
  -4   2  14 2244.08 198.594   7
   4   2 -14 2316.69 203.561  49
   4   2 -14 2194.57 187.486  20
   4  -2 -12 9683.15 415.790   3
   4   2 -12 9540.84 400.950  20
   4   2 -12 9766.21 379.103  23
  -4   2  12 8686.69 470.665  12
   4   2 -12 9310.72 436.157  46
   4  -2 -12 9479.83 471.826   4
  -4   2  12 9320.58 412.591   7
   4   2 -10 3359.41 204.392  20
   4   2 -10 2939.18 242.495  16
   4   2 -10 3177.00 222.866  46
   4   2 -10 3366.38 192.728  23
   4  -2 -10 3174.92 240.755   4
   4  -2 -10 3048.63 204.359   3
   4   2 -10 3445.79 220.491  21
  -4   2  10 3104.37 204.946  39
   4   2  -8 16830.7 635.474  16
   4   2  -8 17768.7 638.789  52
   4  -2  -8 17328.1 626.420   4
  -4   2   6 51844.9 1391.14  15
   4   2  -6 52332.8 1415.42  52
  -4   2   6 52560.9 1376.92  32
   4  -2  -6 52838.8 1402.45   4
   4   2  -6 51144.8 1411.97  16
  -4   2   4 60365.6 1481.19  34
  -4   2   4 58742.9 1477.34  32
   4   2  -4 55151.7 1501.35  16
   4  -2  -4 57126.8 1506.27   4
   4   2  -2 6348.44 302.282  16
  -4   2   2 6669.34 294.260  34
   4   2   0 17760.6 612.448  33
  -4   2   0 18573.9 600.056  11
   4   2   0 18651.6 620.947  31
   4   2   2 2859.56 204.146  31
  -4   2  -2 3150.78 198.510  11
   4   2   2 3219.19 220.566  33
   4   2   4 26623.5 846.594  31
   4   2   4 24750.4 832.471  33
  -4   2  -4 26472.7 815.551   8
   4   2   6 30014.3 975.338  31
  -4   2  -6 30663.0 946.239   8
   4   2   6 29431.7 961.191  33
   4   2   8 771.819 128.998  33
   4   2   8 753.918 108.265  38
  -4   2  -8 784.494 125.321   8
  -4   2  -8 638.471 92.7145  22
  -4   2  -8 878.956 118.004  45
  -4   2  -8 612.860 84.8243  58
  -4   2  -8 683.325 104.707  44
  -4   2  -8 781.821 113.614  54
   4   2  10 1287.51 152.949  38
  -4   2 -10 1311.92 144.952  19
  -4   2 -10 1218.69 164.942   8
  -4   2 -10 1101.72 148.801  54
  -4   2 -10 906.108 127.162  44
  -4  -2 -10 1308.93 177.381  10
   4   2  10 1021.10 131.677  40
  -4   2 -10 931.311 129.772  48
   4   2  12 1210.47 156.014  38
  -4   2 -12 1107.21 157.563  54
  -4   2 -12 1060.22 164.635   8
  -4  -2 -12 1545.84 204.286  10
  -4  -2 -12 928.429 150.521  46
  -4   2 -12 1220.94 152.927  48
  -4   2 -12 1536.50 164.025  19
   4   2  14-17.1343 53.7603  38
  -4  -2 -14 16.5594 59.2393  46
  -4   2 -14-17.0367 50.7110  48
  -4   2 -14 57.2981 65.6452  54
  -4   2 -14-15.6052 51.3524  19
  -4   2 -14-17.4441 51.9234  43
   4   2  16 863.448 127.136  38
  -4   2 -16 559.429 107.504  19
  -4  -2 -16 828.395 121.673  46
  -4   2 -16 702.725 127.876  54
  -4   2 -18 653.250 107.198  54
  -4  -2 -18 857.329 107.070  46
  -4   2 -20 52.2224 34.5538  54
  -4  -2 -20 41.3454 27.3621  46
   4   2  20 31.9351 26.9003   5
   4   3 -21 334.708 56.0025  19
  -4   3  21 367.559 54.2251  39
   4  -3 -19 1052.76 108.823   3
   4   3 -19 845.412 111.880  56
  -4   3  19 1036.48 113.896  39
   4  -3 -17 1174.66 131.068   3
   4   3 -17 954.291 138.272  56
   4   3 -17 1088.90 151.937  46
  -4   3  17 1176.01 138.450  39
   4   3 -15 130.227 64.2677  20
   4   3 -15 185.744 84.5009  56
  -4   3  15 93.0516 68.8732   2
   4   3 -15 131.806 69.9603  46
   4   3 -15 201.746 71.5455  22
  -4   3  15 92.3983 53.0058  39
   4   3 -13 7172.39 408.184  46
   4   3 -13 7565.55 350.215  23
   4   3 -13 6659.77 395.614  56
  -4   3  13 6476.99 369.561   2
  -4   3  13 7319.02 377.956  39
   4   3 -13 6656.76 353.088  20
  -4   3  11 15803.1 618.672   2
   4   3 -11 15762.3 563.359  23
   4   3 -11 15620.3 639.691  46
  -4   3  11 15816.3 700.310  12
   4   3 -11 15808.9 642.201  56
   4   3 -11 14814.0 704.677  16
  -4   3  11 15491.1 600.209  39
   4   3 -11 16103.2 585.574  20
   4   3  -9 4167.44 250.930  20
   4   3  -9 4319.88 249.266  23
   4   3  -9 4330.88 337.169  16
  -4   3   9 3952.58 268.232   2
   4   3  -9 3889.10 275.113  56
  -4   3   9 4244.27 318.807  12
  -4   3   9 4427.25 271.898  39
  -4   3   7 732.951 129.371  12
   4   3  -7 919.979 121.192  55
  -4   3   7 493.107 92.3135   2
   4   3  -7 620.239 94.4023  23
   4   3  -7 687.983 128.333  16
   4   3  -7 732.830 111.695  56
  -4   3   7 638.939 100.761  39
  -4   3   5 10142.1 454.172  34
   4   3  -5 10048.7 377.584  18
   4   3  -5 9526.77 414.389  55
  -4   3   5 9797.09 415.423  27
  -4   3   5 9951.30 373.470  59
   4   3  -5 9393.41 389.644  23
   4   3  -5 8497.64 460.301  16
  -4   3   5 8873.65 461.691  15
  -4   3   5 8576.79 388.822   2
  -4   3   5 9303.79 403.855  39
  -4   3   3 13249.2 505.299  27
  -4   3   3 13975.9 552.094  34
   4   3  -3 11925.8 542.741  16
  -4   3   3 11859.3 553.781  15
  -4   3   3 13322.9 457.441  59
   4   3  -3 12930.0 474.104  23
   4   3  -3 12959.4 457.904  18
   4   3  -3 12762.3 498.989  55
  -4   3   1 8040.84 331.005  59
   4   3  -1 8183.04 318.421  26
   4   3  -1 8581.50 377.889  55
  -4   3   1 8072.98 366.623  28
  -4   3   1 8316.15 436.846  15
  -4   3   1 7865.90 369.801  27
   4   3  -1 7918.97 345.950  23
   4   3  -1 7867.16 314.720  25
  -4   3   1 7487.28 343.444  58
   4   3  -1 8089.96 333.295  18
  -4   3  -1 6419.50 327.408  27
  -4   3  -1 6561.46 293.114  59
  -4   3  -1 6970.63 339.589  28
   4   3   1 6273.03 304.028  23
  -4   3  -1 6134.30 306.373  58
   4   3   1 6558.57 286.026  26
   4   3   1 7739.21 312.864  18
   4   3   1 6203.75 278.926  25
  -4   3  -1 6782.33 390.700  15
  -4   3  -3 11597.9 527.151  15
  -4   3  -3 11254.2 409.041  59
  -4   3  -3 10280.3 428.081  58
   4   3   3 10579.4 403.241  26
   4   3   3 10271.1 395.061  25
  -4   3  -3 11588.4 476.860  28
  -4   3  -3 10881.5 450.582  27
  -4   3  -5 4603.59 261.372  58
  -4   3  -5 4359.27 280.541  28
   4   3   5 4677.62 246.276  26
  -4   3  -5 4632.94 288.815  43
   4   3   5 4856.50 243.247  25
  -4   3  -5 4597.60 279.382  44
   4   3   5 4232.27 332.330  31
  -4   3  -5 4781.63 265.723  22
  -4   3  -7 3749.19 237.452  58
  -4   3  -7 3874.54 267.456  28
  -4   3  -7 3667.32 269.159  54
   4   3   7 3678.46 218.794  26
   4   3   7 3828.32 329.153  31
  -4   3  -7 4592.22 286.258  44
  -4   3  -7 3302.65 258.535  43
  -4   3  -7 3694.10 242.650  22
   4   3   9 2634.40 219.341  38
  -4   3  -9 2607.11 199.887  58
  -4   3  -9 2633.72 220.861  28
  -4   3  -9 2849.38 247.745  54
  -4   3  -9 2409.92 229.246  43
  -4   3  -9 2778.66 210.260  22
   4   3  11 1705.49 181.004  38
  -4   3 -11 1328.12 179.047  54
  -4   3 -11 1837.37 162.377  58
  -4   3 -11 1607.40 186.995  43
  -4  -3 -13 2607.60 238.985  46
  -4   3 -13 3206.73 264.425  54
  -4   3 -13 2705.24 238.995  43
  -4   3 -13 3216.53 212.169  58
  -4   3 -15 352.098 85.1934  43
  -4   3 -15 173.991 75.6224  54
  -4  -3 -15 432.293 92.1987  46
   4   3  15 449.229 85.7429  39
   4   3  17 277.875 59.1291  39
   4   3  17 275.189 56.5105   5
  -4  -3 -17 283.487 61.7993  46
  -4   3 -17 217.841 64.6101  54
  -4   4  16 4213.70 226.657   2
   4   4 -16 3808.66 236.024  56
   4   4 -16 4213.72 221.054  22
  -4   4  16 4237.35 225.820  39
  -4   4  14 1427.98 142.519  39
  -4   4  14 1342.88 146.255   2
   4   4 -14 1301.46 139.506  55
   4   4 -14 1190.84 145.705  56
   4   4 -14 1258.08 137.693  22
  -4   4  12 1455.64 165.572   2
   4   4 -12 1295.84 149.855  55
   4   4 -12 1315.95 142.650  23
   4   4 -12 1383.74 170.067  56
   4   4 -12 1305.15 146.052  22
  -4   4  12 1244.24 143.710  39
   4   4 -10 313.012 93.4789  56
   4   4 -10 326.158 90.4271  55
  -4   4  10 404.899 90.8424  39
   4   4 -10 298.160 82.7277  23
   4   4 -10 332.211 82.6957  22
  -4   4  10 559.263 110.965   2
   4   4  -8 1057.38 152.143  56
   4   4  -8 1278.63 159.575  55
  -4   4   8 1217.46 154.984   2
   4   4  -8 1199.15 139.055  23
   4   4  -8 862.601 123.041  22
  -4   4   6 1674.10 170.266  58
  -4   4   6 1978.90 188.300   2
   4   4  -6 1546.96 181.118  55
   4   4  -6 1516.35 178.272  56
   4   4  -6 1537.72 159.189  23
   4   4  -4 3913.40 246.173  18
  -4   4   4 3756.74 237.921  59
   4   4  -4 3752.52 276.195  55
  -4   4   4 3278.70 238.926  58
   4   4  -4 3701.65 245.035  23
   4   4  -2 2372.73 192.107  18
  -4   4   2 2420.85 190.157  59
   4   4  -2 2063.26 163.927  25
  -4   4   2 2014.74 186.655  58
   4   4  -2 2179.63 186.642  23
   4   4  -2 2284.19 215.901  55
   4   4   0 409.661 87.4797  18
   4   4   0 441.444 80.6369  26
   4   4   0 327.609 73.1190  25
  -4   4   0 389.975 85.0652  59
  -4   4   0 363.074 85.6562  58
  -4   4  -2 316.088 79.4700  58
   4   4   2 112.365 58.2385  18
   4   4   2 220.622 66.3023  25
  -4   4  -2 184.936 62.5018  59
   4   4   2 166.354 56.6808  26
   4   4   2 171.240 53.2435  24
   4   4   4 399.744 81.0689  26
  -4   4  -4 454.736 102.442  28
  -4   4  -4 324.503 79.6403  58
   4   4   4 404.786 83.1798  25
   4   4   6 4321.06 250.538  26
  -4   4  -6 4341.58 267.932  58
  -4   4  -6 4541.42 307.622  28
   4   4   6 4302.37 243.542  25
  -4   4  -8 1079.24 144.082  28
  -4   4  -8 988.549 124.480  58
   4   4   8 973.942 114.155  26
   4   4   8 858.196 103.349  25
  -4   4  -8 900.818 140.551  43
  -4   4  -8 801.584 123.828  55
  -4   4 -10 263.087 72.7581  58
   4   4  10 149.404 50.5179  26
  -4   4 -10 116.353 61.8109  43
  -4   4 -12 823.845 100.410  58
  -4  -4 -12 567.064 106.588  46
  -4  -4 -14 8.85478 37.2807  46
   4   4  14 37.0287 29.3745  24
  -4   4 -14 48.3473 35.9040  55
  -4   5  11 210.816 44.9881  26
  -4   5  11 207.383 45.6949  25
   4   5 -11 208.604 50.8805  22
  -4   5   9 651.197 80.8501  26
   4   5  -9 708.780 88.5014  23
  -4   5   9 640.930 79.7832  25
  -4   5   7 452.808 76.0422  25
   4   5  -7 618.618 86.8609  23
  -4   5   5 450.539 77.2609  18
  -4   5   5 398.552 71.2434  25
   4   5  -5 432.073 77.1378  59
  -4   5   3 67.1836 49.7122  18
   4   5  -3 85.7284 48.7517  59
  -4   5   1 731.955 104.296  18
  -4   5   1 714.411 105.421  58
   4   5  -1 929.019 99.6709  25
   4   5  -1 897.192 110.303  59
  -4   5  -1 1447.42 135.410  58
   4   5   1 1459.00 124.946  25
   4   5   1 1168.74 120.959  59
  -4   5  -3 1539.50 133.978  18
   4   5   3 1510.01 128.465  59
   4   5   3 1659.34 132.656  25
  -4   5  -3 1449.83 135.906  58
  -4   5  -5 782.219 96.8015  58
   4   5   5 650.048 82.4266  25
   4   5   7 584.569 71.7758  25
  -4   5  -7 481.343 74.2620  58
   4   5   7 502.547 64.7757  24
  -4   5  -9 25.5254 29.6973  58
   4   5   9-5.48298 24.3292  24
  -5   0  23-20.0883 31.5171   6
   5   0 -23-21.1670 36.3784  49
   5   0 -21-29.4471 48.4518  49
  -5   0  21 13.9883 48.0792   6
   5   0 -21-13.9450 43.7544  46
   5   0 -19-31.7069 58.8575  57
   5   0 -19-15.1933 50.0000  46
   5   0 -17 22.6341 38.8978   9
   5   0 -17 23.7587 47.1466  36
   5   0 -17-15.4083 40.4487  57
   5   0 -15-18.6561 48.9744  29
   5   0 -15 20.6276 50.1328  36
   5   0 -15-13.4376 37.7113  57
   5   0 -13 16.8796 44.3115  36
   5   0 -13 15.4029 40.4351  29
   5   0 -11-13.4685 29.8811  36
   5   0 -11 25.0521 41.2195  29
   5   0  -9 8.88220 29.2321   4
   5   0  -9 53.2232 43.5481  36
   5   0  -7-6.90162 21.6543   4
   5   0  -7 8.58730 28.2583  36
  -5   0   7-7.02186 24.1344  32
   5   0  -5 21.8296 22.3412   4
  -5   0   5 5.83861 20.9036  32
   5   0  -3 174.057 39.0279  37
   5   0  -3 22.2010 21.3644  13
   5   0  -1 126.563 36.3888  37
   5   0  -1 21.3729 21.8849  13
  -5   0  -1 27.1218 17.3709   8
   5   0   1 5.95624 19.6008  13
  -5   0  -1-6.12361 24.3034  10
  -5   0  -3-5.92131 17.6251   8
  -5   0  -3 22.9307 27.3438  10
  -5   0  -5 19.2962 33.1632  10
  -5   0  -7-12.0185 29.2100  10
  -5   0  -9-16.3425 36.2573  35
  -5   0  -9 14.7356 43.8611  10
  -5   0 -11-23.7899 39.1568  19
  -5   0 -11-78.8622 61.8674  35
  -5   0 -11-17.6326 39.1337  10
  -5   0 -13-22.9359 55.7419  35
  -5   0 -13 101.268 63.5468  10
  -5   0 -15 16.1250 50.5991  54
   5   0  15 67.4659 62.6201  40
  -5   0 -17 31.0570 46.2214  54
   5   0  17-16.0869 45.1451  40
  -5   0 -19-25.1934 37.4948  54
   5   0  19 25.2843 43.4514  40
  -5   0 -21-7.60834 31.1251  54
  -5   1  24 14.6563 27.2052   6
   5   1 -24 14.7275 30.1242  46
   5   1 -24-7.87846 27.0785  49
   5   1 -22 124.258 55.1604  46
   5   1 -22 91.1563 54.8421  49
   5  -1 -22 56.1326 41.7103   3
  -5   1  22 60.0011 41.2782   6
  -5   1  20 275.574 82.1479   6
   5   1 -20 351.998 91.4024  49
   5   1 -20 252.451 81.6940  46
  -5   1  20 456.443 92.7021   7
   5  -1 -20 440.112 92.3671   3
   5   1 -18 5458.91 345.025  49
   5  -1 -18 5607.36 328.195   3
   5  -1 -18 5754.65 321.864  57
  -5   1  18 5334.09 327.627   7
   5   1 -18 5111.11 322.889  46
   5   1 -16 4718.16 305.695  57
   5  -1 -16 5427.39 372.010  36
   5  -1 -16 4682.59 295.694   3
  -5   1  16 5301.84 316.698   7
   5   1 -16 5511.06 317.857  46
   5   1 -14 7199.67 404.345  36
   5   1 -14 6469.32 343.829  57
   5   1 -14 6658.76 336.725  46
   5  -1 -14 6168.77 325.128   3
   5   1 -12 11837.1 515.224  36
   5   1 -12 12078.8 535.743  29
   5  -1 -12 12576.3 516.692   4
   5   1 -10 7054.83 351.624  36
   5   1 -10 7072.65 360.822  29
   5  -1 -10 7236.50 345.825   4
   5   1 -10 7360.77 361.482  16
   5   1  -8 7748.85 346.523  29
   5  -1  -8 7827.39 340.712   4
   5   1  -6 117907. 2806.85  37
   5  -1  -6 123728. 2752.91  36
  -5   1   6 117548. 2785.20  32
   5   1  -6 115817. 2786.00  29
   5   1  -6 116942. 2779.13  53
  -5   1   6 118235. 2773.60  14
   5  -1  -6 118050. 2792.98   4
   5  -1  -4 32572.3 899.117   4
   5   1  -4 32788.4 917.581  37
  -5   1   4 33720.9 898.674  11
  -5   1   4 34095.4 894.445  32
   5   1  -4 33486.1 908.067  53
  -5   1   4 33361.3 905.332  14
   5   1  -4 33512.3 865.337  13
   5   1  -2 35456.7 986.250  37
  -5   1   2 37404.6 988.767  14
   5   1  -2 36516.8 946.694  33
   5   1  -2 37941.3 990.746  53
   5   1  -2 38122.2 943.801  13
   5   1  -2 36351.5 938.593  31
  -5   1   2 37071.0 970.105  11
   5   1   0 42131.5 1104.29  33
   5   1   0 42676.5 1090.60  31
  -5   1   0 42262.5 1117.36  14
  -5   1   0 43261.0 1104.78  11
   5   1   0 42316.9 1082.58  13
  -5   1   0 43503.1 1088.48  51
  -5  -1   0 43177.0 1057.73  10
   5   1   0 44667.9 1119.83  53
  -5   1  -2 18945.9 586.481  14
  -5   1  -2 19195.1 589.245   8
   5   1   2 19325.6 610.656  33
   5   1   2 19779.3 591.233  53
  -5  -1  -2 19728.8 575.647  10
  -5   1  -2 20231.5 604.663  51
  -5  -1  -4 15384.1 512.857  10
  -5   1  -4 14975.0 511.134   8
   5   1   4 15528.3 543.968  33
  -5   1  -4 14691.7 523.581  51
  -5   1  -4 14993.1 487.479  10
  -5   1  -6 4546.59 257.269   8
   5   1   6 4282.85 267.720  33
  -5   1  -6 4786.32 275.944  51
  -5   1  -6 4566.52 240.181  10
  -5  -1  -6 4928.93 273.442  10
  -5  -1  -8 11927.6 511.927  35
  -5   1  -8 12258.6 504.812  35
  -5   1  -8 12505.3 507.350   8
   5   1   8 12329.4 527.486  33
  -5   1  -8 11917.5 521.694  51
  -5  -1  -8 13070.2 534.209  10
   5   1  10 6838.27 347.278  38
  -5   1 -10 7235.71 341.767  19
  -5  -1 -10 7042.91 398.584  35
  -5   1 -10 6073.79 368.652  35
  -5   1 -10 6894.17 386.161   8
  -5   1 -10 7221.82 410.664  51
  -5   1 -10 7457.51 352.740  54
  -5   1 -10 6839.26 342.657  45
  -5  -1 -10 7746.68 423.200  10
   5   1  10 7162.57 347.730  40
   5   1  12 769.111 121.779  38
  -5   1 -12 893.769 124.985  19
  -5  -1 -12 852.102 149.549  35
  -5   1 -12 815.371 144.680  35
  -5   1 -12 712.577 135.027   8
  -5   1 -12 697.952 116.361  54
  -5   1 -12 775.541 122.320  48
  -5   1 -12 790.791 144.507  51
   5   1  12 810.379 125.772  40
  -5  -1 -12 584.079 124.421  10
  -5   1 -14 4394.65 289.216  19
   5   1  14 4143.32 284.150  38
  -5   1 -14 4052.54 290.424  54
  -5   1 -14 4416.30 292.703  48
  -5  -1 -14 4745.80 284.923  46
   5   1  14 4078.72 288.383  40
  -5   1 -16 811.508 132.950  54
  -5   1 -16 1070.41 145.174  48
  -5  -1 -16 781.622 116.203  46
   5  -1  16 1042.31 141.429  40
   5   1  16 742.929 126.796  40
  -5   1 -18 2349.73 202.400  54
  -5  -1 -18 2591.93 195.987  54
  -5   1 -20 1071.57 111.938  54
  -5  -1 -20 962.512 99.2031  54
   5   2 -23 96.3884 37.5308  46
   5  -2 -23 33.8406 27.7143   3
   5   2 -21 722.031 97.8915  19
   5   2 -21 575.925 96.7946  56
   5   2 -21 710.788 102.117  49
   5  -2 -21 675.958 97.8547   3
   5   2 -21 569.398 95.4141  46
  -5   2  21 693.781 97.5531   6
   5  -2 -19 1320.01 156.066   3
  -5   2  19 1282.65 149.780   7
   5   2 -19 939.823 133.523  49
   5   2 -19 851.818 132.565  46
  -5   2  19 1038.10 134.368   6
  -5   2  17 1303.64 155.824   6
  -5   2  17 1581.03 174.487   7
   5   2 -17 1050.30 150.485  46
   5   2 -17 1200.73 156.391  49
   5  -2 -17 1271.80 157.138   3
  -5   2  17 1180.99 144.319  39
   5   2 -17 1695.60 168.678  20
   5  -2 -15 1752.81 180.050   3
   5   2 -15 1737.43 183.454  49
  -5   2  15 1725.96 180.660   7
   5   2 -15 2045.78 201.285  46
   5   2 -15 1577.62 164.444  20
  -5   2  15 1548.79 165.438  39
   5   2 -13 10969.7 469.014  49
  -5   2  13 11284.7 540.334  32
   5   2 -13 10730.3 479.182  46
  -5   2  13 10559.5 462.870   7
   5  -2 -13 10066.4 450.654   3
   5  -2 -13 10767.5 525.302   4
  -5   2  13 10752.3 539.977  12
   5   2 -13 10536.4 463.686  21
  -5   2  13 10665.8 453.214  39
   5   2 -13 10359.3 438.806  20
   5   2 -11 12903.5 473.409  20
  -5   2  11 11953.1 477.260   7
   5  -2 -11 12271.8 482.721   3
   5   2 -11 12325.9 491.748  21
   5   2 -11 12515.2 568.373  16
   5   2 -11 12359.1 499.448  46
   5  -2 -11 11795.3 538.228   4
  -5   2  11 12789.0 552.533  32
  -5   2  11 11868.0 468.573  39
   5   2  -9 22623.1 802.825  16
   5  -2  -9 23141.1 786.081   4
  -5   2   9 22360.3 767.791  32
   5   2  -7 47437.2 1344.52  16
  -5   2   7 47267.5 1304.88  32
   5  -2  -7 47475.8 1327.05   4
   5   2  -5 17372.8 620.537  16
  -5   2   5 18250.0 600.708  32
   5  -2  -5 17808.8 627.748   4
   5   2  -3 58350.4 1548.72  16
  -5   2   3 61068.0 1526.91  32
   5   2  -1 22960.7 735.226  33
  -5   2   1 23391.8 734.473  11
   5   2   1 17936.7 645.104  33
  -5   2  -1 18743.2 630.939  11
   5   2   1 19018.5 642.158  31
   5   2   3 7871.77 392.270  33
   5   2   3 8466.77 356.831  13
  -5   2  -3 7266.03 354.826  11
   5   2   3 8719.90 400.877  31
  -5   2  -5 8815.31 421.950   8
   5   2   5 9312.88 456.796  33
   5   2   5 9478.83 453.731  31
   5   2   7 7828.36 370.559  38
  -5   2  -7 7976.08 418.822   8
   5   2   7 9024.33 464.874  33
  -5   2  -7 8230.69 378.783  44
  -5   2  -7 9149.62 362.212  22
  -5   2  -7 7717.21 376.127  45
   5   2   7 8177.45 451.009  31
   5   2   9 13941.1 548.558  38
  -5   2  -9 13705.5 604.460   8
   5   2   9 13202.9 614.913  33
  -5   2  -9 12613.7 538.890  54
  -5   2  -9 12856.2 539.271  45
  -5   2  -9 14718.3 547.774  44
   5   2   9 12444.4 618.717  31
   5   2  11 1212.99 157.374  38
  -5   2 -11 1411.26 158.214  19
  -5   2 -11 1088.01 162.405   8
  -5   2 -11 1127.25 155.114  54
  -5   2 -11 1366.73 160.488  48
   5   2  11 1486.84 212.005  31
   5   2  11 1102.35 145.518  40
  -5  -2 -11 1333.25 186.449  10
   5   2  13 454.292 101.756  38
  -5   2 -13 446.082 96.0209  19
  -5   2 -13 567.384 116.261  54
  -5   2 -13 581.004 113.068  48
  -5  -2 -13 735.389 132.137  46
   5   2  15 2755.51 222.602  38
  -5   2 -15 2579.95 210.025  19
  -5   2 -15 2231.92 219.956  54
  -5  -2 -15 2470.74 205.252  46
  -5   2 -15 2087.70 201.856  48
   5   2  17 1184.99 135.005  38
  -5   2 -17 1273.00 151.731  54
  -5  -2 -17 1456.29 141.762  46
  -5   2 -19 1394.80 128.810  54
   5   2  19 1254.32 104.147   5
  -5  -2 -19 1416.24 112.846  46
   5   3 -20 198.866 58.1965  19
   5   3 -20 89.4098 44.1769  56
   5  -3 -20 192.801 48.5705   3
  -5   3  20 98.0960 40.6583  39
   5  -3 -18 228.426 66.2249   3
  -5   3  18 131.546 53.2476  39
   5   3 -16-13.9096 45.7726  20
  -5   3  16 44.2735 41.4155   2
   5   3 -16 34.8534 51.8717  46
   5   3 -16 17.9293 50.3156  56
   5  -3 -16-13.5458 42.5010   3
   5   3 -16-13.6115 46.7834  22
  -5   3  16 43.3491 45.3370  39
   5   3 -14 162.624 65.6893  20
  -5   3  14 133.175 68.1872   2
   5   3 -14 97.0543 63.9679  56
   5   3 -14 206.285 85.3354  46
   5   3 -14 224.543 71.1840  23
  -5   3  14 155.075 67.1556  39
  -5   3  12 4668.92 315.073   2
   5   3 -12 6082.62 306.736  23
   5   3 -12 4874.45 333.678  56
  -5   3  12 5984.54 333.243  39
   5   3 -12 5352.02 309.243  20
   5   3 -10 23697.1 767.021  20
   5   3 -10 23237.9 825.337  56
   5   3 -10 23138.9 918.965  16
   5   3 -10 24189.3 751.501  23
  -5   3  10 23192.6 806.622   2
  -5   3  10 22260.2 883.781  12
   5  -3 -10 22873.9 859.709   4
  -5   3  10 24402.1 796.723  39
   5   3  -8 1290.45 138.108  20
   5   3  -8 1466.84 191.122  16
   5   3  -8 1337.57 138.157  23
  -5   3   8 1538.56 166.526   2
   5  -3  -8 1465.03 178.709   4
   5   3  -8 1507.98 167.020  56
  -5   3   8 1329.29 150.068  39
   5  -3  -6 1000.80 144.844   4
   5   3  -6 1072.20 161.472  16
  -5   3   6 1259.62 168.771  15
   5   3  -6 992.785 125.845  55
  -5   3   6 950.711 123.974   2
   5   3  -6 987.740 116.077  23
   5   3  -6 1145.06 134.564  21
  -5   3   6 1285.10 140.437  39
   5   3  -4 4612.15 238.592  18
  -5   3   4 4375.67 234.149  59
   5   3  -4 4250.52 259.954  55
  -5   3   4 4009.31 306.046  15
  -5   3   4 4305.32 263.808  27
   5   3  -4 3900.51 257.146  47
   5   3  -4 3633.54 229.956  23
   5  -3  -4 4117.93 285.320   4
   5   3  -4 3992.59 295.061  16
   5   3  -2 369.671 72.5985  18
   5   3  -2 290.658 76.8415  55
  -5   3   2 363.236 96.3462  15
   5   3  -2 347.864 63.3117  26
   5   3  -2 348.295 79.7981  47
   5   3  -2 455.754 71.3099  25
   5   3  -2 300.648 68.3329  23
  -5   3   2 398.818 86.6579  27
  -5   3   2 396.543 73.1750  59
  -5   3   0 13838.6 529.375  58
   5   3   0 16769.4 528.677  18
   5   3   0 13560.3 477.090  24
  -5   3   0 15344.3 565.911  28
   5   3   0 15946.5 578.751  47
  -5   3   0 14730.0 642.636  15
  -5   3   0 15104.5 567.214  27
   5   3   0 15506.4 503.562  26
   5   3   0 14095.8 487.070  25
   5   3   0 14851.3 534.207  23
  -5   3   0 15769.2 519.103  59
  -5   3  -2 18043.9 727.257  15
  -5   3  -2 18477.9 649.437  27
  -5   3  -2 18333.2 658.332  28
   5   3   2 17892.6 580.857  26
   5   3   2 18061.3 577.404  25
  -5   3  -2 19283.7 598.542  59
  -5   3  -2 17603.1 616.027  58
  -5   3  -4 172.754 62.5052  58
   5   3   4 175.173 52.9782  25
   5   3   4 134.930 74.0675  31
  -5   3  -4 86.0032 51.3718  44
  -5   3  -4 173.407 66.4322  28
   5   3   4 135.715 48.6831  26
   5   3   6 296.189 98.1650  31
   5   3   6 249.638 62.1907  26
  -5   3  -6 334.139 86.3687  28
  -5   3  -6 279.268 83.1417  44
  -5   3  -6 270.610 78.9669  43
  -5   3  -6 363.170 81.7265  58
   5   3   8 403.419 95.0122  38
  -5   3  -8 407.181 83.1215  58
  -5   3  -8 210.417 76.1993  54
  -5   3  -8 306.708 89.7681  28
   5   3   8 362.967 73.5844  26
  -5   3  -8 367.472 95.0179  43
  -5   3  -8 378.819 96.9646  44
   5   3  10 1770.80 186.357  38
  -5   3 -10 1719.22 195.244  54
  -5   3 -10 1721.79 196.706  43
  -5   3 -10 1562.04 154.211  58
   5   3  12 2077.84 197.914  38
  -5   3 -12 2519.90 185.223  58
  -5   3 -12 2358.69 223.250  54
  -5   3 -12 2073.49 212.914  43
   5   3  14 480.070 97.2519  38
  -5   3 -14 367.899 92.9868  54
  -5  -3 -14 576.085 105.808  46
   5   3  14 403.834 77.6455   5
  -5   3 -14 324.224 85.7742  43
  -5   3 -16 521.048 91.1377  54
  -5  -3 -16 752.965 94.9712  46
   5   3  16 698.988 84.7105   5
  -5   3 -16 703.490 99.2163  43
  -5   4  17 3943.39 197.142   2
   5   4 -17 3523.13 206.616  56
   5   4 -17 3659.95 186.370  22
  -5   4  15 2017.19 167.747   2
   5   4 -15 1970.25 178.657  56
   5   4 -15 2321.09 169.440  22
   5   4 -13 345.970 79.3575  23
   5   4 -13 302.184 75.1802  22
   5   4 -13 279.152 84.9189  56
  -5   4  13 258.202 78.2380   2
  -5   4  13 337.430 75.3778  39
   5   4 -11 464.738 100.726  56
   5   4 -11 284.674 80.5584  55
   5   4 -11 410.460 90.2928  23
   5   4 -11 444.034 89.2070  22
  -5   4  11 489.824 93.0713  39
  -5   4  11 433.421 95.9854   2
  -5   4   9 1609.49 179.060   2
   5   4  -9 1499.07 176.294  56
   5   4  -9 1391.72 163.323  55
   5   4  -9 1381.33 149.181  23
   5   4  -9 1125.03 140.483  22
  -5   4   7 159.891 69.2906   2
   5   4  -7 252.384 78.4264  55
   5   4  -7 206.801 71.2147  23
  -5   4   5 7099.71 377.389  58
   5   4  -5 8530.17 424.307  55
   5   4  -5 7957.15 379.100  23
  -5   4   3 4815.48 296.741  58
   5   4  -3 5443.61 333.739  55
   5   4  -3 4828.22 256.578  25
  -5   4   3 5618.47 298.411  59
   5   4  -3 4580.43 283.492  23
  -5   4   1 7060.29 345.662  59
  -5   4   1 6614.40 356.343  58
   5   4  -1 6665.26 347.381  23
   5   4  -1 7566.38 332.074  25
   5   4   1 2521.97 182.931  25
  -5   4  -1 2143.79 211.626  28
   5   4   1 2366.28 171.738  24
   5   4   1 1757.98 172.699  23
   5   4   1 2478.40 184.276  26
  -5   4  -1 2147.38 194.369  58
  -5   4  -3 3260.43 235.431  58
   5   4   3 3390.82 213.645  24
  -5   4  -3 3096.00 260.679  28
   5   4   3 3657.59 229.830  26
   5   4   3 3421.06 217.629  25
  -5   4  -5 692.863 109.139  58
  -5   4  -5 588.486 114.785  28
   5   4   5 625.327 97.9138  26
   5   4   5 667.615 99.0949  25
   5   4   5 601.679 92.5459  24
   5   4   7 960.446 113.715  25
   5   4   7 1263.25 129.676  26
  -5   4  -7 834.132 133.185  28
  -5   4  -7 1036.71 128.575  58
  -5   4  -9 1915.37 161.285  58
  -5   4  -9 1757.16 177.897  28
   5   4   9 1994.73 154.302  26
  -5   4  -9 1609.15 177.978  43
  -5   4 -11 2951.39 185.784  58
  -5   4 -11 2491.92 207.273  43
   5   4  11 2619.72 164.649  24
  -5   4 -13 86.0372 43.6211  55
   5   4  13 192.520 43.8060  24
  -5   5  12 535.335 60.3942  26
  -5   5  12 547.333 59.4785  25
   5   5 -12 590.680 68.7983  22
  -5   5  10 129.282 39.8284  25
  -5   5  10 194.896 45.9898  26
   5   5 -10 164.171 50.3360  23
  -5   5   8 832.622 89.6757  26
  -5   5   8 737.733 87.8930  25
   5   5  -8 926.526 101.233  23
  -5   5   6 149.682 48.3636  18
   5   5  -6 186.994 56.5409  23
  -5   5   6 132.676 48.9933  25
   5   5  -6 205.000 57.1046  59
   5   5  -4 554.603 83.1601  23
  -5   5   4 436.480 80.4469  18
   5   5  -4 432.366 77.1651  59
  -5   5   4 537.760 87.7533  58
  -5   5   2 603.021 93.8611  18
  -5   5   2 515.674 85.9825  58
   5   5  -2 307.895 70.5437  59
  -5   5   0 961.193 113.662  18
  -5   5   0 888.103 111.985  58
   5   5   0 1225.03 114.511  25
   5   5   0 917.173 108.447  59
  -5   5  -2 3029.66 192.864  58
  -5   5  -2 2513.28 175.601  18
   5   5   2 2612.82 173.728  59
   5   5   2 3317.91 184.065  25
  -5   5  -4 216.561 60.0218  58
   5   5   4 234.436 53.9437  25
  -5   5  -6 113.973 45.8143  58
   5   5   6 221.657 49.0872  25
   5   5   6 138.701 40.0016  24
  -5   5  -8 530.675 70.4084  58
   5   5   8 444.282 55.2305  25
   5   5   8 418.921 54.7668  24
  -6   0  24 1199.18 105.567   6
   6   0 -24 1005.49 106.628  50
  -6   0  22 10833.2 434.970   6
   6   0 -22 9926.43 423.759  49
   6   0 -20 1678.91 172.826  57
   6   0 -20 1432.00 165.739  49
   6   0 -18 1332.61 164.210  49
   6   0 -18 1176.16 154.081  57
   6   0 -16 7916.10 467.584  36
   6   0 -16 7971.73 449.262  29
   6   0 -16 8069.75 394.088  57
   6   0 -14 29285.4 992.851  36
   6   0 -14 29117.2 963.912  29
   6   0 -12 12709.4 533.191  36
   6   0 -12 13019.8 522.206  29
   6   0 -10 55352.8 1488.11  36
   6   0 -10 57339.5 1489.01  29
   6   0  -8 8196.08 351.595  36
  -6   0   8 8586.54 331.870  32
   6   0  -6 50053.8 1270.80  36
  -6   0   6 48464.5 1228.06  32
   6   0  -4 57782.1 1390.68  37
   6   0  -4 55797.1 1367.43  13
   6   0  -4 53865.5 1335.75   4
   6   0  -2 38055.3 996.793  37
   6   0  -2 38957.7 986.028  13
   6   0   0 45094.5 1121.75  13
  -6   0   0 43819.5 1120.89  10
   6   0   2 12483.4 416.068  13
  -6   0  -2 12480.3 421.795  10
   6   0   4 17403.7 555.214  13
  -6   0  -4 18166.4 580.702  10
  -6   0  -6 9229.05 394.479  10
  -6   0  -8 222.038 69.0571  10
  -6   0 -10 21308.2 794.612  35
  -6   0 -10 19007.9 740.134  10
  -6   0 -10 21633.9 786.262  51
  -6   0 -12 3749.22 309.163  35
  -6   0 -12 3164.03 271.740  10
  -6   0 -14 8053.47 406.644  54
   6   0  14 8098.73 413.605  40
  -6   0 -16 2775.36 225.408  54
   6   0  16 2665.76 225.164  40
  -6   0 -18 628.600 104.475  54
   6   0  18 581.616 100.394  40
  -6   0 -20 44.3880 37.3824  54
  -6   1  23 252.060 59.4249   6
   6   1 -23 227.428 58.1752  50
   6   1 -23 189.123 58.1756  49
   6  -1 -23 112.866 43.2503   3
   6   1 -21 90.2443 55.8771  49
  -6   1  21 164.102 63.6756   6
   6   1 -21 152.690 63.1481  46
   6  -1 -21 51.6793 51.3186   3
  -6   1  21 66.0059 52.4344   7
   6  -1 -19 3714.35 258.566   3
  -6   1  19 3443.81 255.304   7
   6  -1 -19 3544.52 249.123  57
   6   1 -19 3130.90 243.439  46
   6   1 -19 3486.12 267.667  49
   6  -1 -17 6198.18 348.870   3
   6   1 -17 7280.30 396.240  49
  -6   1  17 6732.35 370.681   7
   6   1 -17 5987.69 346.439  46
   6   1 -17 7004.08 383.923  57
   6   1 -15 1557.75 169.437  57
   6  -1 -15 1510.32 188.597  36
   6   1 -15 1647.70 203.126  36
  -6   1  15 1501.11 188.084  32
   6  -1 -15 1689.89 191.702  29
   6  -1 -15 2141.84 187.135   3
   6   1 -15 1763.69 184.127  49
   6   1 -13 8950.78 411.140  57
   6  -1 -13 9846.84 467.332  36
   6  -1 -13 9747.13 462.911   4
   6   1 -13 9611.29 478.548  36
  -6   1  13 10218.2 476.860  32
   6  -1 -13 8732.29 396.296   3
   6   1 -13 9005.58 415.259  49
   6  -1 -11 7008.46 354.415  36
  -6   1  11 6907.36 362.746  32
   6   1 -11 7592.45 389.559  16
   6   1 -11 6660.29 373.248  29
   6  -1 -11 6925.44 355.286   4
   6  -1  -9 7787.75 341.977  36
   6   1  -9 7514.19 363.244  29
  -6   1   9 7629.78 355.991  32
   6  -1  -9 7420.12 347.461   4
   6   1  -7 26553.5 816.589  37
  -6   1   7 27528.5 798.192  32
   6   1  -7 26323.7 796.069  29
   6   1  -7 25709.3 785.749  53
   6  -1  -7 27084.7 798.284   4
   6   1  -5 34084.3 971.337  37
  -6   1   5 36466.2 951.706  32
   6   1  -5 32795.3 951.828  53
   6   1  -5 33645.8 925.856  29
   6   1  -5 33519.0 911.827  13
  -6   1   5 34589.9 960.286  14
   6  -1  -5 35268.1 952.617   4
   6   1  -3 41558.0 1111.57  37
  -6   1   3 40197.3 1104.94  14
   6   1  -3 41423.6 1053.69  13
  -6   1   3 40510.9 1078.01  11
   6   1  -3 40264.3 1100.54  53
   6   1  -1 14995.4 485.198  33
  -6   1   1 14401.5 506.607  14
   6   1  -1 14839.6 470.108  13
   6   1  -1 15059.2 504.949  53
  -6   1   1 13998.5 477.736  11
  -6   1  -1 1994.86 155.588  14
   6   1   1 2560.51 170.000  53
   6   1   1 2451.39 171.163  33
  -6  -1  -1 2523.90 149.268  10
  -6   1  -1 2231.89 157.889  51
   6   1   1 2494.77 158.706  13
   6   1   1 2237.92 152.438  31
  -6   1  -3 8714.59 363.096   8
   6   1   3 8478.24 381.770  33
  -6   1  -3 9195.16 382.765  51
  -6   1  -3 8491.65 349.599  14
   6   1   3 8798.24 356.575  13
  -6  -1  -3 9162.95 357.436  10
  -6   1  -5 20252.6 680.517   8
   6   1   5 20721.5 723.486  33
  -6   1  -5 21969.8 724.090  51
  -6   1  -5 21147.3 665.060  10
  -6  -1  -5 21159.1 689.300  10
  -6   1  -7 2022.20 180.011   8
   6   1   7 2185.77 204.012  33
  -6  -1  -7 2147.80 191.126  10
  -6   1  -7 1974.00 167.259  10
  -6   1  -7 1989.89 195.105  51
   6   1   9 3279.32 231.829  38
  -6   1  -9 3871.04 236.143  19
  -6   1  -9 3322.91 229.937  45
  -6  -1  -9 3483.97 272.958  35
  -6   1  -9 3392.90 267.007  35
  -6   1  -9 3484.97 263.651   8
  -6   1  -9 3449.85 227.764  54
  -6   1  -9 3480.01 279.447  51
  -6  -1  -9 3512.03 273.809  10
   6   1   9 3522.80 280.774  33
   6   1   9 3313.82 224.739  40
   6   1  11 1174.78 145.031  38
  -6   1 -11 1059.31 137.842  19
  -6  -1 -11 897.409 153.463  35
  -6   1 -11 775.938 135.523   8
  -6   1 -11 1036.31 136.565  54
  -6   1 -11 803.552 147.362  51
  -6   1 -11 930.024 130.375  48
  -6   1 -11 870.711 131.187  45
   6   1  11 1206.04 146.795  40
  -6  -1 -11 914.662 149.220  10
   6   1  13 1596.78 177.855  38
  -6   1 -13 1897.35 186.299  19
  -6   1 -13 1544.18 175.264  54
  -6   1 -13 1584.04 176.268  48
   6   1  13 1480.56 174.119  40
   6   1  15 2040.34 196.605  38
  -6   1 -15 1512.48 178.408  54
  -6   1 -15 1825.29 190.411  48
   6   1  15 1738.46 188.446  40
  -6  -1 -17 1415.31 147.549  54
  -6   1 -17 1337.27 159.222  54
   6  -1  17 1547.44 159.616  40
   6   1  17 1306.41 149.510  40
  -6  -1 -19 104.989 42.4309  54
  -6   1 -19 143.886 53.8620  54
  -6   2  22 59.6295 36.8610   6
   6   2 -22 58.8268 38.9302  56
   6  -2 -22 99.5753 44.0171   3
   6   2 -22 38.5628 34.5097  46
   6   2 -22 38.4709 36.9780  49
  -6   2  20 110.849 50.4617   6
   6   2 -20 69.7819 50.0042  46
   6  -2 -20 207.010 69.1850   3
   6   2 -20 194.860 71.8114  49
  -6   2  18 853.159 127.547   7
  -6   2  18 599.254 104.981   6
   6   2 -18 998.052 143.961  46
   6   2 -18 794.183 128.317  49
   6  -2 -18 842.361 129.193   3
  -6   2  16 1867.14 188.570   7
   6   2 -16 1964.09 198.991  49
   6   2 -16 1613.07 183.518  46
   6  -2 -16 1943.92 193.478   3
   6   2 -16 2072.59 185.814  20
  -6   2  14 9377.62 506.312  32
  -6   2  14 9582.47 447.069   7
   6  -2 -14 9659.16 444.774   3
   6   2 -14 9282.03 442.276  49
   6   2 -14 10279.4 464.318  46
   6  -2 -14 9166.07 496.059   4
  -6   2  14 9151.70 505.146  12
  -6   2  14 9116.49 419.755  39
   6   2 -14 9508.21 423.066  20
   6   2 -12 3221.94 218.927  20
  -6   2  12 3462.22 278.117  32
   6   2 -12 2958.74 272.176  16
   6   2 -12 3379.29 237.992  49
   6   2 -12 3530.50 245.744  46
   6  -2 -12 2978.57 256.383   4
   6   2 -12 3182.79 234.102  21
   6  -2 -12 2987.74 222.727   3
  -6   2  12 3398.35 227.006  39
   6   2 -10 8146.08 354.919  20
   6   2 -10 8516.59 453.081  16
  -6   2  10 9094.79 440.056  32
   6  -2 -10 8629.36 381.211   3
   6   2 -10 8555.44 378.928  49
   6   2 -10 7398.78 364.749  46
   6  -2 -10 8276.18 427.711   4
   6   2 -10 8480.75 388.439  21
  -6   2  10 7695.94 354.153  39
  -6   2   8 7895.94 385.742  32
   6   2  -8 7059.65 393.724  16
   6  -2  -8 7522.25 388.087   4
   6   2  -6 10182.5 458.519  37
  -6   2   6 10927.6 448.114  32
   6   2  -6 10405.0 466.395  16
   6  -2  -6 10960.7 471.077   4
  -6   2   4 2547.40 209.898  14
   6   2  -4 2914.38 210.019  16
  -6   2   4 3081.16 202.263  32
   6  -2  -4 2471.91 201.561   4
  -6   2   2 34362.4 1038.56  14
   6   2  -2 33631.1 976.935  16
   6   2   0 1940.30 170.028  31
  -6   2   0 2030.86 185.663  14
   6   2   0 1999.83 180.411  33
  -6   2   0 2216.01 182.302  11
   6   2   2 17217.4 623.942  31
   6   2   2 17812.6 591.253  13
  -6   2  -2 17133.5 615.742  11
  -6   2  -4 8833.58 420.296   8
   6   2   4 8529.24 445.447  33
   6   2   4 8259.20 418.455  31
   6   2   4 8612.54 393.180  13
  -6   2  -4 8043.94 395.737  11
   6   2   6 10601.5 437.445  38
  -6   2  -6 10385.9 484.587   8
   6   2   6 10384.5 522.334  33
   6   2   6 9560.75 492.985  31
  -6   2  -6 9864.11 437.896  45
  -6   2  -6 9617.34 423.569  44
   6   2   8 2489.10 213.029  38
  -6   2  -8 2761.95 250.917   8
   6   2   8 2634.96 263.432  33
   6   2   8 3093.86 280.261  31
  -6   2  -8 2857.24 227.900  45
  -6   2  -8 2916.80 222.325  44
   6   2  10 1082.78 146.504  38
  -6   2 -10 1058.44 162.278   8
   6   2  10 1434.00 199.315  33
   6   2  10 1227.16 188.035  31
  -6   2 -10 1048.34 144.743  48
  -6   2 -10 1240.90 159.583  45
  -6   2 -10 1073.81 142.487  44
  -6   2 -10 1093.52 148.884  54
   6   2  12 123.706 65.6706  38
  -6   2 -12 90.7990 56.2554  19
  -6   2 -12 128.565 70.6361  54
  -6   2 -12 188.988 74.3601  48
  -6  -2 -12 182.799 87.2952  46
   6   2  14 2933.41 236.752  38
  -6   2 -14 2944.68 225.410  19
  -6   2 -14 2929.15 248.829  54
  -6   2 -14 2856.19 232.948  48
  -6  -2 -14 2973.93 222.404  46
  -6   2 -14 2417.74 220.509  43
   6   2  16 489.345 92.3798  38
  -6   2 -16 638.594 112.623  54
  -6  -2 -16 674.586 97.7633  46
   6   2  18 694.405 87.4040  38
  -6   2 -18 754.021 101.050  54
  -6  -2 -18 883.938 95.2068  54
   6   2  18 726.950 82.2514   5
   6   3 -21 299.220 52.2654  19
   6   3 -21 236.307 49.4860  56
   6  -3 -21 260.900 45.8131   3
   6   3 -19 556.316 93.7080  56
   6  -3 -19 770.373 97.0772   3
  -6   3  19 653.392 87.7220  39
   6  -3 -17 975.814 123.955   3
  -6   3  17 1072.16 132.870   2
   6   3 -17 934.566 136.010  56
  -6   3  17 984.338 123.958  39
   6   3 -17 1200.93 137.190  20
  -6   3  15 3058.83 246.653   2
  -6   3  15 3555.76 249.976  39
   6   3 -15 3440.91 275.739  56
   6   3 -15 3311.58 217.564  23
   6  -3 -15 3622.43 247.551   3
   6   3 -15 3777.18 252.993  20
   6  -3 -13 3191.03 233.591   3
  -6   3  13 2847.78 242.940   2
   6   3 -13 3260.18 219.708  23
   6   3 -13 3103.64 263.236  56
  -6   3  13 2970.67 232.050  39
   6   3 -13 2869.57 225.293  20
   6   3 -11 7003.26 359.311  20
   6   3 -11 7089.56 398.117  56
  -6   3  11 6713.06 380.891   2
   6   3 -11 6491.13 327.731  23
  -6   3  11 7584.93 379.859  39
   6   3  -9 4384.82 268.587  20
   6   3  -9 4344.35 351.201  16
   6   3  -9 4033.48 283.938  56
  -6   3   9 4281.69 291.257   2
   6   3  -9 4873.76 270.382  23
   6  -3  -9 4339.40 323.876   4
   6   3  -9 5037.44 307.226  21
  -6   3   9 4405.93 277.770  39
  -6   3   7 18364.8 688.320   2
   6   3  -7 21151.4 672.944  23
   6   3  -7 18718.2 787.996  16
   6  -3  -7 19346.0 759.715   4
   6   3  -7 19147.1 686.462  21
  -6   3   7 21802.4 705.077  39
   6   3  -5 5894.10 378.774  16
   6   3  -5 6442.31 330.741  55
  -6   3   5 5886.69 329.728  27
  -6   3   5 6299.96 398.609  15
   6   3  -5 6522.91 348.314  47
   6   3  -5 6296.38 312.573  23
   6  -3  -5 5746.51 361.394   4
   6  -3  -3 729.532 125.913   4
   6   3  -3 501.573 89.9779  55
  -6   3   3 535.718 100.817  27
   6   3  -3 582.687 105.469  47
   6   3  -3 534.609 77.4456  25
   6   3  -3 529.425 77.7045  24
   6   3  -3 462.923 83.6820  23
  -6   3   3 526.667 121.787  15
  -6   3   1 3114.27 218.703  58
   6   3  -1 3764.69 204.940  25
  -6   3   1 3484.43 247.911  27
  -6   3   1 2740.67 262.250  15
   6   3  -1 3403.94 244.415  47
   6   3  -1 3156.69 189.824  24
   6   3  -1 3202.01 217.809  23
   6   3  -1 3801.24 208.874  26
  -6   3  -1 18352.5 638.148  58
  -6   3  -1 18526.5 678.032  28
  -6   3  -1 19075.1 767.869  15
  -6   3  -1 18294.2 668.346  27
   6   3   1 20177.3 615.470  26
   6   3   1 19642.6 685.212  47
   6   3   1 19855.0 601.347  25
   6   3   1 18228.4 592.475  24
  -6   3  -1 18568.7 659.622  44
   6   3   1 17650.7 629.775  23
  -6   3  -3 7712.08 359.408  58
  -6   3  -3 7385.71 392.247  28
   6   3   3 7970.68 340.494  26
   6   3   3 7903.19 330.099  25
  -6   3  -3 7541.21 382.390  44
  -6   3  -5 3795.46 277.812  28
   6   3   5 3654.65 319.315  31
   6   3   5 3588.52 210.230  25
   6   3   5 3643.97 228.130   5
  -6   3  -5 3601.86 257.760  44
  -6   3  -5 4069.63 246.704  58
   6   3   5 3956.00 228.036  26
  -6   3  -7 4634.67 268.137  58
  -6   3  -7 5019.41 323.984  28
   6   3   7 4296.46 245.362  26
   6   3   7 4858.20 275.272   5
  -6   3  -7 4753.69 306.823  44
   6   3   9 356.611 91.0459  38
  -6   3  -9 331.910 77.5074  58
  -6   3  -9 278.678 86.7347  28
   6   3   9 328.614 80.7480   5
  -6   3  -9 593.074 113.033  44
  -6   3  -9 286.911 95.1886  43
   6   3  11 2371.89 209.763  38
  -6   3 -11 2118.77 207.247  54
   6   3  11 1916.91 170.726   5
  -6   3 -11 1837.53 199.675  43
   6   3  13 3578.13 247.195  38
  -6   3 -13 3153.37 242.131  43
  -6   3 -13 3198.02 243.977  54
  -6   3 -13 3152.42 228.078  48
  -6  -3 -13 3165.76 234.374  46
   6   3  13 3096.56 207.793   5
   6   3  15 590.007 92.3322  38
  -6  -3 -15 756.293 95.4443  46
   6   3  15 708.270 88.8831   5
  -6   3 -15 681.821 100.738  43
  -6   3 -15 709.290 104.748  54
  -6  -3 -17 28.2484 22.4572  46
   6   3  17 102.820 32.0852   5
  -6   3 -17 77.3646 36.0254  54
   6   4 -18 113.869 38.1063  56
  -6   4  16 1732.66 139.437   2
   6   4 -16 1597.66 132.173  22
   6   4 -16 1617.33 146.850  56
   6   4 -14 2981.75 228.188  56
  -6   4  14 3124.95 219.105   2
   6   4 -14 3159.39 198.839  23
   6   4 -14 3072.69 207.214  22
   6   4 -14 3089.38 201.338  20
  -6   4  12 91.1588 62.1848   2
   6   4 -12 133.315 61.8966  56
   6   4 -12 103.554 55.9622  23
   6   4 -12 54.9207 49.1579  22
  -6   4  10 146.252 72.1788   2
   6   4 -10 104.136 54.5531  56
   6   4 -10 203.006 71.2871  23
   6   4 -10 172.640 63.9194  22
  -6   4   8 3759.69 270.843   2
   6   4  -8 3879.44 268.643  55
   6   4  -8 4052.35 253.158  23
   6   4  -8 3633.40 248.335  22
  -6   4   6 1391.93 162.126  58
   6   4  -6 1757.31 182.646  55
   6   4  -6 1585.86 164.165  23
  -6   4   4 1901.87 184.767  58
   6   4  -4 1980.50 181.147  23
  -6   4   2 7445.48 409.028  27
  -6   4   2 6722.60 364.835  58
   6   4  -2 7639.40 339.571  25
   6   4  -2 7825.44 379.344  23
  -6   4   0 1048.57 140.297  58
  -6   4   0 1311.18 161.744  28
   6   4   0 1132.98 124.845  25
   6   4   0 976.925 115.020  24
   6   4   0 1203.74 143.775  23
  -6   4  -2 2181.67 214.855  28
   6   4   2 2405.20 180.369  25
   6   4   2 1857.04 158.430  24
  -6   4  -2 2042.16 186.758  58
   6   4   2 2282.92 193.662  23
  -6   4  -4 741.519 114.858  58
  -6   4  -4 594.732 122.079  28
   6   4   4 965.097 117.864  26
   6   4   4 777.520 105.889  25
   6   4   4 725.568 101.376  24
   6   4   4 818.267 118.310  23
  -6   4  -6 1947.08 175.508  58
  -6   4  -6 2000.63 204.894  28
   6   4   6 1987.93 160.878  24
   6   4   6 1839.75 150.936  25
  -6   4  -8 693.875 102.644  58
  -6   4  -8 461.110 99.2038  28
   6   4   8 422.867 76.9602  24
  -6   4  -8 682.192 117.898  43
  -6   4 -10 307.604 67.8070  58
   6   4  10 309.097 62.4174  24
  -6   4 -10 375.356 86.2316  43
  -6   4 -12 423.686 65.6641  58
  -6  -4 -12 337.177 73.3591  46
   6   4  12 299.378 52.9981  24
  -6   5  11 126.407 33.9575  26
  -6   5  11 143.783 36.8015  25
   6   5  -9 1219.08 108.732  23
  -6   5   9 834.670 84.6569  26
  -6   5   7 367.403 70.9548  58
   6   5  -7 373.760 67.8397  23
  -6   5   5 674.802 91.5720  18
   6   5  -5 942.059 104.553  59
  -6   5   5 803.255 104.140  58
   6   5  -5 737.078 94.5697  23
  -6   5   3 138.145 55.8853  18
  -6   5   3 151.815 53.8939  58
   6   5  -3 211.196 59.5708  23
   6   5  -3 112.356 49.7544  59
  -6   5   1 149.127 58.9499  18
  -6   5   1 171.027 58.1967  58
   6   5  -1 195.367 51.2034  25
   6   5  -1 131.492 51.2942  59
  -6   5  -1 315.203 70.7505  18
   6   5   1 205.172 55.8683  59
  -6   5  -1 284.837 66.4794  58
   6   5   1 381.514 67.6719  25
  -6   5  -3 512.237 78.6519  58
   6   5   3 507.977 71.0400  25
  -6   5  -5 467.674 72.0677  58
   6   5   5 396.207 60.3015  25
   6   5   5 346.701 55.4640  24
  -6   5  -7 1884.77 123.448  58
   6   5   7 1715.81 107.220  24
  -7   0  23 20.3470 34.9692   6
   7   0 -21 69.8152 55.4196  49
   7   0 -21 14.1295 46.5007  57
   7   0 -19-16.1536 55.5211  49
   7   0 -19-16.1442 53.1267  57
   7   0 -17 15.7505 44.2009  57
   7   0 -17-16.2138 42.5623  49
   7   0 -15 22.2699 49.4083  36
   7   0 -15-19.9108 52.2678  29
   7   0 -15 29.5090 50.7122  49
   7   0 -15 27.9392 48.0145  57
   7   0 -13-37.6166 49.3743  36
   7   0 -13 16.7822 40.7881  29
   7   0 -11 46.6169 46.2596  36
   7   0 -11 27.8038 47.7880  29
   7   0  -9-13.0577 42.9710  36
   7   0  -9-22.9302 39.4078  29
  -7   0   7-8.69701 25.8877  32
   7   0  -5 29.4287 36.4226  37
   7   0  -3-9.16805 25.7291  37
   7   0  -3-8.22470 27.0656  13
   7   0  -1-8.14220 27.9854  13
   7   0   1 8.73570 22.9318  13
  -7   0  -1-8.98920 28.2041  10
   7   0   3 9.73383 30.5404  13
  -7   0  -3-10.4700 31.1643  10
   7   0   5-11.2329 35.2437  13
  -7   0  -5 25.0459 41.2091  10
   7   0   7-26.3441 36.9673  13
  -7   0  -7 14.9818 42.0458  10
   7   0   9 27.1549 46.6699  38
  -7   0  -9 20.1138 56.4489  35
  -7   0  -9-52.7329 55.1540  10
  -7   0 -11-22.9741 64.4727  35
  -7   0 -11 19.8842 34.1716  10
  -7   0 -13-15.9887 47.5922  54
  -7   0 -15-15.9070 59.0531  54
   7   0  15 66.3815 65.8625  40
  -7   0 -17-13.7802 43.2372  54
   7   0  17-14.0887 44.2050  40
  -7   0 -19 19.3921 34.6864  54
   7   0  19-9.54060 35.4187  40
   7  -1 -24 109.771 36.4265  50
   7   1 -24 93.5132 37.8833  50
  -7   1  24 219.699 46.7377   6
   7   1 -24 159.857 42.1572  49
   7  -1 -22 481.942 82.9498  57
  -7   1  22 460.000 82.1313   6
   7   1 -22 417.819 85.8198  49
   7  -1 -22 474.501 82.3563   3
   7   1 -22 536.270 93.9857  50
   7  -1 -20 2303.47 194.456   3
  -7   1  20 1945.02 184.902   7
   7  -1 -20 2323.47 193.943  57
  -7   1  20 1943.11 183.572   6
   7   1 -20 2102.23 202.883  49
   7  -1 -18 2138.64 195.493   3
  -7   1  18 2000.25 196.679   7
   7   1 -18 2034.04 203.206  57
   7   1 -18 2254.01 218.791  49
   7  -1 -16 7192.41 445.774  36
   7   1 -16 6884.39 382.158  57
   7  -1 -16 7791.88 436.187  29
   7   1 -16 8318.65 419.335  49
   7  -1 -16 6656.07 360.053   3
   7  -1 -14 6782.27 397.040  36
  -7   1  14 6062.26 379.020  32
   7   1 -14 6695.89 354.270  57
   7  -1 -14 5821.00 319.072   3
   7   1 -14 6411.22 347.337  49
  -7   1  14 6048.84 319.846   1
   7  -1 -12 3786.11 267.381  36
  -7   1  12 3940.01 275.591  32
   7   1 -12 3642.89 236.774  57
   7   1 -12 3499.50 275.518  16
   7   1 -12 3698.40 283.705  29
   7  -1 -12 3287.53 221.000   3
   7   1 -12 3473.30 234.331  49
   7  -1 -12 3468.38 256.526   4
  -7   1  12 3584.90 225.910   1
  -7   1  10 8736.80 404.082  32
   7   1 -10 7617.22 394.047  29
   7  -1 -10 7834.09 379.829   4
   7   1  -8 2787.52 220.335  37
  -7   1   8 3560.04 227.568  32
   7   1  -8 3102.22 217.169  29
   7  -1  -8 3294.49 215.547   4
   7   1  -6 44358.2 1247.02  37
   7   1  -6 44142.9 1223.32  53
   7   1  -6 44523.1 1194.66  29
  -7   1   6 47868.1 1220.92  32
  -7   1   6 43519.7 1217.82  14
   7  -1  -6 43615.7 1208.27   4
   7   1  -4 18904.4 645.195  37
   7   1  -4 18996.4 645.198  53
  -7   1   4 19373.8 644.569  14
   7   1  -4 19642.4 602.455  13
  -7   1   4 19313.2 615.907  11
   7   1  -2 30100.8 845.300  13
  -7   1   2 30569.7 868.014  11
   7   1  -2 30575.8 901.333  53
   7   1   0 17772.9 599.363  33
   7   1   0 18583.1 620.926  53
  -7   1   0 17421.3 575.270  51
  -7   1   0 18653.4 623.138  14
   7   1   0 18364.8 578.384  13
  -7   1  -2 24133.6 746.757   8
   7   1   2 23189.0 779.412  33
  -7   1  -2 25036.3 775.746  51
  -7   1  -2 25081.9 771.958  14
   7   1   2 25145.9 752.207  13
  -7  -1  -2 25707.7 740.927  10
   7   1   2 24835.1 766.734  53
  -7   1  -4 35066.0 1020.37   8
   7   1   4 33896.0 1065.69  33
  -7   1  -4 35997.7 1060.94  51
   7   1   4 34380.9 1015.34  13
  -7  -1  -4 37538.7 1029.82  10
  -7   1  -6 26605.3 849.921   8
   7   1   6 25939.9 902.226  33
  -7   1  -6 26663.5 894.710  51
  -7   1  -6 24782.7 815.518  10
  -7  -1  -6 27391.3 866.236  10
   7   1   8 4092.60 264.017  38
  -7   1  -8 4215.24 252.827  19
  -7   1  -8 3995.77 295.216  35
  -7   1  -8 4134.18 286.554   8
   7   1   8 4303.61 322.191  33
  -7   1  -8 5232.76 345.200  51
  -7   1  -8 3929.71 255.392  45
  -7  -1  -8 4586.57 310.827  10
   7   1  10 5479.69 332.515  38
  -7   1 -10 6313.38 335.076  19
  -7  -1 -10 6065.54 396.057  35
   7   1  10 5413.50 384.797  33
  -7   1 -10 6365.04 335.839  54
  -7   1 -10 5748.83 398.100  51
  -7   1 -10 5974.40 340.159  45
  -7  -1 -10 6413.57 397.560  10
   7   1  10 6025.00 332.500  40
   7   1  12 5373.58 331.533  38
  -7   1 -12 5218.07 319.738  54
  -7   1 -12 5074.59 319.437  48
   7   1  12 4761.91 310.609  40
   7   1  14 1393.13 167.972  38
  -7   1 -14 1599.84 175.203  48
  -7   1 -14 1863.05 190.785  54
   7   1  14 1888.61 191.444  40
  -7  -1 -16 4773.60 281.631  54
  -7   1 -16 4628.38 294.778  54
  -7   1 -16 4460.46 275.903  48
   7  -1  16 4793.69 291.447  40
   7   1  16 4213.45 279.434  40
  -7  -1 -18 1755.41 146.276  54
  -7   1 -18 2121.02 171.227  54
   7  -1  18 1715.76 149.298  40
   7  -2 -23 1281.08 98.9704   3
   7   2 -23 991.494 94.3836  56
   7   2 -21 153.665 51.1997  49
   7   2 -21 78.7519 43.3246  46
   7  -2 -21 141.100 54.9845   3
   7  -2 -21 172.683 53.0727  57
  -7   2  19 1152.50 143.637   7
   7   2 -19 1218.53 148.851  49
   7   2 -19 1168.87 145.939  46
   7  -2 -19 1012.58 135.380   3
  -7   2  17 1006.52 145.712   7
   7   2 -17 891.767 137.862  49
   7   2 -17 793.828 126.858  46
   7  -2 -17 1163.06 148.725   3
   7   2 -17 1230.50 142.484  20
   7   2 -15 667.402 110.966  20
  -7   2  15 750.051 122.977   7
   7   2 -15 646.561 117.832  49
   7   2 -15 693.278 120.086  46
   7   2 -15 557.322 109.534  50
   7  -2 -15 648.918 115.216   3
   7   2 -13 2258.55 190.048  20
  -7   2  13 2023.32 230.573  32
   7   2 -13 2261.46 253.454  16
   7  -2 -13 2394.52 207.620   3
   7   2 -13 2033.41 194.317  49
   7  -2 -13 2670.28 251.741   4
   7   2 -13 2552.19 218.947  21
   7   2 -13 2419.44 212.717  50
   7   2 -11 10535.9 428.893  20
  -7   2  11 9968.15 497.706  32
   7   2 -11 10415.4 462.299  50
   7  -2 -11 10051.8 444.225   3
   7   2 -11 9830.13 528.363  16
   7  -2 -11 10583.5 511.213   4
   7   2 -11 10615.5 456.763  49
   7   2 -11 11278.5 471.821  21
  -7   2  11 10479.4 433.945  39
   7   2  -9 8096.98 439.412  37
  -7   2   9 8841.44 428.607  32
   7   2  -9 6891.92 416.376  16
   7   2  -9 8022.40 371.201  49
   7  -2  -9 7721.16 362.340   3
   7   2  -9 8267.13 382.588  50
   7  -2  -9 8813.14 439.095   4
   7   2  -9 8447.97 383.884  21
  -7   2   9 7948.36 353.205  39
   7   2  -7 3594.13 273.370  37
   7   2  -7 3185.14 260.161  16
   7  -2  -7 3782.47 268.382   4
  -7   2   5 6377.26 362.080  14
   7   2  -5 6125.17 342.769  16
   7  -2  -5 5925.03 338.185   4
   7   2  -3 27544.1 868.710  16
  -7   2   3 27674.1 915.175  14
   7   2  -1 16187.5 619.464  33
  -7   2   1 17410.7 634.032  11
  -7   2   1 17075.0 658.270  14
   7   2   1 4441.15 298.940  33
   7   2   1 4978.72 295.171  31
  -7   2  -1 4481.87 298.088  14
   7   2   1 4719.89 265.871  13
  -7   2  -1 5030.57 300.408  11
   7   2   3 9746.78 452.768  31
   7   2   3 8233.13 454.434  33
   7   2   3 8679.86 355.148   5
   7   2   3 9571.37 421.893  13
  -7   2  -3 9764.98 449.717  11
   7   2   5 13769.9 650.875  33
   7   2   5 15775.5 653.457  31
   7   2   5 16958.1 630.754  13
  -7   2  -5 15593.5 586.522  45
  -7   2  -5 14972.8 568.737  44
   7   2   7 5617.87 323.930  38
  -7   2  -7 5501.94 355.926   8
   7   2   7 5046.42 362.192  31
   7   2   7 4887.80 370.622  33
   7   2   7 5959.04 361.042  13
  -7   2  -7 6083.54 338.589  45
  -7   2  -7 5419.49 313.407  44
   7   2   9 16397.0 636.277  38
  -7   2  -9 16660.4 699.174   8
   7   2   9 14721.8 715.818  33
   7   2   9 15141.5 670.868  13
  -7   2  -9 15532.1 632.621  45
   7   2   9 14841.5 704.316  31
  -7   2  -9 16922.0 622.443  44
   7   2  11 1983.84 201.389  38
  -7   2 -11 1587.15 182.506  54
  -7   2 -11 1922.26 196.137  48
  -7   2 -13 632.826 114.693  48
  -7   2 -13 864.323 136.239  54
   7   2  15 1065.49 137.749  38
  -7   2 -15 1103.90 142.503  54
  -7   2 -15 928.107 130.211  48
   7   2  15 1111.90 120.390   5
  -7   2 -15 915.777 126.560  43
   7   2  17 2087.60 159.425  38
  -7  -2 -17 2605.97 168.053  54
  -7   2 -17 2262.73 174.105  54
   7   2  17 2373.51 150.884   5
   7   3 -20 9.67881 33.2662  56
   7  -3 -20-7.96614 27.3797   3
  -7   3  18 781.156 105.341   2
   7   3 -18 521.334 100.756  56
   7  -3 -18 540.015 88.2320   3
  -7   3  18 684.053 97.9042  39
   7   3 -16 203.014 68.5631  20
  -7   3  16 180.227 69.9834   2
   7   3 -16 87.1261 57.4501  56
   7  -3 -16 230.080 68.5625   3
  -7   3  16 148.727 58.5811  39
  -7   3  14 1112.18 148.612   2
   7   3 -14 846.751 117.528  23
   7   3 -14 990.562 152.748  56
   7  -3 -14 907.130 128.397   3
  -7   3  14 1089.15 138.981  39
   7   3 -14 1119.08 142.548  20
   7   3 -12 1424.40 161.869  20
   7   3 -12 1699.54 192.010  56
   7  -3 -12 1270.37 151.565   3
  -7   3  12 1259.95 164.628   2
   7   3 -12 1716.38 160.711  23
  -7   3  12 1705.70 172.715  39
   7  -3 -10 949.109 156.237   4
   7  -3 -10 970.971 128.403   3
   7   3 -10 1128.99 140.467  20
   7   3 -10 660.814 147.485  16
  -7   3  10 811.659 131.013   2
   7   3 -10 1048.93 128.324  23
   7   3 -10 950.472 141.872  21
  -7   3  10 1065.25 140.390  39
  -7   3   8 3666.17 263.813   2
   7   3  -8 3790.55 240.706  23
   7   3  -8 3659.10 320.621  16
   7  -3  -8 3542.51 295.943   4
   7   3  -8 3467.31 256.009  21
  -7   3   8 4040.19 262.084  39
   7   3  -6 10020.5 531.489  16
  -7   3   6 10139.8 464.499  27
  -7   3   6 10316.8 547.999  15
   7   3  -6 10913.2 481.163  47
   7   3  -6 9524.78 416.723  23
   7   3  -6 10201.3 447.627  21
   7  -3  -6 11031.4 537.421   4
  -7   3   4 524.399 123.396  15
   7  -3  -4 462.949 109.954   4
   7   3  -4 441.604 74.8329  25
   7   3  -4 631.861 85.4651  24
   7   3  -4 713.402 103.292  23
  -7   3   4 386.508 92.4675  27
   7   3  -4 469.357 99.6179  47
   7  -3  -2 1088.92 158.569   4
  -7   3   2 1076.44 174.076  15
  -7   3   2 1230.68 152.196  27
   7   3  -2 961.278 105.744  25
   7   3  -2 964.032 136.914  47
   7   3  -2 887.446 103.031  24
   7   3  -2 935.541 118.445  23
  -7   3   2 861.861 120.628  58
  -7   3   0 240.382 73.0116  27
  -7   3   0 183.366 67.9613  28
   7   3   0 201.540 54.9593  24
  -7   3   0 291.163 75.5761  58
   7   3   0 190.788 67.0874  47
   7   3   0 256.573 62.8652  25
  -7   3   0 189.146 84.7077  15
  -7   3   0 160.597 58.1282  44
   7   3   0 236.098 70.2363  23
  -7   3  -2 6261.05 327.142  58
  -7   3  -2 6417.73 365.408  28
  -7   3  -2 6908.85 368.186  27
  -7   3  -2 6905.16 432.264  15
   7   3   2 7526.72 327.331  26
   7   3   2 7430.61 316.370  25
   7   3   2 6635.79 307.485  24
  -7   3  -2 6328.59 354.975  44
  -7   3  -4 813.961 113.486  58
   7   3   4 1033.33 116.423  26
   7   3   4 852.768 103.138  25
   7   3   4 981.039 119.387   5
  -7   3  -4 923.197 145.035  28
  -7   3  -4 850.383 132.299  44
  -7   3  -6 2672.40 199.084  58
   7   3   6 2743.92 192.062  26
   7   3   6 2651.85 199.287   5
  -7   3  -6 2825.67 237.810  44
  -7   3  -6 2703.37 241.490  28
   7   3   8 135.057 67.0180  38
  -7   3  -8 55.0842 54.6752  28
   7   3   8 39.6437 47.2984   5
  -7   3  -8 68.4492 56.3323  44
  -7   3  -8 96.3177 68.9298  43
   7   3  10 699.823 121.279  38
  -7   3 -10 495.901 100.873  28
  -7   3 -10 763.598 118.317  48
   7   3  10 793.624 110.997   5
  -7   3 -10 743.839 133.884  43
   7   3  12 657.923 109.846  38
  -7   3 -12 760.229 114.709  48
  -7  -3 -12 543.553 102.501  46
   7   3  12 594.801 93.8626   5
  -7   3 -12 557.124 108.676  43
   7   3  14 154.443 56.5526  38
  -7   3 -14 35.3576 45.3176  54
  -7  -3 -14 67.6311 46.0007  46
   7   3  14 63.9204 39.5242   5
  -7   3 -14 76.6369 43.9293  43
  -7   3 -16-15.4296 28.6418  54
   7   3  16 42.4651 25.5380   5
  -7   3 -16 16.1056 28.8091  43
  -7   4  17 998.889 95.3793   2
   7   4 -17 1020.08 103.573  56
   7   4 -17 1138.89 96.2941  22
   7   4 -15 2187.08 178.061  56
  -7   4  15 2663.62 187.130   2
   7   4 -15 2549.89 174.334  22
   7   4 -15 2124.77 156.880  20
  -7   4  13 150.586 60.8437   2
   7   4 -13 135.096 58.1460  20
   7   4 -13 193.671 59.0748  23
   7   4 -13 191.097 68.4981  56
   7   4 -13 138.695 60.0979  22
  -7   4  11 551.670 104.016   2
   7   4 -11 560.963 97.2764  23
   7   4 -11 821.420 120.401  22
  -7   4   9 316.312 86.0370   2
   7   4  -9 115.476 58.4683  23
  -7   4   7 550.933 106.849  58
   7   4  -7 825.078 124.359  55
   7   4  -7 599.984 107.449  23
  -7   4   5 1894.26 199.287  27
  -7   4   5 1757.50 180.346  58
   7   4  -5 1984.16 179.791  23
  -7   4   3 6008.23 343.131  58
   7   4  -3 7172.25 324.049  25
   7   4  -3 6468.71 343.635  23
  -7   4   3 6208.64 375.262  27
  -7   4   1 516.341 110.086  27
  -7   4   1 277.226 82.7002  58
   7   4  -1 438.078 88.2421  25
   7   4  -1 392.372 76.1427  24
   7   4  -1 323.047 85.3484  23
  -7   4  -1 925.162 140.213  28
  -7   4  -1 667.330 122.116  27
   7   4   1 929.830 115.939  25
   7   4   1 854.343 109.697  24
  -7   4  -1 682.210 116.394  58
   7   4   1 1083.86 135.243  23
  -7   4  -3 2561.90 205.600  58
  -7   4  -3 2346.10 224.803  28
   7   4   3 2716.32 189.673  25
   7   4   3 2611.45 185.042  24
   7   4   3 2113.97 189.019  23
  -7   4  -5 218.766 67.7332  58
  -7   4  -5 71.6506 56.4080  28
   7   4   5 245.689 64.4190  25
   7   4   5 315.414 70.1015  24
  -7   4  -5 379.346 90.4596  44
   7   4   5 234.290 67.1618  23
  -7   4  -7 1045.42 123.545  58
  -7   4  -7 975.957 140.686  28
   7   4   7 1087.91 113.898  24
  -7   4  -9 553.449 82.6469  58
  -7   4  -9 682.184 105.266  28
   7   4   9 653.582 82.1984  24
  -7   4  -9 448.441 92.0520  43
  -7  -4 -11 1076.59 116.579  46
   7   4  11 1188.95 96.0605  24
  -7   4 -11 1158.32 126.942  43
  -7   5  10 70.6841 30.4036  26
  -7   5  10 86.6838 33.6805  25
   7   5 -10 45.7904 33.1272  23
   7   5  -8 871.154 93.7208  23
  -7   5   8 865.680 94.2980  58
  -7   5   6 874.074 96.6549  18
   7   5  -6 851.092 95.8207  59
  -7   5   6 898.713 102.871  58
   7   5  -6 953.876 103.095  23
  -7   5   4 623.101 87.9342  18
  -7   5   4 683.929 92.6581  58
   7   5  -4 536.761 77.7209  23
  -7   5   2 1248.87 126.050  18
  -7   5   2 1609.79 139.665  58
   7   5  -2 1550.62 130.492  23
  -7   5   0 114.393 51.8549  18
   7   5   0 100.142 44.3093  59
  -7   5   0 58.5808 44.4503  58
   7   5   0 159.569 50.5785  23
  -7   5  -2 188.193 50.9948  18
  -7   5  -2 231.248 56.7707  58
   7   5   2 370.041 61.7522  25
  -7   5  -4 31.0255 31.7616  58
   7   5   4 109.853 36.8596  24
  -7   5  -6 402.006 59.4809  58
   7   5   6 388.084 50.5111  24
   8   0 -24 67.7850 35.6945  50
  -8   0  24 61.0024 31.2252   6
   8   0 -20 5759.36 330.269  57
   8   0 -18 12482.4 529.828  57
   8   0 -16 801.458 155.990  36
   8   0 -16 802.088 121.160  57
   8   0 -16 591.277 127.678  29
   8   0 -14 1937.04 224.545  36
   8   0 -14 1922.93 206.894  29
   8   0 -12 280.111 87.2583  36
   8   0 -12 464.881 99.6368  29
   8   0 -10 93681.7 2399.52  36
   8   0 -10 96489.6 2371.56  29
   8   0  -8 8130.05 351.433  29
   8   0  -6 18057.0 605.912  37
   8   0  -6 17241.5 552.038  29
   8   0  -4 32813.3 961.027  37
   8   0  -4 35136.7 950.800  13
   8   0  -2 24176.5 719.218  13
   8   0   0 291712. 6587.77  13
   8   0   2 87247.4 2181.48  13
  -8   0  -2 91447.4 2200.96  10
   8   0   4 17660.0 612.775  13
  -8   0  -4 19111.3 644.354  10
  -8   0  -6 1014.40 117.131  30
   8   0   6 780.606 111.296  13
  -8   0  -6 923.296 128.338  10
  -8   0  -8 60248.7 1554.26  30
  -8   0  -8 60668.8 1669.49  10
   8   0   8 57765.2 1592.08  38
   8   0  10 379.513 93.2145  38
  -8   0 -10 442.978 120.504  35
  -8   0 -10 342.542 106.619  51
  -8   0 -10 421.167 103.752  10
  -8   0 -12 58205.9 1598.10  54
  -8   0 -14 2746.32 224.950  54
   8   0  14 2733.52 231.998  40
  -8   0 -16 138.673 60.0669  54
   8   0  16 172.322 66.9123  40
  -8   0 -18 212.113 58.6189  54
   8   0  18 212.836 57.0725  40
   8  -1 -23 50.7615 36.5962  57
   8   1 -23 9.83927 33.8254  50
  -8   1  23 44.6314 34.3086   6
   8   1 -23 29.3740 40.0616  49
   8  -1 -21 1210.15 131.411   3
   8  -1 -21 1335.31 140.292  57
  -8   1  21 1428.51 146.963   6
  -8   1  21 1237.06 138.747   7
   8   1 -21 1447.75 157.862  50
   8   1 -21 1088.01 139.794  49
   8  -1 -19 4309.82 272.626   3
   8  -1 -19 4085.46 268.488  57
  -8   1  19 4046.49 275.959   7
   8   1 -19 3894.86 282.753  49
   8   1 -19 4201.52 292.354  50
   8  -1 -17 2971.84 232.024   3
   8   1 -17 3024.43 245.123  57
   8   1 -17 3000.75 251.773  49
   8   1 -15 779.691 125.821  57
   8  -1 -15 703.879 131.783  29
   8   1 -15 761.551 126.630  49
  -8   1  15 676.177 111.677   1
   8  -1 -15 696.026 115.269   3
   8  -1 -13 853.344 134.225   4
  -8   1  13 587.333 101.390   1
   8   1 -13 877.086 123.040  57
  -8   1  13 759.260 131.555  32
   8   1 -13 541.584 122.742  16
   8  -1 -13 951.848 121.383   3
   8   1 -13 932.776 129.501  49
   8   1 -11 1885.85 202.447  37
  -8   1  11 2397.11 180.293   1
  -8   1  11 2021.41 194.413  32
   8   1 -11 1958.27 202.561  29
   8  -1 -11 1942.98 166.804   3
   8   1 -11 2192.32 183.516  49
   8  -1 -11 2244.04 199.851   4
   8   1 -11 2224.37 181.691  21
   8   1  -9 6012.57 347.941  37
  -8   1   9 5724.21 322.053  32
   8   1  -9 5768.97 328.697  29
   8  -1  -9 5937.67 319.936   4
   8   1  -7 2657.36 218.148  37
  -8   1   7 2994.10 213.277  32
   8   1  -7 3039.36 208.672  29
   8   1  -7 2896.41 218.860  53
  -8   1   7 2785.51 209.396  14
   8  -1  -7 2633.38 199.613   4
   8  -1  -5 551.802 90.6812   4
   8   1  -5 439.810 90.4915  37
  -8   1   5 473.950 93.5774  14
   8   1  -5 642.694 91.8824  13
   8   1  -5 623.734 101.181  53
  -8   1   5 640.085 93.8897  11
   8   1  -3 22547.1 769.674  53
   8   1  -3 24085.1 723.100  13
  -8   1   3 23896.7 737.642  11
   8   1  -1 3808.93 236.272  33
   8   1  -1 4140.83 232.653  13
  -8   1   1 4463.25 250.476  11
   8   1  -1 4203.60 265.656  53
   8   1   1 25725.8 826.200  33
  -8   1  -1 24854.0 794.477  51
  -8   1  -1 25568.7 819.060  14
   8   1   1 26156.5 787.618  13
   8   1   1 25728.7 824.274  53
   8   1   3 13691.8 575.513  33
  -8   1  -3 14035.7 560.673  51
   8   1   3 15122.6 547.276  13
  -8  -1  -3 14754.4 534.540  10
   8   1   5 30282.1 1008.98  33
  -8   1  -5 31542.8 997.907  51
   8   1   5 27799.7 919.303  13
  -8  -1  -5 29951.6 939.208  10
   8   1   7 5637.46 317.370  38
   8   1   7 5176.00 366.028  33
  -8   1  -7 5425.42 364.776  51
   8   1   7 4768.43 320.153  13
  -8   1  -7 5946.97 321.607  45
  -8   1  -7 6230.52 344.564  10
  -8  -1  -7 6539.60 371.791  10
   8   1   9 19505.1 704.996  38
  -8  -1  -9 18041.1 770.718  35
   8   1   9 19178.6 803.102  33
  -8   1  -9 19348.0 804.407  51
   8   1   9 18339.5 733.006  13
  -8   1  -9 19658.9 704.251  45
  -8  -1  -9 18835.0 757.197  10
   8   1  11 8726.12 443.119  38
  -8   1 -11 8855.53 426.729  54
  -8   1 -11 8906.31 439.320  48
  -8   1 -11 8744.87 439.669  45
   8   1  11 9436.45 443.866  40
   8   1  13 1603.51 180.947  38
  -8   1 -13 1519.39 172.812  54
  -8   1 -13 1518.65 171.712  48
   8   1  13 1544.98 175.614  40
   8   1  15 2331.27 197.891  38
  -8  -1 -15 2391.50 194.567  54
  -8   1 -15 2508.83 209.846  54
  -8   1 -15 1883.71 179.169  48
   8   1  15 2089.27 192.438  40
  -8  -1 -17 2306.94 171.004  54
  -8   1 -17 2373.03 182.796  54
   8  -1  17 2049.84 166.494  40
   8   2 -22 95.0032 46.2366  56
   8  -2 -22 100.147 43.0889   3
   8  -2 -22 121.901 40.7745  57
   8  -2 -20 282.942 69.5134  57
   8   2 -20 297.840 77.4250  49
   8  -2 -20 377.353 78.5295   3
  -8   2  20 235.170 66.4386   7
  -8   2  18 1257.11 148.319   7
   8   2 -18 960.829 136.451  50
   8   2 -18 1033.27 145.603  49
   8  -2 -18 1167.47 146.285   3
   8   2 -18 990.187 125.888  20
   8   2 -16 211.161 72.6784  20
  -8   2  16 228.377 77.7164   7
   8   2 -16 121.833 73.3658  49
   8   2 -16 154.392 70.2829  50
   8  -2 -16 174.856 78.9528   3
   8   2 -14 419.271 90.2069  20
   8   2 -14 255.627 81.4697  50
   8   2 -14 338.256 92.2455  49
   8   2 -14 438.424 102.071  21
   8  -2 -14 394.114 96.7384   3
   8   2 -12 2370.46 191.847  20
   8   2 -12 2182.92 202.114  49
  -8   2  12 2197.67 231.033  32
   8  -2 -12 2469.35 208.036   3
   8   2 -12 2516.81 218.142  50
   8   2 -12 1823.24 228.231  16
   8  -2 -12 2382.83 236.991   4
   8   2 -12 2303.69 209.009  21
   8   2 -10 8769.01 486.262  37
  -8   2  10 9319.52 467.809  32
   8   2 -10 7956.19 477.300  16
   8  -2 -10 9965.74 427.494   3
   8   2 -10 8850.07 418.068  50
   8  -2 -10 8827.51 462.355   4
   8   2 -10 8331.11 408.651  21
   8   2  -8 15952.2 673.035  37
  -8   2   8 16044.7 634.920  32
   8   2  -8 16062.8 593.426  50
   8   2  -8 15414.4 671.223  16
   8  -2  -8 15474.7 642.593   4
   8   2  -8 15352.3 579.956  21
  -8   2   8 16805.0 563.926  39
   8   2  -6 3589.16 274.367  16
  -8   2   6 3322.75 267.917  14
   8   2  -6 3493.34 228.667  21
   8  -2  -6 4119.53 285.467   4
   8  -2  -4 5847.90 344.296   4
   8   2  -4 5708.13 356.379  53
   8   2  -4 5837.23 337.998  16
  -8   2   4 5662.15 355.943  14
   8   2  -2 3039.15 258.789  53
  -8   2   2 3366.41 268.002  14
  -8   2   2 3551.65 257.638  11
   8   2   0 2823.96 237.643  33
  -8   2   0 3230.82 262.020  14
   8   2   0 3095.08 214.047  13
  -8   2   0 2524.27 220.367  11
   8   2   2 11978.4 572.190  33
  -8   2  -2 12153.9 551.228  14
   8   2   2 12525.4 451.854   5
   8   2   2 12993.7 518.323  13
   8   2   2 11943.0 415.180  24
  -8   2  -2 11771.2 484.036  44
  -8   2  -2 13117.1 553.053  11
   8   2   2 12560.7 506.515  42
   8   2   4 9906.97 536.038  33
   8   2   4 10022.8 496.271  31
   8   2   4 10097.1 408.986   5
   8   2   4 11332.2 496.953  13
  -8   2  -4 10391.6 453.807  44
  -8   2  -4 9716.85 444.980  45
  -8   2  -4 11216.8 514.372  11
   8   2   4 10088.6 455.085  42
   8   2   6 1484.30 165.498  38
   8   2   6 1437.91 207.708  33
   8   2   6 1210.96 170.397  31
   8   2   6 1502.49 147.478   5
   8   2   6 1395.57 180.598  13
  -8   2  -6 1460.86 168.934  45
  -8   2  -6 1404.04 159.650  44
   8   2   8 154.983 68.3927  38
  -8   2  -8 130.194 64.6411   8
   8   2   8 211.140 81.1770  13
  -8   2  -8 142.953 75.2652  45
   8   2   8 72.1811 63.2142  31
  -8   2  -8 79.2193 54.5185  44
   8   2   8 109.011 76.5243  33
   8   2  10 162.076 73.8028  38
  -8   2 -10 258.611 86.0786  45
   8   2  12-17.2324 51.2959  38
  -8   2 -12 65.0588 55.9047  54
  -8   2 -12 16.7509 57.5757  48
   8   2  12 39.2026 48.5150   5
   8   2  14 541.973 102.239  38
  -8   2 -14 667.338 111.956  54
  -8   2 -14 389.001 89.8460  48
   8   2  14 465.700 81.4779   5
  -8   2 -14 361.608 86.4740  43
   8   2  16 52.5250 40.3780  38
  -8  -2 -16 85.4579 44.1983  54
  -8   2 -16 10.9278 37.5703  54
   8   2  16 39.8227 33.5390   5
  -8   3  19 418.995 71.1979   2
   8  -3 -19 469.911 76.3268   3
   8   3 -19 393.496 79.4262  56
   8   3 -17 646.849 105.333  20
  -8   3  17 724.975 111.953   2
   8   3 -17 631.843 111.678  56
   8  -3 -17 539.114 92.1658   3
   8   3 -17 735.528 104.339  22
  -8   3  17 845.110 109.967  39
   8   3 -15 1246.22 159.275  56
   8  -3 -15 1014.57 133.774   3
  -8   3  15 916.296 136.237   2
  -8   3  15 991.238 130.069  39
   8   3 -15 1017.97 133.860  20
   8   3 -13 1583.74 169.490  20
   8   3 -13 1630.85 187.531  56
   8  -3 -13 1211.16 149.904   3
  -8   3  13 1547.15 182.691   2
  -8   3  13 1854.03 177.927  39
   8  -3 -11 375.157 87.3550   3
   8   3 -11 635.914 112.165  20
  -8   3  11 338.481 92.3534   2
   8   3 -11 445.258 87.3116  23
   8   3 -11 505.923 109.477  21
  -8   3  11 452.677 92.7955  39
   8   3  -9 2192.63 258.992  16
   8  -3  -9 2464.55 205.875   3
   8   3  -9 2852.97 204.983  23
  -8   3   9 2637.70 228.166   2
   8  -3  -9 2443.08 252.940   4
   8   3  -9 2403.05 217.718  21
   8   3  -7 14243.5 687.054  16
   8   3  -7 16074.4 623.757  47
   8   3  -7 14881.7 551.528  23
   8  -3  -7 13995.3 654.785   4
   8   3  -7 14785.2 588.209  21
  -8   3   5 6631.55 374.364  27
  -8   3   5 6371.24 438.993  15
   8   3  -5 7502.43 319.044  25
   8   3  -5 6739.55 306.222  24
   8   3  -5 6373.22 369.900  47
   8   3  -5 6339.56 327.813  23
   8  -3  -5 6451.61 413.038   4
   8  -3  -3 391.393 104.056   4
  -8   3   3 507.534 109.004  27
  -8   3   3 596.557 141.388  15
   8   3  -3 470.486 102.882  47
   8   3  -3 526.279 84.7410  25
   8   3  -3 541.630 84.3431  24
   8   3  -3 531.857 93.9399  23
  -8   3   1 102.944 67.7461  15
  -8   3   1 226.095 79.2368  27
  -8   3   1 248.273 72.5898  58
   8   3  -1 206.517 72.6188  47
   8   3  -1 309.377 71.8004  25
   8   3  -1 209.456 57.1358  24
  -8   3   1 248.969 74.2136  44
   8   3  -1 352.405 80.8453  23
  -8   3  -1 6646.90 335.377  58
  -8   3  -1 6346.79 363.369  28
  -8   3  -1 6393.84 363.538  27
  -8   3  -1 5889.88 418.926  15
   8   3   1 6477.86 316.634   5
   8   3   1 6578.33 367.996  47
   8   3   1 7340.55 317.071  25
   8   3   1 6651.05 309.374  24
  -8   3  -1 6376.37 355.473  44
   8   3   1 6301.70 332.454  23
  -8   3  -3 9649.39 476.693  28
   8   3   3 10377.4 393.289  25
   8   3   3 9357.53 406.091   5
   8   3   3 8744.25 376.261  24
  -8   3  -3 9130.36 451.838  44
  -8   3  -5 6572.61 393.062  28
   8   3   5 6723.09 339.176   5
   8   3   5 7339.62 330.782  24
  -8   3  -5 7563.05 399.871  44
   8   3   7 411.986 75.9940  24
   8   3   7 185.594 67.3556   5
  -8   3  -7 328.587 89.3766  44
  -8   3  -7 246.858 84.4869  28
   8   3   9 246.718 74.8540  38
  -8   3  -9 225.411 75.0589  28
  -8   3  -9 153.812 64.8274  48
   8   3   9 102.168 53.8563   5
  -8   3  -9 146.873 70.6517  44
  -8   3  -9 74.4832 66.6915  43
   8   3  11 1394.17 156.262  38
  -8   3 -11 1376.19 151.026  28
  -8   3 -11 1194.91 144.772  48
   8   3  11 1353.67 135.621   5
  -8   3 -11 1223.64 156.528  43
   8   3  13 1276.51 133.662  38
  -8   3 -13 1151.68 124.767  48
   8   3  13 1107.46 110.723   5
  -8   3 -13 1100.53 132.400  43
   8   3  15 56.0929 28.3624   5
  -8   3 -15 51.7644 33.1736  43
  -8   4  16 1053.64 102.819   2
   8   4 -16 819.404 97.6442  56
   8   4 -16 1023.33 99.8118  22
   8   4 -14 524.053 86.1767  20
   8   4 -14 416.578 72.8408  23
   8   4 -14 525.545 84.1091  22
  -8   4  14 499.828 86.9503   2
   8   4 -12-34.4753 48.3752  20
  -8   4  12 55.0535 47.3059   2
   8   4 -12 20.6231 40.9248  23
   8   4 -12 25.7320 36.1072  22
  -8   4  10 532.884 101.254   2
   8   4 -10 458.158 89.4107  23
  -8   4   8 256.652 79.4064  58
   8   4  -8 192.541 67.5605  23
  -8   4   6 2946.39 230.165  58
  -8   4   6 2916.90 241.901  27
   8   4  -6 3050.20 219.129  23
  -8   4   4 92.4009 63.5468  27
   8   4  -4 84.9409 54.4355  23
  -8   4   4 93.3560 61.7816  58
  -8   4   2 751.348 117.775  58
  -8   4   2 822.730 135.856  27
   8   4  -2 867.030 113.009  25
   8   4  -2 510.595 86.8018  24
   8   4  -2 591.689 107.198  23
  -8   4   0 294.869 84.3044  58
  -8   4   0 267.987 81.6931  28
  -8   4   0 377.637 99.5708  27
   8   4   0 342.528 78.7762  25
   8   4   0 256.281 65.7546  24
   8   4   0 378.263 85.6651  23
  -8   4  -2 4903.97 288.414  58
  -8   4  -2 4751.81 315.069  28
   8   4   2 5611.48 279.256  25
   8   4   2 4987.71 264.144  24
   8   4   2 4585.95 282.042  23
  -8   4  -4 289.105 74.1781  58
  -8   4  -4 278.734 85.0222  28
   8   4   4 437.051 75.8524  25
   8   4   4 299.136 69.1201  24
  -8   4  -4 407.581 90.1906  44
   8   4   4 427.837 86.9413  23
  -8   4  -6 250.570 66.8621  58
  -8   4  -6 274.019 84.8069  28
   8   4   6 302.786 65.2445  24
   8   4   6 200.552 63.6556  23
  -8   4  -8 488.928 92.1561  28
   8   4   8 582.156 78.7392  24
   8   4  10 69.7730 31.5126  24
  -8   4 -10 43.3304 37.2703  43
   8   5 -11 132.101 34.3114  23
  -8   5   9 455.791 63.1834  58
   8   5  -9 450.934 62.7515  23
   8   5  -7 813.900 85.8038  59
   8   5  -7 905.661 82.8438  17
  -8   5   7 838.416 91.6122  58
   8   5  -7 956.895 93.4246  23
  -8   5   5 16.9760 35.7478  18
   8   5  -5 116.974 46.5091  17
  -8   5   5 27.3113 33.8158  58
   8   5  -5 97.9811 41.3239  23
  -8   5   3 228.240 55.4949  18
   8   5  -3 398.157 66.2758  17
   8   5  -3 297.537 59.4119  23
  -8   5   3 323.781 65.2387  58
  -8   5   1 142.308 49.3394  18
   8   5  -1 208.491 51.9105  17
  -8   5   1 250.881 57.1012  58
   8   5  -1 242.723 55.2679  23
  -8   5  -1 31.2197 31.9462  18
   8   5   1 44.9948 32.4494  59
   8   5   1 29.1092 33.1991  17
  -8   5  -1 57.8535 36.6873  58
   8   5   1 93.4715 38.6563  23
  -8   5  -3 128.526 41.9882  58
   8   5   3 107.731 32.8999  24
  -8   5  -5 45.3745 27.5942  58
   8   5   5 62.6430 26.6459  24
   9   0 -23 10.3901 38.5722  50
  -9   0  23-9.52353 28.3472   6
   9   0 -21-27.2079 46.7606  57
   9   0 -19-15.7649 54.1852  57
   9   0 -17-47.4454 47.0857  57
   9   0 -15-14.4450 47.5356  57
   9   0 -15-21.1321 55.4745  29
   9   0 -13 18.2510 51.2217  29
  -9   0  13 37.6298 46.5698   1
   9   0 -11 92.4944 55.1844  29
   9   0  -9 32.1834 39.1110  37
   9   0  -9 12.8117 35.9566  29
   9   0  -7 14.4021 37.8077  37
   9   0  -5 13.3037 37.3343  37
   9   0  -5-11.9179 28.9644  13
   9   0  -3-11.6030 32.5625  13
   9   0  -1 11.5904 32.5272  13
   9   0   1 47.9367 39.4501  13
   9   0   3 12.9450 38.5356  13
  -9   0  -3 42.2557 41.9292  10
   9   0   5 12.9779 36.4208  38
  -9   0  -5-11.6555 49.0639  30
   9   0   5 14.3941 31.9356  13
  -9   0  -5 13.1661 36.9490  45
  -9   0  -5 16.1122 35.7470  10
   9   0   7 14.6807 43.6979  38
  -9   0  -7-12.6713 53.3396  30
  -9   0  -7 14.2389 46.8558  45
  -9   0  -7-18.3698 40.7550  10
   9   0   9 16.2850 45.7035  38
  -9   0  -9 23.7159 52.6180  35
  -9   0  -9-79.9374 59.1180  30
  -9   0  -9-23.7767 57.7876  51
  -9   0  -9-20.3887 60.6899  10
   9   0  11 17.1176 56.3288  38
  -9   0 -11-14.9593 53.5146  54
  -9   0 -13-15.1640 45.1363  54
   9   0  13 16.3855 51.4105  40
  -9   0 -15 13.5306 46.5082  54
   9   0  15 43.1022 55.2124  40
  -9   0 -17-10.1333 38.9408  54
   9   0  17-20.8269 35.7929  40
   9   1 -22 1359.83 139.332  49
  -9   1  22 1601.21 139.345   7
   9  -1 -22 1355.24 131.030  57
  -9   1  22 1549.32 137.510   6
   9   1 -22 1323.92 138.006  50
   9  -1 -20 205.376 74.4560  57
  -9   1  20 184.998 66.2816   7
   9   1 -20 31.8025 49.9653  50
   9   1 -20 170.018 70.3278  49
   9   1 -18 415.316 104.674  57
  -9   1  18 460.492 106.172   7
   9   1 -18 615.864 122.575  49
   9  -1 -18 364.332 88.4595   3
   9   1 -18 394.721 101.144  50
   9   1 -16 2139.29 204.806  57
   9  -1 -16 2520.82 207.574   3
   9   1 -16 2279.28 219.107  50
   9   1 -16 1969.56 203.471  49
   9   1 -14 30074.2 1077.86  37
   9   1 -14 29625.3 940.988  57
   9  -1 -14 30992.1 1025.36  29
   9  -1 -14 29978.9 930.254   3
   9   1 -14 29615.2 959.380  49
   9   1 -14 30333.7 970.038  50
  -9   1  14 28038.0 922.942   1
  -9   1  12 5094.75 290.078   1
   9   1 -12 4497.54 340.434  37
  -9   1  12 5171.44 335.160  32
   9   1 -12 5203.25 306.460  50
   9  -1 -12 4781.40 280.576   3
   9   1 -12 4722.18 291.839  49
  -9   1  12 5568.89 294.550  44
   9   1 -12 4784.55 287.546  21
   9   1 -10 4585.68 327.988  37
  -9   1  10 4852.96 312.079  32
  -9   1  10 4678.67 266.365   1
   9   1 -10 4800.39 315.142  29
   9   1 -10 4943.46 284.438  50
   9   1 -10 5227.92 287.806  49
   9  -1 -10 4828.80 271.363   3
  -9   1  10 5221.33 280.108  44
   9   1  -8 7359.24 404.225  37
   9   1  -8 7307.60 387.817  53
   9  -1  -8 7063.35 361.060   4
   9   1  -6 6039.64 356.002  37
   9   1  -6 6679.05 366.116  53
  -9   1   6 6148.93 350.432  14
   9   1  -6 6502.37 325.416  13
  -9   1   6 6132.49 320.019  11
   9  -1  -6 6691.68 335.098   4
   9   1  -4 72262.0 1877.88  13
   9   1  -4 72380.3 1956.07  53
  -9   1   4 76956.4 1904.29  11
   9   1  -2 30786.1 995.980  53
   9   1  -2 30568.4 926.269  13
   9   1   0 14186.9 581.297  53
   9   1   0 14147.1 563.931  33
  -9   1   0 13339.6 565.472  14
   9   1   0 15218.5 547.067  13
   9   1   2 3095.55 243.012  33
  -9   1  -2 2745.13 221.475  51
  -9   1  -2 2430.74 209.913  14
   9   1   2 2494.13 201.070  13
   9   1   4 13455.2 603.514  33
  -9   1  -4 13307.8 574.698  51
   9   1   4 12669.9 450.693   5
   9   1   4 12874.2 535.320  13
  -9   1  -4 12990.9 505.519  45
   9   1   4 12716.7 504.376  42
  -9  -1  -4 13707.2 545.640  10
   9   1   4 12993.7 505.951  38
   9   1   6 1370.72 155.417  38
   9   1   6 1553.29 202.622  33
  -9   1  -6 1540.00 194.732  51
   9   1   6 1433.36 170.420  13
  -9   1  -6 1202.25 147.684  45
  -9  -1  -6 1793.70 191.148  10
   9   1   8 19007.1 705.044  38
   9   1   8 18558.1 811.142  33
  -9  -1  -8 18930.9 684.213  30
  -9   1  -8 19178.5 809.178  51
   9   1   8 18699.6 741.009  13
  -9   1  -8 18751.8 699.411  45
  -9  -1  -8 19509.9 764.667  10
   9   1  10 607.569 117.127  38
  -9   1 -10 702.960 127.732  45
   9   1  12 333.039 93.9345  38
  -9   1 -12 359.136 89.2918  54
  -9   1 -12 326.144 87.4306  48
  -9   1 -12 425.253 97.2216  45
   9   1  12 245.467 83.1064  40
   9   1  14 1664.40 175.723  38
  -9  -1 -14 2328.91 194.333  54
  -9   1 -14 2209.57 195.128  54
  -9   1 -14 2185.79 189.854  48
   9   1  14 2038.09 188.484  40
   9   1  16 280.348 66.3430  38
  -9  -1 -16 463.252 80.5625  54
  -9   1 -16 196.701 60.0882  54
   9  -1  16 564.963 89.6382  40
  -9  -1 -18 400.101 57.0297  54
   9  -2 -21 1072.87 114.074   3
  -9   2  21 1315.61 124.052   7
   9  -2 -21 1147.55 114.103  57
   9   2 -19 197.949 66.0240  50
  -9   2  19 266.058 73.6887   7
   9  -2 -19 301.102 77.0358   3
   9   2 -17 899.044 120.422  20
  -9   2  17 914.093 132.819   7
   9   2 -17 865.190 134.554  50
   9   2 -17 950.145 139.206  49
   9  -2 -17 912.021 132.956   3
   9   2 -15 5222.54 299.140  20
  -9   2  15 4972.73 310.531   7
   9  -2 -15 5387.59 320.685   3
   9   2 -15 4984.78 322.666  50
   9   2 -15 4744.46 316.331  49
   9   2 -15 5156.22 319.876  21
   9   2 -13 4886.01 286.921  20
   9  -2 -13 5166.52 314.638   3
   9   2 -13 4718.56 311.534  50
   9  -2 -13 4515.30 340.109   4
   9   2 -13 4875.62 313.469  21
  -9   2  13 4969.77 362.210  32
   9   2 -11 3992.36 334.245  37
   9   2 -11 4002.01 345.137  16
   9   2 -11 4895.46 307.848  50
   9  -2 -11 4586.31 288.513   3
  -9   2  11 4608.37 333.960  32
   9  -2 -11 4337.49 326.310   4
   9   2 -11 4281.30 290.226  21
   9  -2  -9 338.238 93.0085   4
   9   2  -9 341.681 106.370  37
   9   2  -9 404.055 92.9309  50
   9   2  -9 471.257 119.531  16
   9   2  -9 477.086 95.7623  21
   9   2  -7 5163.40 238.356  17
   9   2  -7 4797.17 346.890  16
   9   2  -7 5127.28 304.890  50
  -9   2   7 5012.44 349.661  14
   9   2  -7 5169.08 304.987  47
  -9   2   7 5347.89 300.317  44
   9   2  -7 5158.35 300.630  21
   9  -2  -7 5854.72 360.088   4
   9   2  -5 2052.36 210.275  16
   9   2  -5 1963.34 218.322  53
  -9   2   5 1859.51 176.064  27
   9   2  -5 2121.94 193.106  47
  -9   2   5 1937.17 215.313  14
   9   2  -5 2183.52 151.554  24
  -9   2   5 1823.54 171.086  44
   9   2  -5 2029.57 176.292  21
   9  -2  -5 1645.53 194.326   4
  -9   2   3 5207.93 301.367  27
  -9   2   3 4555.65 334.240  14
   9   2  -3 4839.14 296.002  47
   9   2  -3 4978.57 237.906  24
  -9   2   3 4961.55 288.503  44
   9   2  -3 4820.99 344.944  53
  -9   2   3 5585.84 341.780  11
  -9   2   1 6729.55 350.542  27
  -9   2   1 6316.61 399.940  14
   9   2  -1 6136.72 343.827  47
   9   2  -1 7201.55 312.672   5
   9   2  -1 7806.63 302.765  25
   9   2  -1 6839.48 286.458  24
   9   2  -1 6093.92 397.250  53
  -9   2   1 6455.08 340.513  44
  -9   2   1 6554.11 383.036  11
   9   2  -1 6975.00 357.855  42
   9   2   1 6122.54 393.369  33
  -9   2  -1 6390.75 337.463  27
  -9   2  -1 7135.56 419.611  14
   9   2   1 6975.08 287.470  25
   9   2   1 6312.04 300.212   5
   9   2   1 6676.25 359.526  13
   9   2   1 6367.42 277.093  24
  -9   2  -1 5848.28 333.427  44
  -9   2  -1 7037.81 398.077  11
   9   2   1 6312.58 348.217  42
   9   2   3 4456.51 355.683  33
   9   2   3 5753.40 289.373   5
   9   2   3 6132.99 352.100  13
  -9   2  -3 4749.28 297.268  45
  -9   2  -3 5087.38 308.015  44
  -9   2  -3 5435.77 353.474  11
   9   2   3 5593.01 329.785  42
   9   2   5 6230.34 438.561  33
   9   2   5 6407.20 321.007   5
   9   2   5 6369.80 389.227  13
  -9   2  -5 6207.32 359.584  45
  -9   2  -5 6558.12 360.860  44
   9   2   7 6257.64 361.012  38
   9   2   7 5878.01 437.428  33
   9   2   7 6129.33 323.378   5
   9   2   7 6113.59 394.410  13
  -9   2  -7 6001.30 364.935  45
  -9   2  -7 6053.83 346.779  44
   9   2   9 1244.88 166.230  38
   9   2   9 1134.70 136.918   5
  -9   2  -9 1367.94 179.367  45
   9   2  11 328.433 90.9117  38
  -9   2 -11 218.219 80.0533  48
   9   2  11 219.104 69.0722   5
   9   2  13 1038.60 138.208  38
  -9   2 -13 1166.83 146.647  48
   9   2  13 861.930 108.772   5
   9   2  15 717.973 97.6837  38
  -9   2 -15 721.842 98.5217  48
   9   2  15 687.799 82.8697   5
  -9   2 -15 618.509 91.3029  43
   9  -3 -20 344.983 55.1490  57
   9   3 -20 388.773 65.8081  56
   9  -3 -20 415.364 61.6812   3
   9   3 -18 128.789 52.0570  20
  -9   3  18 107.922 47.9351   2
   9  -3 -18 83.6963 42.8530   3
   9   3 -18 84.4722 46.4216  56
   9   3 -16 350.123 84.6361  20
   9   3 -16 498.970 97.6492  56
  -9   3  16 427.485 89.8786   2
   9  -3 -16 413.561 88.3776   3
   9   3 -14 931.274 129.635  20
   9  -3 -14 1146.40 143.686   3
  -9   3  14 1160.46 157.756   2
   9   3 -12 4687.52 287.030  20
   9  -3 -12 3810.28 266.491   3
  -9   3  12 4084.56 292.378   2
   9   3 -12 4541.01 308.722  21
   9   3 -10 457.553 102.103  20
   9  -3 -10 490.251 101.477   3
  -9   3  10 697.696 121.682   2
   9   3 -10 503.147 111.929  21
   9  -3  -8 1125.65 144.564   3
   9   3  -8 1236.34 161.256  47
   9   3  -8 1234.72 137.882  23
   9   3  -8 1350.06 162.193  21
   9  -3  -6 375.058 104.354   4
  -9   3   6 413.996 99.7924  27
   9   3  -6 593.833 118.197  47
  -9   3   6 161.293 84.7652  15
   9   3  -6 536.119 97.1791  23
   9  -3  -4 1405.17 196.231   4
  -9   3   4 1243.42 201.363  15
  -9   3   4 984.263 149.801  27
   9   3  -4 1293.81 170.568  47
   9   3  -4 1296.01 129.565  24
   9   3  -4 1198.95 138.448  23
  -9   3   2 12500.7 516.602  58
  -9   3   2 13077.6 579.003  27
  -9   3   2 11701.1 650.475  15
   9   3  -2 13323.6 580.849  47
   9   3  -2 14850.2 504.655  25
   9   3  -2 14007.2 492.512  24
  -9   3   2 12531.1 548.164  44
   9   3  -2 13826.8 528.316  23
   9  -3  -2 12557.9 624.057   4
  -9   3   0 4986.89 314.634  28
  -9   3   0 4663.18 318.027  27
  -9   3   0 4632.83 377.858  15
   9   3   0 4858.77 319.271  47
   9   3   0 5416.37 270.124  25
   9   3   0 4708.50 257.934  24
  -9   3   0 4635.43 311.209  44
   9   3   0 4998.52 290.231  23
  -9   3  -2 419.352 101.146  28
  -9   3  -2 342.086 88.6664  27
   9   3   2 507.679 86.8998  25
   9   3   2 397.694 83.9786   5
   9   3   2 455.819 84.3601  24
  -9   3  -2 420.375 104.682  44
   9   3   4 542.586 97.9972   5
   9   3   4 468.700 86.3371  24
  -9   3  -4 516.437 110.890  44
  -9   3  -6 765.701 133.979  28
   9   3   6 769.903 112.977   5
   9   3   6 716.584 100.427  24
  -9   3  -6 822.568 135.523  44
  -9   3  -8 743.595 126.412  28
  -9   3  -8 524.333 103.818  48
   9   3   8 886.550 116.218   5
  -9   3  -8 765.907 123.060  44
   9   3  10 230.833 70.3098  38
  -9   3 -10 296.090 77.8921  28
  -9   3 -10 290.834 77.8971  48
   9   3  10 191.000 58.1471   5
  -9   3 -10 196.624 74.6739  43
   9   3  12 619.568 93.7305  38
  -9   3 -12 528.879 87.4917  48
   9   3  12 668.476 86.0558   5
  -9   3 -12 617.312 100.971  43
   9   3  14 604.084 78.0261  38
   9   3  14 553.801 65.8904   5
  -9   3 -14 523.997 76.7775  43
   9   4 -15 324.138 61.2238  20
   9   4 -15 334.883 65.9176  22
  -9   4  15 471.712 75.5392   2
   9   4 -13 606.301 91.3136  20
  -9   4  13 559.684 91.4343   2
   9   4 -13 667.960 86.5301  23
   9   4 -13 750.963 100.448  22
  -9   4  11 775.289 112.147   2
   9   4 -11 872.401 109.327  23
   9   4 -11 880.934 111.580  20
  -9   4   9 1192.83 142.259  58
   9   4  -9 1615.97 150.801  23
  -9   4   7 379.766 85.1938  58
  -9   4   7 598.963 108.287  27
   9   4  -7 569.678 99.4923  23
  -9   4   5 5329.29 315.336  58
  -9   4   5 5729.42 350.499  27
   9   4  -5 5817.05 309.757  23
  -9   4   3 1905.53 180.974  58
   9   4  -3 2018.12 163.203  24
   9   4  -3 1616.42 165.937  23
  -9   4   3 1804.67 198.313  27
   9   4  -1 3163.72 207.816  25
   9   4  -1 3036.93 196.269  24
   9   4  -1 2915.16 218.444  23
  -9   4   1 2230.81 219.627  27
  -9   4   1 2413.76 201.847  58
  -9   4  -1 667.467 105.268  58
  -9   4  -1 518.293 103.888  28
   9   4   1 717.242 102.154  25
   9   4   1 759.241 101.391  24
  -9   4  -1 727.925 120.352  27
   9   4   1 569.427 98.4831  23
  -9   4  -3 1764.78 155.849  58
  -9   4  -3 1585.50 173.161  28
   9   4   3 1533.10 137.278  25
   9   4   3 1639.04 141.854  24
   9   4   3 1156.02 139.193  23
  -9   4  -3 1319.68 154.908  44
  -9   4  -5 1953.44 153.686  58
  -9   4  -5 1524.26 168.127  28
   9   4   5 2029.51 149.548  24
   9   4   5 1767.18 158.392  23
  -9   4  -5 2060.70 182.989  44
  -9   4  -7 2321.05 191.692  28
   9   4   7 2807.84 164.397  24
   9   4   7 2512.50 176.777  23
  -9   4  -9 212.191 56.0652  28
   9   4   9 262.101 48.2887  24
  -9   5   8 142.947 40.7514  58
   9   5  -8 285.769 51.3701  23
   9  -5  -8 197.796 41.7399  41
  -9   5   6 865.070 86.8985  18
   9   5  -6 1284.54 93.0950  17
   9   5  -6 801.550 85.8142  59
  -9   5   6 1067.11 98.8036  58
   9   5  -6 1075.73 96.6742  23
  -9   5   4 117.562 42.0066  18
   9   5  -4 166.951 46.3231  17
  -9   5   4 159.771 44.9588  58
   9   5  -4 170.928 47.3295  23
   9   5  -2 859.793 82.0927  17
  -9   5   2 800.335 87.7912  58
   9   5  -2 904.716 90.8529  23
  -9   5   0 398.257 62.7062  18
   9   5   0 361.156 60.1022  59
   9   5   0 484.221 62.5855  17
  -9   5   0 596.684 73.2319  58
   9   5   0 484.872 66.7294  23
  -9   5  -2 619.454 70.8152  58
   9   5   2 543.713 64.2379  23
  10   0 -24 404.870 61.1139  50
 -10   0  24 462.124 61.1243   6
  10   0 -22 153.312 60.8921  50
  10   0 -20 5879.56 325.741  57
  10   0 -20 5791.08 331.854  50
  10   0 -18 29607.7 943.531  57
  10   0 -16 8637.08 415.655  57
  10   0 -14 2183.47 187.283  57
  10   0 -14 2043.58 218.747  29
 -10   0  14 2223.76 193.709   1
  10   0 -12 5307.82 368.248  37
  10   0 -12 6168.71 358.089  29
  10   0 -10 29335.3 994.684  37
  10   0 -10 30383.5 943.899  29
  10   0  -8 59714.6 1709.00  37
  10   0  -8 66637.9 1719.84  53
  10   0  -6 59172.0 1618.61  37
  10   0  -4 4736.74 277.610  13
  10   0  -2 5217.97 293.525  13
  10   0   0 3950.24 252.746  13
 -10   0  -2 41443.7 1151.52  30
  10   0   2 44923.0 1231.24  13
 -10   0  -4 2117.75 171.305  30
  10   0   4 1854.39 182.190  13
 -10   0  -4 2255.60 194.659  45
  10   0   4 1952.17 181.457  38
 -10   0  -6 7558.68 363.297  30
 -10   0  -6 7550.65 385.135  45
 -10   0  -6 7761.90 427.306  10
  10   0   6 7807.20 392.633  38
 -10   0  -8 1987.91 182.654  30
 -10   0  -8 2230.57 202.045  45
 -10   0  -8 1733.78 205.329  10
  10   0   8 1799.39 188.331  38
  10   0  10 33474.4 1062.85  38
  10   0  12 3914.69 277.963  38
 -10   0 -12 4124.22 265.486  54
 -10   0 -14 12365.7 476.508  54
  10   0  14 10761.9 470.179  40
 -10   0 -16 497.586 78.1684  54
  10   0  16 477.447 78.4724  40
 -10   1  23 30.4180 27.2125   7
  10  -1 -23 23.4985 29.0865  57
  10   1 -23 26.4179 33.8455  50
 -10   1  23 29.5407 26.4281   6
 -10  -1  23 29.4806 29.2579   6
 -10  -1  23 50.8836 33.0576  44
  10  -1 -21 153.103 56.1646  57
 -10   1  21 154.962 59.2531   7
  10   1 -21 161.834 64.2806  50
 -10   1  21 222.632 62.5894   6
 -10   1  19 4090.54 273.581   7
  10  -1 -19 4569.57 276.895  57
  10   1 -19 4364.01 295.558  50
  10   1 -19 4262.46 286.366  49
  10   1 -17 4704.81 301.768  57
  10   1 -17 4488.08 304.747  49
  10   1 -17 4482.24 310.548  50
  10   1 -15 1035.45 141.542  57
  10  -1 -15 1102.70 138.835   3
  10   1 -15 1318.75 170.290  50
  10   1 -15 927.959 144.110  49
 -10   1  15 1057.95 142.197   1
  10  -1 -13 14.1543 44.4205   3
  10   1 -13-24.4885 59.5232  37
 -10   1  13 102.477 56.2638   1
  10   1 -13 24.4992 59.5493  16
  10  -1 -13 116.604 66.8020  29
  10   1 -13 116.118 69.8345  50
  10   1 -13 32.7458 51.3800  49
 -10   1  13 57.6150 45.2030  44
  10   1 -11 2871.75 276.250  37
 -10   1  11 2999.15 217.775   1
  10   1 -11 3142.02 235.784  50
  10  -1 -11 2887.64 215.687   3
 -10   1  11 3174.94 225.786  44
  10   1  -9 10323.1 531.955  37
 -10   1   9 10534.4 435.913   1
  10   1  -9 11189.5 464.307  50
 -10   1   9 11334.0 461.246  44
  10  -1  -9 11073.3 411.083  41
  10   1  -7 9549.20 491.432  37
  10   1  -7 10171.2 494.242  53
 -10   1   7 10460.5 489.040  14
 -10   1   7 10518.5 435.387  44
  10   1  -5 655.171 126.303  53
 -10   1   5 393.049 99.1234  14
  10   1  -5 361.812 84.2329  13
 -10   1   5 399.930 86.1870  11
  10   1  -3 7031.86 403.886  53
  10   1  -3 7282.60 367.191  13
 -10   1   3 7175.69 399.801  14
 -10   1   3 8332.62 393.236  11
  10   1  -1 12177.3 554.020  53
 -10   1   1 11985.6 543.461  14
  10   1  -1 12405.7 503.419  13
 -10   1   1 12530.6 521.639  11
  10   1   1 454.477 99.1516  33
  10   1   1 554.027 113.266  53
 -10   1  -1 359.857 91.4181  14
  10   1   1 313.856 59.9523   5
  10   1   1 406.511 84.9230  13
 -10   1  -1 411.213 91.2558  11
  10   1   1 377.787 84.8650  42
  10   1   3 875.358 120.451  38
  10   1   3 774.016 138.865  33
 -10   1  -3 1040.47 150.855  51
  10   1   3 591.544 109.651  13
 -10   1  -3 850.163 120.326  45
  10   1   3 990.298 131.300  42
  10   1   5 5440.33 384.154  33
 -10   1  -5 5036.83 356.589  51
  10   1   5 5220.85 333.887  13
 -10  -1  -5 5290.95 309.923  45
 -10   1  -5 4658.46 296.718  45
 -10  -1  -5 5258.47 337.515  10
  10   1   5 4681.32 296.618  38
  10   1   7 7707.29 407.703  38
  10   1   7 8248.28 499.056  33
 -10  -1  -7 7982.64 398.833  30
 -10   1  -7 7636.92 475.672  51
  10   1   7 6916.08 417.720  13
 -10   1  -7 7781.63 411.023  45
 -10  -1  -7 8050.95 450.708  10
  10  -1   7 7800.25 400.957  38
  10   1   9 4255.61 299.867  38
 -10  -1  -9 4839.97 291.153  30
 -10   1  -9 3884.59 287.677  45
  10   1  11 6796.44 380.004  38
 -10   1 -11 6508.95 362.640  48
 -10   1 -11 5837.98 354.446  45
  10   1  13 1122.04 147.382  38
 -10  -1 -13 1142.98 135.377  54
 -10   1 -13 927.537 126.602  48
  10   1  13 1175.89 140.440  40
  10   1  15 661.850 96.2935  38
 -10  -1 -15 826.829 101.399  54
  10  -1  15 575.138 92.5498  40
  10   1  15 739.897 98.9257  40
 -10  -1 -17 905.963 85.0657  54
  10  -1  17 913.176 89.2781  40
  10  -2 -22 21.0657 27.8715  57
  10   2 -22 7.94335 26.1429  56
  10  -2 -22 34.1670 27.9580   3
  10  -2 -20 252.176 65.2193  57
 -10   2  20 108.807 48.4333   7
  10   2 -20 247.750 66.3277  50
  10  -2 -20 160.833 58.3961   3
 -10   2  18 2282.50 192.856   7
  10  -2 -18 2482.75 200.228   3
  10   2 -18 2296.13 206.838  50
 -10   2  18 2512.96 202.243   2
  10   2 -16 748.369 115.422  20
 -10   2  16 651.636 109.477   7
  10   2 -16 411.545 98.4333  50
  10  -2 -16 385.614 92.5656   3
  10   2 -16 597.532 110.471  21
  10   2 -14 1439.79 152.641  20
  10  -2 -14 1323.63 161.626   3
  10   2 -14 1666.58 189.612  50
  10   2 -14 1390.69 168.387  21
  10   2 -12 1191.26 137.912  20
  10  -2 -12 876.513 150.750   4
  10  -2 -12 1093.25 145.326   3
  10   2 -12 953.876 169.242  37
  10   2 -12 944.140 142.725  50
  10   2 -12 1114.63 151.339  21
  10   2 -10 2257.60 262.882  16
  10   2 -10 2144.46 207.012  50
  10  -2 -10 2449.95 210.584   3
  10  -2 -10 1723.00 208.760   4
  10   2 -10 2131.89 201.777  21
  10   2  -8 7638.05 471.070  16
  10   2  -8 8093.00 409.810  50
 -10   2   8 8729.39 413.447  44
  10  -2  -8 8088.15 456.644   4
  10   2  -8 8005.77 404.505  21
  10   2  -6 6282.22 274.658  17
  10   2  -6 5987.48 392.970  16
  10   2  -6 6015.81 410.497  53
 -10   2   6 6032.20 341.459  27
 -10   2   6 5856.60 399.103  14
  10   2  -6 5931.20 346.005  47
 -10   2   6 6107.13 338.512  44
  10   2  -6 6221.65 336.906  21
  10  -2  -6 5904.43 381.358   4
  10  -2  -4 1537.66 190.634   4
  10   2  -4 1392.28 128.142  17
  10   2  -4 1859.77 223.567  53
 -10   2   4 1435.98 163.068  27
 -10   2   4 1508.88 202.373  14
  10   2  -4 1357.41 165.629  47
  10   2  -4 1875.84 144.625  24
 -10   2   4 1736.25 175.654  44
  10   2  -2 9148.53 353.871  17
  10   2  -2 8903.33 509.872  53
 -10   2   2 8680.37 427.647  27
 -10   2   2 8748.50 501.090  14
  10   2  -2 8841.34 440.654  47
  10   2  -2 9612.90 363.385  24
 -10   2   2 9285.34 434.880  44
 -10   2   2 9514.73 483.969  11
  10   2  -2 9260.64 439.243  42
  10  -2  -2 9347.37 377.433  41
  10   2   0 2645.72 172.207  17
 -10   2   0 2354.59 250.897  14
  10   2   0 2636.00 262.749  53
 -10   2   0 2531.95 213.694  27
  10   2   0 2376.19 212.308  47
  10   2   0 2759.30 193.511   5
  10   2   0 2666.38 225.309  13
  10   2   0 2751.94 175.215  24
 -10   2   0 2094.66 196.234  44
 -10   2   0 2866.46 253.328  11
  10   2   0 2597.63 224.429  42
  10   2   2 1952.19 232.841  33
  10   2   2 2653.41 192.720   5
  10   2   2 2339.41 220.461  13
 -10   2  -2 2432.33 212.806  44
 -10   2  -2 2147.91 227.942  11
  10   2   2 2429.16 220.233  42
  10   2   4 15352.5 743.605  33
  10   2   4 16165.8 583.031   5
  10   2   4 16931.6 686.135  13
 -10   2  -4 15649.4 632.958  45
 -10   2  -4 17049.8 641.543  44
 -10   2  -4 16615.2 705.473  11
  10   2   4 16012.1 644.243  42
  10   2   6 732.712 128.458  38
  10   2   6 834.078 118.495   5
 -10   2  -6 826.506 137.548  45
 -10   2  -6 912.509 136.927  44
  10   2   8 179.663 75.7137  38
  10   2   8 148.595 69.7369   5
 -10   2  -8 169.515 79.3667  45
  10   2  10 34.3186 48.1719  38
 -10   2 -10 100.364 62.1124  48
  10   2  10 50.4514 50.0738   5
 -10   2 -10 71.5812 53.2820  45
  10   2  12 44.2891 50.7412  38
 -10   2 -12-14.2551 42.4314  48
  10   2  12 10.6150 31.5967   5
  10   2  14 274.435 64.6606  38
 -10   2 -14 234.533 61.9107  48
  10   2  14 261.349 53.6581   5
 -10   2 -14 214.211 64.4853  43
  10  -3 -19 691.104 83.5207   3
  10   3 -19 517.945 76.6077  56
 -10   3  19 646.990 79.7494   2
  10   3 -17 440.611 83.3853  20
  10   3 -17 446.572 83.7318  56
 -10   3  17 581.958 94.9450   2
  10  -3 -17 648.109 94.7515   3
  10   3 -15 254.530 76.9618  20
 -10   3  15 177.232 65.7151   2
  10  -3 -15 254.468 74.1469   3
  10   3 -13 858.242 125.612  20
 -10   3  13 975.031 137.603   2
  10  -3 -13 874.214 128.816   3
  10   3 -11 4799.65 286.972  20
  10  -3 -11 4269.41 281.947   3
 -10   3  11 4250.21 295.106   2
  10   3 -11 3874.47 288.019  21
  10  -3  -9 4018.25 276.779   3
  10   3  -9 4608.14 308.753  21
  10   3  -7 254.040 73.6306  17
 -10   3   7 272.972 84.8900  27
  10   3  -7 249.017 89.3338  47
  10   3  -7 250.543 69.4761  23
  10   3  -7 321.672 84.1909  21
 -10   3   5 957.089 148.783  27
  10   3  -5 1224.94 167.814  47
  10   3  -5 953.674 123.672  23
 -10   3   3 4217.71 268.740  58
 -10   3   3 3931.40 296.301  27
  10   3  -3 3540.10 289.569  47
  10   3  -3 4347.54 243.918  24
 -10   3   3 4113.91 288.168  44
  10   3  -3 4274.04 264.268  23
 -10   3   1 3806.55 288.108  27
  10   3  -1 3600.73 285.441  47
  10   3  -1 3611.81 221.375  24
 -10   3   1 3313.70 260.877  44
  10   3  -1 3384.77 236.901  23
  10   3   1 3471.31 208.466  17
 -10   3  -1 3171.86 256.497  28
 -10   3  -1 2987.93 251.098  27
  10   3   1 3329.34 264.778  47
  10   3   1 3652.60 223.528  24
 -10   3  -1 3229.08 258.408  44
  10   3   1 3285.11 235.920  23
 -10   3  -3 4233.57 301.878  28
  10   3   3 4036.19 255.782   5
  10   3   3 3933.50 236.461  24
 -10   3  -3 4255.47 296.616  44
 -10   3  -5 1105.22 157.162  28
  10   3   5 1295.16 141.244   5
  10   3   5 1508.08 139.302  24
 -10   3  -5 1475.44 172.388  44
 -10   3  -7 508.399 111.943  28
  10   3   7 623.265 98.8099   5
 -10   3  -7 419.766 96.7686  44
 -10   3  -9 760.676 116.723  28
 -10   3  -9 573.279 99.9293  48
  10   3   9 877.288 109.477   5
 -10   3  -9 839.955 126.844  43
  10   3  11 720.660 99.5738  38
 -10   3 -11 642.154 93.8184  28
 -10   3 -11 849.516 106.104  48
  10   3  11 668.166 85.0556   5
 -10   3 -11 666.336 102.068  43
  10   3  13 30.6931 32.3230  38
  10   3  13 66.6995 31.2844   5
  10   3  13 49.1663 28.6265  23
 -10   3 -13 88.0035 40.0312  43
 -10   4  16 443.013 57.5357  58
 -10   4  16 609.767 68.5846   2
  10   4 -16 484.055 62.2391  22
  10   4 -14 41.5488 36.8881  20
 -10   4  14 51.7369 33.1531  58
  10   4 -14 63.4688 39.2283  22
  10  -4 -14 22.7086 34.4342  41
 -10   4  14 82.4660 39.6431   2
  10   4 -12 560.464 86.5661  20
 -10   4  12 425.402 77.9209   2
 -10   4  12 297.885 66.6606  58
  10   4 -12 579.275 80.9375  23
  10   4 -12 506.251 85.1602  22
  10   4 -10 633.491 96.5383  20
 -10   4  10 570.939 92.8738  58
  10   4 -10 757.622 100.888  23
  10   4  -8 743.576 97.0597  17
  10   4  -8 426.589 81.3331  23
 -10   4   8 671.389 103.641  58
  10   4  -6 9.69400 56.9030  17
 -10   4   6 68.4376 50.8147  58
 -10   4   6-16.3829 45.9768  27
  10   4  -6 12.1701 40.0495  23
  10   4  -4 199.914 71.5949  17
 -10   4   4 151.106 57.9222  58
 -10   4   4 122.031 62.4542  27
  10   4  -4 153.877 59.7694  23
  10   4  -2 2254.57 166.365  17
 -10   4   2 2031.02 178.124  58
 -10   4   2 2207.87 210.121  27
  10   4  -2 2112.63 179.922  23
  10   4   0 556.626 87.3002  17
 -10   4   0 335.147 79.3709  58
 -10   4   0 421.808 95.6523  27
  10   4   0 375.849 75.2367  24
  10   4   0 404.504 87.3123  23
 -10   4  -2 1407.05 138.699  58
 -10   4  -2 1548.15 163.686  28
  10   4   2 1509.90 135.298  24
  10   4   2 1821.81 161.756  23
 -10   4  -2 1428.58 154.968  44
 -10   4  -4 2597.13 208.004  28
  10   4   4 2730.45 174.067  24
  10   4   4 2131.75 173.331  23
 -10   4  -4 2797.05 208.246  44
 -10   4  -6 2381.32 185.156  28
  10   4   6 2653.58 155.634  24
  10   4   6 2193.44 162.624  23
 -10   4  -8 397.413 69.1053  28
  10   4   8 267.978 45.8986  24
  10   4   8 486.001 66.7924  23
  10   5  -7 243.424 43.3262  59
 -10   5   7 243.781 44.4871  58
  10   5  -7 271.920 47.9704  23
 -10   5   5 124.949 35.7808  18
  10   5  -5 201.242 44.7717  17
 -10   5   5 148.468 40.1507  58
  10   5  -5 193.942 45.5347  23
 -10   5   3 211.071 46.5236  18
  10   5  -3 241.560 47.0846  17
 -10   5   3 264.583 48.1534  58
  10   5  -3 176.602 41.7863  23
 -10   5   1 36.6180 27.0819  18
  10   5  -1 18.2324 28.2847  59
  10   5  -1 27.6773 28.9480  17
 -10   5   1-6.01084 24.5915  58
  10   5  -1 6.12294 21.9062  23
 -10   5  -1 15.2978 23.1874  58
  11   0 -23-8.34645 28.6894  50
 -11   0  23-24.0918 27.6040   6
  11   0 -21 38.0455 45.3747  50
  11   0 -21 36.1908 47.8838  57
  11   0 -19-14.5843 43.4109  57
  11   0 -19 15.7680 51.8879  50
 -11   0  19 28.5455 52.9862  44
  11   0 -17-15.3055 48.0232  57
  11   0 -17-17.0777 56.1985  50
 -11   0  15-29.3186 50.3842   1
  11   0 -15 14.5546 40.8448  57
  11   0 -15 33.5181 59.9530  50
  11   0 -13 71.7811 67.1468  37
  11   0 -13-19.6898 67.6741  29
 -11   0  13 14.2074 54.5950   1
  11   0 -11-21.6823 43.0281  37
  11   0  -9-19.7702 48.0501  37
  11   0  -7-17.6351 46.2933  53
 -11   0   7 12.2014 40.1512  44
  11   0  -7 9.89366 36.7293  41
  11   0  -3 15.5726 30.9035  13
  11   0  -1 17.6656 39.1927  53
  11   0  -1-15.6124 40.9836  13
  11   0  -1-13.4508 42.2028  42
 -11   0  -1-22.0901 43.8354  30
  11   0   1-15.8547 41.6202  13
 -11   0  -1 28.8727 47.5060  45
  11   0   1 13.9843 36.7103  42
  11   0   3 88.4015 54.6977  38
 -11   0  -3 12.2843 45.6050  30
 -11   0  -3-15.3181 54.7990  45
  11   0   5 48.4221 53.1143  38
 -11   0  -5-13.4381 53.3326  30
 -11   0  -5-32.3147 57.8009  45
  11   0   7 17.3483 45.5418  38
 -11   0  -7 14.2367 59.9298  30
 -11   0  -7 16.7764 52.6380  45
  11   0   9-17.7532 58.4215  38
 -11   0  -9-16.6969 52.3885  45
  11   0  11 33.3358 54.8537  38
  11   0  13-13.6426 48.8045  38
  11   0  13 13.5622 46.6135  40
  11   0  15-10.0189 37.1948  40
 -11   1  22 2902.81 176.405   7
  11  -1 -22 2433.08 164.780  57
 -11   1  22 2357.15 157.697   6
  11   1 -22 2763.79 185.389  50
 -11  -1  22 2738.34 172.226  44
  11  -1 -20 198.920 65.3667  57
 -11   1  20 142.708 61.8316   7
  11   1 -20 145.160 62.8773  50
  11  -1 -18 2691.82 211.114  57
  11   1 -18 2682.70 236.296  50
  11   1 -16 3027.91 234.437  57
  11   1 -16 3189.54 259.767  50
 -11   1  16 3646.40 257.620   1
  11   1 -14 6568.48 377.952  50
 -11   1  14 6779.29 360.436  44
 -11   1  14 6566.34 359.296   1
 -11   1  12 10495.1 462.499   1
  11   1 -12 9612.68 552.683  37
  11  -1 -12 10637.9 512.242  29
  11   1 -12 10862.0 490.253  50
 -11   1  12 10467.8 465.949  44
  11   1 -12 11030.6 490.416  21
  11   1 -10 18308.6 786.303  37
 -11   1  10 18877.9 660.237   1
  11   1 -10 18750.5 685.111  50
 -11   1  10 19840.2 687.346  44
  11   1  -8 111.661 66.4983  37
  11   1  -8 8.23615 45.5357  17
  11   1  -8 145.725 71.5752  53
  11   1  -8 115.905 59.2978  50
 -11   1   8 38.9320 51.1327  14
 -11   1   8 42.9326 42.6368  44
 -11   1   8 159.023 58.2356   1
  11  -1  -8 203.215 64.5759  41
  11   1  -6 6924.42 289.659  17
  11   1  -6 7453.51 436.671  53
  11   1  -6 7599.34 364.681  50
 -11   1   6 7594.64 423.994  14
  11   1  -6 7072.78 383.468  13
 -11   1   6 7784.87 374.623  44
  11  -1  -6 7534.73 328.013  41
  11   1  -4 17921.9 558.121  17
  11   1  -4 19007.2 760.481  53
 -11   1   4 19477.1 753.199  14
  11   1  -4 19025.3 693.844  13
 -11   1   4 17972.1 653.366  44
 -11   1   4 19870.5 709.218  11
  11   1  -4 18726.6 666.175  42
  11  -1  -4 18432.5 600.256  41
  11   1  -2 9926.12 363.742  17
  11   1  -2 11261.9 543.267  53
 -11   1   2 11013.4 526.392  14
  11   1  -2 10628.2 478.190  13
 -11   1   2 10151.4 444.940  44
 -11   1   2 11234.9 501.236  11
  11   1  -2 10206.7 458.059  42
  11  -1  -2 10056.4 400.890  41
  11   1   0 1030.35 102.487  17
  11   1   0 1336.76 181.602  53
 -11   1   0 1262.43 170.968  14
  11   1   0 1306.05 123.596   5
  11   1   0 1427.64 162.915  13
 -11   1   0 1518.76 175.208  11
  11   1   0 1452.39 163.159  42
  11   1   2 9975.00 525.969  33
  11   1   2 10634.0 497.051  13
 -11   1  -2 11128.7 470.972  45
 -11   1  -2 11006.3 523.858  11
  11   1   2 11150.0 488.504  42
  11   1   4 5138.45 380.092  33
 -11   1  -4 5196.67 361.178  51
  11   1   4 5892.56 361.908  13
 -11   1  -4 4998.76 312.540  45
  11   1   4 4913.20 313.797  42
  11   1   4 5070.43 314.715  38
  11   1   6 11921.4 534.402  38
  11   1   6 11188.1 613.001  33
 -11  -1  -6 12243.9 520.473  30
 -11   1  -6 10620.6 586.237  51
  11   1   6 11781.0 560.170  13
 -11  -1  -6 12766.8 529.935  45
 -11   1  -6 13342.1 556.456  45
 -11  -1  -6 11969.4 572.351  10
  11  -1   6 12426.7 532.997  38
  11   1   8 4945.53 328.125  38
 -11  -1  -8 5676.71 320.335  30
 -11   1  -8 4858.64 329.383  45
  11  -1   8 5344.46 330.840  38
  11   1  10 9844.67 474.017  38
 -11  -1 -10 10255.1 429.947  30
 -11   1 -10 9116.35 461.974  45
  11   1  12 999.206 133.102  38
 -11  -1 -12 1064.04 126.671  54
 -11   1 -12 934.376 125.880  48
 -11   1 -12 1134.53 143.820  45
  11   1  14 658.699 96.7579  38
 -11  -1 -14 792.087 95.3733  54
  11  -1  14 593.815 93.5254  40
  11  -1  16 209.786 45.1966  40
 -11   2  21 347.882 59.4513   7
  11   2 -21 266.212 57.5392  56
  11   2 -21 337.124 63.9068  50
  11  -2 -21 353.607 60.3440   3
  11  -2 -21 414.849 64.9907  57
  11  -2 -19 165.882 56.0081  57
 -11   2  19 160.875 53.5392   7
  11   2 -19 38.8596 46.4107  50
 -11   2  19 173.013 60.6114   2
  11  -2 -19 102.089 49.1257   3
 -11   2  17 783.915 115.053   7
  11   2 -17 776.074 126.952  50
  11  -2 -17 878.991 127.350   3
  11   2 -15 5995.11 320.490  20
  11  -2 -15 6419.34 352.033   3
  11   2 -15 6093.01 360.796  50
  11   2 -15 6366.70 360.748  21
  11   2 -13 8754.47 404.154  20
  11  -2 -13 8550.54 424.349   3
  11   2 -13 8262.19 435.356  50
  11   2 -13 8510.04 436.404  21
  11   2 -11 3436.06 268.045  50
  11  -2 -11 3335.15 255.291   3
  11   2 -11 3334.00 261.122  21
  11  -2  -9 895.014 154.538   4
  11   2  -9 817.448 158.332  16
  11   2  -9 887.608 138.608  50
 -11   2   9 1075.10 143.318  44
  11   2  -9 1045.29 149.651  21
  11   2  -7 25885.2 753.970  17
  11   2  -7 22918.0 941.299  16
 -11   2   7 26096.3 867.588  27
 -11   2   7 25900.2 977.145  14
  11   2  -7 26022.5 885.734  47
 -11   2   7 24483.7 849.355  44
  11  -2  -7 26130.7 946.441   4
  11   2  -7 26859.3 880.034  21
  11   2  -5 3954.76 220.431  17
  11   2  -5 3197.82 313.271  53
 -11   2   5 4216.46 282.787  27
 -11   2   5 3534.29 316.220  14
  11   2  -5 3491.25 271.641  47
 -11   2   5 3526.19 262.705  44
  11  -2  -5 3885.73 238.766  41
  11  -2  -5 3948.04 316.208   4
  11  -2  -3 15289.0 670.232   4
  11   2  -3 14586.7 498.326  17
  11   2  -3 12811.1 670.924  53
 -11   2   3 13810.6 582.565  27
 -11   2   3 12966.2 659.045  14
  11   2  -3 15294.0 624.309  47
  11   2  -3 14680.9 505.745  24
 -11   2   3 15153.0 599.982  44
 -11   2   3 16254.7 672.759  11
  11   2  -3 13898.4 590.205  42
  11  -2  -3 15385.4 536.935  41
  11   2  -1 853.217 107.341  17
  11   2  -1 878.474 162.917  53
 -11   2   1 821.585 130.908  27
 -11   2   1 300.213 109.369  14
  11   2  -1 749.335 126.185  47
  11   2  -1 696.785 94.5306  24
  11   2  -1 925.118 140.321  13
 -11   2   1 740.279 124.824  44
 -11   2   1 916.709 153.959  11
  11   2  -1 735.409 132.945  42
 -11   2  -1 11836.7 526.223  27
  11   2   1 13357.8 496.884   5
  11   2   1 12248.0 561.550  13
 -11   2  -1 12134.2 538.852  44
 -11   2  -1 12844.5 608.577  11
  11   2   1 12446.7 556.290  42
  11   2   3 2311.52 268.704  33
  11   2   3 2785.74 206.444   5
  11   2   3 2408.10 238.395  13
 -11   2  -3 3035.40 241.799  45
 -11   2  -3 2746.61 232.342  44
 -11   2  -3 2500.67 255.510  11
  11   2   3 2328.55 225.169  42
  11   2   5 10707.6 449.043   5
 -11   2  -5 11461.7 501.329  44
  11   2   7 4210.83 294.771  38
  11   2   7 4310.83 260.898   5
 -11   2  -7 4272.55 306.576  45
  11   2   9 83.7223 64.3932  38
 -11  -2  -9 68.3096 60.6725  30
  11   2   9 146.611 52.8989   5
 -11   2  -9 176.853 80.4499  45
  11   2  11 445.549 91.5759  38
 -11   2 -11 432.040 90.9431  48
  11   2  11 224.026 58.4576   5
  11   2  13 2634.63 181.380  38
 -11   2 -13 2464.05 176.445  48
  11   2  13 2574.83 152.615   5
 -11   2 -13 2282.66 177.197  43
  11   3 -18 80.2513 42.8852  20
 -11   3  18 9.08995 27.0669   2
  11  -3 -18 53.5768 40.6068   3
  11   3 -18 31.8868 31.6463  22
  11   3 -16 53.6813 46.4627  20
 -11   3  16 86.2710 51.9065   2
  11  -3 -16 92.9447 46.1395   3
  11   3 -14 596.221 101.298  20
 -11   3  14 672.453 110.063   2
  11  -3 -14 467.487 82.4031  41
  11  -3 -14 382.624 88.5632   3
  11   3 -12 2660.19 211.417  20
  11  -3 -12 2824.41 224.460   3
 -11   3  12 2753.63 224.375   2
  11   3 -12 2621.25 228.130  21
  11  -3 -10 1845.59 187.535   3
  11   3 -10 1836.21 194.479  21
  11  -3  -8 112.324 61.6750   3
  11   3  -8 81.0915 59.5137  17
 -11   3   8 70.5708 58.0717  27
  11   3  -8 56.8315 53.1787  47
  11   3  -8 17.3754 45.6307  21
  11   3  -6 805.972 110.328  17
 -11   3   6 912.824 144.828  27
  11   3  -6 844.117 143.547  47
  11   3  -6 791.260 113.244  23
  11   3  -4 2831.68 195.560  17
 -11   3   4 2476.52 237.197  27
  11   3  -4 2497.47 243.938  47
  11   3  -4 2646.26 206.036  23
 -11   3   4 2782.95 238.562  44
  11  -3  -4 2720.04 207.570  41
  11   3  -2 3054.78 201.303  17
 -11   3   2 2952.32 257.908  27
  11   3  -2 2611.11 247.460  47
  11   3  -2 3059.26 207.225  24
 -11   3   2 2772.64 245.559  44
  11   3  -2 2920.86 221.207  23
  11   3   0 29575.6 842.058  17
 -11   3   0 28316.5 966.938  27
  11   3   0 26319.6 950.525  47
  11   3   0 30734.1 867.897  24
 -11   3   0 28749.0 967.803  44
  11   3   0 27491.5 888.674  23
 -11   3  -2 7332.49 396.629  28
  11   3   2 7536.36 334.338  24
 -11   3  -2 7421.33 404.538  44
  11   3   2 6549.61 350.143  23
 -11   3  -4 71.0020 55.6994  28
  11   3   4 26.0972 42.9471   5
  11   3   4 42.2819 39.2509  24
 -11   3  -4 17.4237 59.8913  44
  11   3   6 12.1377 45.0668   5
 -11   3  -6 15.8099 52.0315  44
 -11  -3  -8 198.288 70.7760  30
 -11   3  -8 144.752 61.0957  28
 -11   3  -8 185.378 58.9226  48
  11   3   8 274.718 68.0866   5
 -11   3  -8 239.144 71.1264  44
 -11   3  -8 207.838 69.2310  43
 -11   3 -10 209.365 59.0564  28
 -11   3 -10 180.232 57.7989  48
  11   3  10 201.599 50.2177   5
 -11   3 -10 277.806 68.9974  43
  11   3  12 614.494 72.2878  38
 -11   3 -12 725.303 79.1713  48
  11   3  12 461.092 59.3895  23
 -11   3 -12 583.822 78.6336  43
  11   4 -15 142.495 40.4211  20
 -11   4  15 132.663 35.5845  58
  11   4 -15 165.084 41.5462  22
  11  -4 -15 129.741 35.7056  41
 -11   4  15 129.488 35.8929   2
  11   4 -13 204.608 50.2464  20
 -11   4  13 176.936 47.4897  58
  11   4 -13 167.871 46.5908  22
  11  -4 -13 277.110 57.8248  41
  11   4 -11 38.4628 42.6666  20
 -11   4  11-10.0718 36.0305  58
  11  -4 -11 27.8561 41.2008  41
  11   4  -9 189.609 57.4288  20
 -11   4   9 214.077 59.3322  58
  11   4  -9 265.893 60.5043  23
  11  -4  -9 174.905 60.5660  41
  11   4  -7 314.705 72.3662  17
 -11   4   7 252.141 68.7698  58
 -11   4   7 328.867 80.5390  27
  11   4  -7 348.931 72.2421  23
  11  -4  -7 321.917 73.3046  41
  11   4  -5 2795.31 179.056  17
 -11   4   5 2873.30 203.780  58
 -11   4   5 2815.72 226.821  27
  11   4  -5 2698.42 193.048  23
  11   4  -3 1282.86 125.323  17
 -11   4   3 1020.42 121.243  58
 -11   4   3 1093.43 144.658  27
  11   4  -3 979.822 117.774  23
  11   4  -1 123.501 55.4160  17
 -11   4   1 99.8823 50.5260  58
 -11   4   1 183.622 64.4645  27
  11   4  -1 95.0642 48.6805  23
 -11   4  -1 390.336 83.0512  27
 -11   4  -1 546.532 97.8067  44
  11   4   1 415.721 77.6384  23
 -11   4  -3 631.111 98.9818  28
  11   4   3 620.297 81.5566  24
 -11   4  -3 568.464 94.9711  44
  11   4   3 455.594 78.9147  23
 -11   4  -5 486.530 82.9903  28
  11   4   5 580.365 72.1167  24
  11   4   5 592.448 81.7896  23
 -11  -4  -7 1183.74 105.144  30
 -11   4  -7 1285.94 116.091  28
  11   4   7 1169.17 87.0258  24
  11   4   7 1340.69 105.543  23
  12   0 -22 2704.49 173.829  50
  12   0 -20 595.749 99.8308  57
 -12   0  20 677.999 102.873   7
  12   0 -20 900.553 119.778  50
 -12   0  20 869.944 116.457  44
  12   0 -18 1374.17 156.314  57
  12   0 -18 1435.67 164.822  50
 -12   0  18 1640.80 169.401  44
 -12   0  16 1607.02 170.680   1
 -12   0  16 1727.14 182.206  44
 -12   0  14 5709.24 327.177   1
 -12   0  12 6027.29 337.181  44
 -12   0  10 5439.46 313.404  44
  12   0  -8 14929.5 643.511  53
 -12   0   8 14756.0 562.061  44
  12   0  -6 6856.61 405.721  53
  12   0  -4 9686.62 493.506  53
  12   0  -4 9550.26 467.157  13
  12   0  -2 9104.72 470.169  53
  12   0  -2 7950.03 423.826  13
  12   0  -2 8481.20 410.076  42
  12   0   0 9211.08 489.460  53
  12   0   0 9988.87 478.804  13
 -12   0   0 10121.0 456.475  45
  12   0   0 10399.5 464.654  42
  12   0   2 651.733 115.195  38
 -12   0  -2 646.703 105.086  30
 -12   0  -2 840.907 129.262  45
 -12   0  -4 11379.0 467.459  30
 -12   0  -4 10980.9 506.927  45
  12   0   4 11735.9 514.819  38
 -12   0  -6 7558.17 371.263  30
 -12   0  -6 7247.21 395.868  45
  12   0   6 7299.37 402.733  38
 -12   0  -8 3257.00 260.608  45
  12   0   8 3968.57 284.531  38
  12   0  10 597.983 113.759  38
 -12   0 -10 616.141 112.047  45
  12   0  12 27.1475 40.4135  38
  12   0  12 63.4431 47.1143  40
  12   0  14 1805.16 142.179  40
  12  -1 -21 276.768 62.2830  57
 -12   1  21 172.357 52.5740   7
  12   1 -21 318.820 71.6735  50
 -12  -1  21 334.873 70.7040  44
  12  -1 -19 603.258 97.4293  57
 -12   1  19 531.093 99.1888   7
  12   1 -19 631.419 111.356  50
  12  -1 -17 2324.25 194.368  57
  12   1 -17 2068.49 207.290  50
  12   1 -15 215.225 87.3287  50
 -12   1  15 253.673 81.8989  44
 -12   1  15 233.868 80.5440   1
  12   1 -13 1618.31 183.830  50
 -12   1  13 1418.19 165.167  44
  12   1 -13 1739.66 185.083  21
 -12   1  13 1623.89 172.996   1
  12   1 -11 2341.88 263.046  37
 -12   1  11 1651.81 170.934   1
  12   1 -11 1831.24 192.048  50
 -12   1  11 2468.32 212.276  44
  12   1  -9 990.089 169.225  37
  12   1  -9 635.825 113.910  50
 -12   1   9 721.761 120.785  44
  12  -1  -9 843.657 110.651  41
 -12   1   9 820.678 116.085   1
  12   1  -7 12861.5 615.986  53
  12   1  -7 12352.6 517.809  50
 -12   1   7 12617.6 595.245  14
 -12   1   7 12467.7 524.541  44
  12  -1  -7 12784.2 480.328  41
  12   1  -5 4305.89 222.791  17
  12   1  -5 4649.61 353.439  53
 -12   1   5 4526.25 338.041  14
  12   1  -5 4485.41 307.559  13
 -12   1   5 4234.70 282.773  44
  12   1  -5 4795.03 298.842  42
  12  -1  -5 4486.54 255.102  41
  12   1  -3 4313.21 221.278  17
  12   1  -3 4419.07 341.096  53
 -12   1   3 4506.87 338.781  14
  12   1  -3 4709.35 314.344  13
 -12   1   3 4529.12 287.676  44
 -12   1   3 4601.28 315.640  11
  12   1  -3 4570.95 298.435  42
  12  -1  -3 4107.20 246.348  41
  12   1  -1 578.820 126.539  53
 -12   1   1 567.767 121.382  14
  12   1  -1 569.579 111.701  13
 -12   1   1 642.562 108.774  44
 -12   1   1 686.679 126.870  11
  12   1  -1 657.330 120.180  42
  12  -1  -1 620.264 99.9276  41
  12   1   1 245.384 81.9200  13
 -12   1  -1 406.296 94.6751  45
 -12   1  -1 453.118 104.424  11
  12   1   1 225.167 82.7000  42
  12   1   3 520.101 105.978  38
  12   1   3 437.783 115.941  33
 -12  -1  -3 304.487 92.1489  30
  12   1   3 333.801 97.6608  13
 -12   1  -3 281.227 87.1338  45
 -12   1  -3 193.359 77.1762  11
  12   1   3 332.839 93.8607  42
  12   1   5 4073.07 294.904  38
 -12  -1  -5 5088.24 305.043  30
 -12  -1  -5 4870.05 311.187  45
 -12   1  -5 4124.02 294.501  45
  12  -1   5 4761.58 312.258  38
  12   1   7 1107.15 154.687  38
 -12  -1  -7 1075.71 142.674  30
 -12   1  -7 1027.48 153.120  45
  12  -1   7 1217.63 158.711  38
  12  -1   9 895.191 132.282  38
  12   1   9 890.974 140.076  38
 -12  -1  -9 812.435 119.843  30
 -12   1  -9 1105.02 152.009  45
  12   1  11 558.311 102.549  38
 -12   1 -11 836.745 116.185  48
 -12   1 -11 610.397 110.481  45
  12   1  13 11.2004 33.3440  38
  12  -1  13 53.1144 40.8250  40
  12  -2 -20 804.590 91.3037   3
 -12   2  20 860.455 95.9507   7
  12  -2 -20 959.136 99.5606  57
  12   2 -20 902.694 105.131  50
 -12   2  20 829.637 93.4805   2
 -12   2  18 410.242 79.3676   7
  12   2 -18 367.839 84.8747  50
 -12   2  18 459.195 86.6462   2
  12  -2 -18 385.613 80.8081   3
 -12   2  16 1438.16 151.264   7
  12  -2 -16 1490.19 159.890   3
  12   2 -16 998.726 140.565  50
  12   2 -16 1540.57 163.164  21
  12  -2 -14 219.140 79.2884   3
  12   2 -14 198.620 67.1061  20
  12   2 -14 139.844 73.6896  50
  12   2 -14 168.645 73.0427  21
  12   2 -12 2306.64 220.867  50
  12  -2 -12 2524.23 223.399   3
  12  -2 -12 2469.80 195.181  41
  12   2 -12 2301.53 218.624  21
  12  -2 -10 151.245 72.7080   3
  12   2 -10 108.381 67.0907  50
 -12   2  10 100.560 57.6419  44
  12  -2 -10 133.118 66.0709  41
  12   2 -10 35.5655 49.9470  21
  12   2  -8 2131.29 166.196  17
 -12   2   8 2483.93 220.723  27
  12   2  -8 2207.02 217.822  47
 -12   2   8 1996.51 202.248  44
  12  -2  -8 2629.00 202.764  41
  12   2  -8 2157.16 210.756  21
  12  -2  -6 181.829 84.4431   4
  12   2  -6 102.856 57.8248  17
  12   2  -6 167.900 87.8621  53
 -12   2   6 225.578 77.0663  27
 -12   2   6 104.342 73.2794  14
  12   2  -6 231.597 89.8777  47
 -12   2   6 157.569 71.6987  44
  12  -2  -6 117.249 65.9931  41
  12   2  -6 167.255 68.5026  21
  12   2  -4 23875.1 711.351  17
  12   2  -4 23602.9 964.979  53
 -12   2   4 22077.9 806.240  27
 -12   2   4 21846.8 914.653  14
  12   2  -4 24084.4 854.115  47
 -12   2   4 22600.6 810.539  44
  12   2  -4 22373.3 822.749  42
  12  -2  -4 23508.8 747.499  41
  12  -2  -4 21518.0 874.824   4
  12   2  -2 228.966 72.4751  17
  12   2  -2 167.288 91.9002  53
 -12   2   2 352.888 91.1187  27
 -12   2   2 158.662 87.1774  14
  12   2  -2 287.746 87.3796  47
 -12   2   2 267.276 88.5524  44
 -12   2   2 251.281 84.9687  11
  12   2  -2 339.898 97.4956  42
  12  -2  -2 186.923 69.0420  41
  12   2   0 11420.3 428.533  17
 -12   2   0 11835.8 523.959  27
 -12   2   0 11491.9 612.210  14
  12   2   0 10421.6 509.310  47
  12   2   0 11516.1 551.998  13
 -12   2   0 11425.2 521.344  44
 -12   2   0 12245.4 596.305  11
  12   2   0 11778.2 545.372  42
  12   2   2 2202.55 184.867   5
 -12   2  -2 2139.56 209.699  44
  12   2   2 1956.31 209.400  42
  12   2   4 3853.25 248.210   5
 -12   2  -4 3893.60 284.037  45
 -12   2  -4 3448.51 261.852  44
  12   2   4 3367.65 272.607  42
  12   2   6 6729.44 332.302   5
 -12   2  -6 7277.74 398.093  45
  12   2   8 3756.16 266.375  38
 -12  -2  -8 3897.89 250.707  30
  12   2   8 4064.06 240.515   5
 -12   2  -8 4011.85 284.277  45
  12   2  10 27.2832 42.8020  38
 -12  -2 -10-10.0637 42.3637  30
 -12   2 -10 13.4111 42.0787  48
  12   2  10 19.2195 34.3785   5
  12   2  12 439.415 76.9122  38
 -12   2 -12 295.236 63.7195  48
 -12   2 -12 320.792 69.8152  43
  12  -3 -19 597.543 66.9091  57
  12  -3 -17 884.650 99.4910   3
 -12   3  17 837.384 98.0207   2
  12   3 -17 811.754 92.6166  20
  12   3 -15 587.787 89.6412  20
 -12   3  15 569.270 93.9697   2
  12  -3 -15 613.521 97.3839   3
  12   3 -13 1314.48 141.230  20
  12  -3 -13 1358.57 150.205   3
 -12   3  13 1464.78 156.107   2
  12  -3 -13 1382.47 134.669  41
  12   3 -13 1255.59 150.991  21
  12   3 -11 3452.26 233.503  20
  12  -3 -11 3525.84 250.193   3
  12  -3 -11 3028.10 213.321  41
  12   3 -11 2947.94 241.652  21
  12   3  -9 3143.71 196.459  17
  12  -3  -9 3393.89 252.667   3
  12   3  -9 3291.14 259.651  47
  12  -3  -9 3491.73 231.983  41
  12   3  -9 3230.20 251.879  21
  12   3  -7 403.607 84.5800  17
 -12   3   7 524.165 112.394  27
  12   3  -7 370.369 100.943  47
  12  -3  -7 466.019 92.0164  41
  12   3  -5 2793.65 191.108  17
 -12   3   5 2934.26 253.355  27
  12   3  -5 3131.76 268.674  47
 -12   3   5 2652.89 232.741  44
  12  -3  -5 2745.90 207.878  41
  12   3  -3 6524.46 305.190  17
 -12   3   3 6385.00 386.176  27
  12   3  -3 5931.35 381.282  47
  12   3  -3 6385.28 330.198  23
 -12   3   3 6733.28 381.456  44
  12   3  -1 777.422 107.411  17
 -12   3   1 706.207 128.675  27
  12   3  -1 654.675 127.659  47
  12   3  -1 1026.76 120.246  24
 -12   3   1 670.534 125.524  44
  12   3  -1 495.668 96.8596  23
 -12   3  -1 1427.43 162.685  28
 -12   3  -1 1074.18 150.579  27
  12   3   1 1119.15 122.381  24
  12   3   1 1063.29 133.114  23
 -12   3  -1 1196.92 160.532  44
 -12   3  -3 1886.12 189.393  28
  12   3   3 2374.51 167.765  24
 -12   3  -3 2249.39 214.341  44
  12   3   3 2239.82 186.760  23
 -12   3  -5 1775.90 180.026  28
 -12   3  -5 1803.16 178.727  44
  12   3   5 2005.19 170.710  23
 -12  -3  -7 530.544 95.1020  30
 -12   3  -7 634.267 103.574  28
 -12   3  -7 641.097 98.9676  48
 -12   3  -7 615.277 98.8601  44
 -12   3  -7 453.971 88.7250  43
  12   3   7 540.648 84.6823  23
 -12  -3  -9 1474.64 119.867  30
 -12   3  -9 1382.33 131.233  28
 -12   3  -9 1657.74 137.353  48
  12   3   9 1195.29 112.005  23
 -12   3  -9 1330.63 132.031  43
  12   3  11 84.8536 30.2802  23
 -12   3 -11 82.2932 33.2454  43
  12   4 -14 321.130 52.3958  20
 -12   4  14 242.287 43.3220  58
  12   4 -14 285.070 49.8411  22
  12  -4 -14 252.256 44.8841  41
 -12   4  12 537.323 72.3976  58
  12   4 -12 508.031 71.3883  22
  12  -4 -12 672.876 80.2501  41
  12   4 -12 698.332 83.2087  20
  12   4 -10 98.3930 44.4293  20
 -12   4  10 108.764 43.1844  58
  12  -4 -10 96.1282 45.1078  41
  12   4  -8 1798.27 144.250  20
  12   4  -8 1904.45 132.228  17
 -12   4   8 1487.28 133.948  58
 -12   4   8 1769.70 155.270  27
  12   4  -8 1598.64 129.728  23
  12  -4  -8 1746.85 141.731  41
  12   4  -6 131.109 53.3953  17
 -12   4   6 215.241 59.3710  58
 -12   4   6 174.668 62.5972  27
  12   4  -6 76.9332 43.8242  23
  12  -4  -6 134.139 53.8578  41
  12   4  -4 3600.97 194.033  17
 -12   4   4 3251.07 234.440  27
  12   4  -4 3204.16 200.147  23
  12   4  -2 1507.80 124.327  17
 -12   4   2 1361.84 150.337  27
  12   4  -2 1437.95 133.318  23
  12   4   0 783.599 87.2421  17
 -12   4   0 775.725 105.737  27
  12   4   0 758.478 96.6759  23
 -12   4   0 778.538 110.218  44
 -12   4  -2 51.4316 38.2047  28
 -12   4  -2 44.4460 36.5831  44
  12   4   2 65.3413 38.2038  23
 -12   4  -4 214.592 53.3917  28
  12   4   4 184.694 48.0418  23
 -12   4  -4 278.894 60.5363  44
 -12  -4  -6 384.537 59.3205  30
 -12   4  -6 375.270 60.7161  28
  12   4   6 489.069 61.3275  23
 -13   0  21-9.44563 37.4876  44
  13   0 -19-12.1824 41.8721  57
 -13   0  19-13.1215 39.0575  44
 -13   0  17 27.7212 47.6416   1
 -13   0  17 15.5065 51.0294  44
 -13   0  15 16.5279 54.3970  44
 -13   0  15 75.2742 55.8982   1
 -13   0  13 30.4931 52.4027   1
 -13   0  13-16.5015 49.1176  44
 -13   0  11 31.8861 44.7465  44
 -13   0   9-15.2981 50.3423  44
  13   0  -7-21.9787 48.7628  53
 -13   0   7 29.4188 46.1527  44
  13   0  -5-43.8962 53.3498  53
  13   0  -3-43.8086 53.2353  53
  13   0  -3 38.9813 51.1646  13
  13   0  -3 16.3032 51.1525  42
  13   0  -1 21.9143 57.5267  53
  13   0  -1-19.3735 38.4444  13
 -13   0   1 15.7971 51.9837  45
  13   0  -1 33.6434 60.1775  42
  13   0   1 16.0520 50.3646  38
 -13   0  -1 24.9330 50.9993  30
 -13   0  -1 16.6936 52.3775  45
  13   0   1-17.1266 50.9785  42
  13   0   3-17.1829 51.1458  38
 -13   0  -3 13.4762 58.2822  30
 -13   0  -3 34.7910 64.5791  45
  13   0   5-35.8081 56.1764  38
 -13   0  -5-28.2607 57.8069  30
 -13   0  -5 17.5988 52.3852  45
  13   0   7 17.7585 52.8590  38
 -13   0  -7-17.0501 56.1066  45
  13   0   9 32.5649 53.5827  38
 -13   0  -9 15.2905 47.9772  45
  13   0  11-26.4810 47.3694  38
  13   0  13 8.84440 31.6402  38
  13  -1 -22 26.6255 27.2354  57
 -13   1  22 41.1092 27.1970   7
  13   1 -22 53.5779 33.1063  50
 -13  -1  22-7.05432 24.2515  44
  13  -1 -20 510.861 79.6295  57
 -13   1  20 507.381 82.9865   7
  13   1 -20 440.049 84.9678  50
 -13  -1  20 535.568 88.1035  44
  13  -1 -18 476.834 86.3048  57
  13   1 -18 392.089 90.2774  50
  13   1 -16 491.524 104.305  50
 -13   1  16 353.586 92.0136   1
 -13   1  16 592.029 109.222  44
  13   1 -14 1424.20 171.461  50
 -13   1  14 1664.11 179.658  44
 -13   1  14 1534.84 167.539   1
  13   1 -14 1464.78 169.000  21
  13   1 -12 1375.75 171.522  50
 -13   1  12 1467.63 172.651  44
 -13   1  12 1629.40 169.353   1
 -13   1  10 7968.84 387.748   1
  13   1 -10 7602.78 403.872  50
 -13   1  10 8147.56 413.208  44
  13  -1 -10 7768.61 365.012  41
  13   1  -8 20527.1 840.023  53
 -13   1   8 19775.5 804.882  14
  13   1  -8 19288.2 731.424  47
 -13   1   8 19700.7 724.217  44
  13  -1  -8 19494.2 665.954  41
  13   1  -6 2536.04 266.683  53
 -13   1   6 2573.91 263.883  14
 -13   1   6 2756.75 232.307  44
  13   1  -6 3010.54 241.958  42
  13  -1  -6 2616.13 200.548  41
  13   1  -4 11972.0 622.767  53
 -13   1   4 13119.0 625.426  14
  13   1  -4 12651.7 579.389  13
 -13   1   4 12599.8 539.360  44
  13   1  -4 14146.9 574.235  42
  13  -1  -4 11770.3 483.925  41
  13   1  -2 4665.90 367.732  53
 -13   1   2 4957.56 365.308  14
  13   1  -2 4714.17 331.797  13
 -13   1   2 4297.52 289.597  44
 -13   1   2 5432.59 360.300  11
  13   1  -2 4711.20 315.465  42
 -13  -1   0 4397.82 278.451  30
  13   1   0 5251.39 327.355  47
  13   1   0 5096.60 345.706  13
 -13   1   0 4744.82 346.290  11
  13   1   0 4995.45 327.920  42
 -13  -1  -2 5840.26 330.378  30
 -13   1  -2 5625.57 337.267  45
  13   1   2 5890.03 360.136  42
  13   1   4 7764.34 409.808  38
 -13  -1  -4 8039.55 392.060  30
 -13  -1  -4 7836.86 410.268  45
 -13   1  -4 7319.83 402.090  45
  13   1   4 6714.24 391.751  42
  13  -1   4 7775.42 413.502  38
  13  -1   6 412.785 99.9654  38
  13   1   6 407.098 98.2475  38
 -13  -1  -6 522.457 104.276  30
 -13  -1  -6 418.700 95.0118  45
 -13   1  -6 450.222 107.636  45
  13   1   8 2021.85 199.893  38
 -13  -1  -8 1857.95 168.937  30
 -13   1  -8 2222.80 207.622  45
  13  -1   8 2085.74 195.773  38
  13  -1  10 1124.15 132.739  38
  13   1  10 1228.36 146.272  38
 -13   1 -10 1165.98 132.647  48
 -13   1 -10 1099.05 140.630  45
  13   1  12 525.937 85.4189  38
  13  -1  12 604.357 86.8386  40
  13  -2 -19 172.275 48.5359  57
 -13   2  19 178.120 49.3856   7
 -13   2  19 171.057 50.9570   2
 -13  -2  19 276.211 61.3934  44
  13  -2 -19 218.320 54.9670   3
 -13   2  17 971.927 117.378   7
  13   2 -17 871.708 121.072  50
  13  -2 -17 829.235 108.392   3
  13   2 -17 718.733 105.203  21
  13   2 -15 576.791 112.265  50
  13   2 -15 635.408 110.283  21
  13  -2 -15 866.058 123.302   3
  13   2 -13 3649.44 238.997  20
  13  -2 -13 3643.50 260.493   3
  13   2 -13 3634.55 272.219  50
  13   2 -13 3609.46 263.705  21
  13  -2 -11 562.886 114.462   3
 -13   2  11 807.977 127.319  44
  13  -2 -11 582.968 100.863  41
  13   2 -11 404.071 96.2580  21
  13   2  -9 4119.08 230.168  17
  13   2  -9 4230.86 299.551  47
 -13   2   9 4865.52 311.202  44
  13  -2  -9 4784.37 281.427  41
  13   2  -9 4631.92 309.748  21
  13   2  -7 2630.26 183.431  17
 -13   2   7 2591.23 224.950  27
  13   2  -7 1991.20 213.048  47
 -13   2   7 2501.59 225.191  44
  13  -2  -7 2270.65 193.478  41
  13   2  -7 2077.68 207.487  21
  13   2  -5 9661.97 397.578  17
 -13   2   5 10688.9 497.691  27
  13   2  -5 10146.0 510.495  47
 -13   2   5 10624.2 500.510  44
  13  -2  -5 10764.7 447.449  41
  13   2  -3 4103.55 233.346  17
 -13   2   3 3930.91 287.073  27
  13   2  -3 3764.05 296.017  47
 -13   2   3 3803.44 288.042  44
  13   2  -3 3915.09 296.842  42
  13  -2  -3 3749.73 245.812  41
  13   2  -1 19683.1 625.416  17
 -13   2   1 18708.0 721.722  27
  13   2  -1 20186.8 758.698  47
 -13   2   1 19559.2 741.249  44
  13   2  -1 18584.9 749.387  42
 -13   2  -1 4076.16 289.923  44
  13   2   1 3584.81 288.046  42
 -13   2  -3 2501.21 221.728  44
  13   2   3 2325.26 225.147  42
 -13  -2  -5 4000.69 271.467  30
 -13   2  -5 3954.06 282.570  45
  13  -2   5 4733.40 297.146  38
  13   2   7 1301.14 149.686  38
 -13  -2  -7 1393.82 151.117  30
 -13   2  -7 1583.03 175.059  45
  13   2   9 586.356 94.4298  38
 -13  -2  -9 683.451 96.3656  30
 -13   2  -9 594.320 99.7140  48
  13   2  11 668.413 86.0253  38
 -13   2 -11 575.646 80.5012  28
 -13   2 -11 655.767 86.8237  48
 -13   3  18 220.053 44.1938   2
  13  -3 -18 173.493 38.2574  57
  13  -3 -18 151.032 37.6271   3
  13   3 -16 49.3190 39.1302  20
 -13   3  16 55.5544 38.9933   2
  13  -3 -16 56.2903 39.5093   3
  13   3 -14 20.7173 35.6045  20
 -13   3  14 22.5071 35.3102   2
  13  -3 -14 26.9712 37.8463  41
  13  -3 -14-11.7036 41.8691   3
  13  -3 -12 378.691 90.3825   3
  13   3 -12 404.268 80.4241  20
  13  -3 -12 357.816 78.0020  41
  13   3 -12 349.561 84.6546  21
  13  -3 -10 756.227 120.235   3
  13  -3 -10 687.349 107.145  41
  13   3 -10 433.861 95.6702  21
  13  -3  -8 249.836 82.1960   3
  13   3  -8 305.861 73.6999  17
 -13   3   8 261.207 79.5764  27
  13   3  -8 338.884 86.8997  47
  13  -3  -8 228.166 70.2779  41
  13   3  -6 10.1800 58.0256  17
 -13   3   6 35.2867 49.5165  27
  13   3  -6 38.3641 60.1878  47
 -13   3   6 32.8385 51.5198  44
  13  -3  -6 25.5919 45.7799  41
  13   3  -4 321.665 81.4463  17
 -13   3   4 362.150 97.0698  27
  13   3  -4 545.560 119.430  47
 -13   3   4 307.682 88.4773  44
  13  -3  -4 361.380 83.3134  41
  13   3  -2 3008.04 192.261  17
 -13   3   2 2746.79 239.019  27
  13   3  -2 2363.39 228.413  47
  13   3  -2 2401.43 192.845  23
 -13   3   2 2690.37 230.572  44
  13   3   0 4151.87 222.035  17
 -13   3   0 4157.89 285.643  27
  13   3   0 4700.66 304.955  47
  13   3   0 4376.79 257.531  23
 -13   3   0 3827.47 278.231  44
 -13   3  -2 9696.00 435.005  28
  13   3   2 9323.16 404.043  23
 -13   3  -2 10551.1 468.843  44
 -13   3  -4 232.766 68.2014  28
 -13   3  -4 340.099 85.7431  44
  13   3   4 293.824 71.1792  23
 -13   3  -6-12.0538 35.8789  28
 -13   3  -6-23.1650 34.4761  48
 -13   3  -6-11.5378 36.2007  44
  13   3   6-9.74023 28.9926  23
 -13  -3  -8 609.921 76.8065  30
 -13   3  -8 547.893 80.3181  28
 -13   3  -8 556.586 78.9616  48
  13   3   8 532.638 71.3083  23
 -13   3  -8 372.118 68.1293  43
  13  -4 -13 178.771 41.1195  41
  13   4 -11 218.136 48.1552  20
 -13   4  11 233.631 45.7119  58
  13  -4 -11 290.591 56.4387  41
  13   4  -9 1675.38 129.100  20
  13   4  -9 1657.67 110.626  17
 -13   4   9 1820.45 128.480  58
  13  -4  -9 1852.80 132.822  41
  13   4  -7 687.541 85.1181  20
  13   4  -7 719.945 83.6513  17
 -13   4   7 634.541 91.7701  27
  13  -4  -7 691.520 85.0211  41
  13   4  -5 932.196 93.9115  17
 -13   4   5 856.339 113.264  27
  13   4  -5 838.544 92.9761  23
  13   4  -3 1758.72 125.436  17
 -13   4   3 1673.63 152.678  27
  13   4  -3 1584.58 128.235  23
  13   4  -1 407.806 63.9572  17
 -13   4   1 330.909 69.8851  27
 -13   4   1 264.951 61.9922  44
  13   4  -1 438.699 68.9570  23
 -13   4  -1 484.260 75.8555  44
  13   4   1 337.448 59.9163  23
  13   4   3 120.194 37.5817  23
 -13   4  -3 138.705 44.4274  44
 -14   0  20 1594.95 138.102   7
 -14   0  20 1814.34 148.946  44
 -14   0  18 596.629 102.405  44
 -14   0  18 598.250 94.3791   1
 -14   0  16 42.1737 52.2235   1
 -14   0  16 172.269 71.2311  44
 -14   0  14 18289.3 665.730   1
 -14   0  14 17321.9 667.885  44
 -14   0  12 13491.6 543.960   1
 -14   0  12 12491.5 545.540  44
 -14   0  10 21556.3 763.270  44
  14   0  -8 6813.12 441.322  53
 -14   0   8 6566.16 361.442  44
  14   0  -8 7394.42 388.354  42
  14   0  -6 21528.7 866.891  53
  14   0  -6 21582.8 774.977  42
  14   0  -4 5883.73 409.354  53
  14   0  -4 6683.98 374.668  42
  14   0  -2 15145.4 693.923  53
  14   0  -2 14168.7 643.853  13
 -14   0   2 15466.1 602.824  45
  14   0  -2 15984.3 636.958  42
 -14   0   0 8107.51 416.253  45
  14   0   0 7719.97 416.601  42
  14   0   0 7538.80 396.310  38
 -14   0  -2 1885.17 173.080  30
 -14   0  -2 1841.30 192.550  45
  14   0   2 2007.22 201.375  38
 -14   0  -4 6274.50 328.047  30
 -14   0  -4 6459.66 372.011  45
  14   0   4 6425.90 373.192  38
 -14   0  -6 6317.36 361.592  45
  14   0   6 6567.67 371.324  38
  14   0   8 1839.10 183.393  38
 -14   0  -8 2095.33 191.188  45
  14   0  10 264.301 67.6248  38
 -14   0 -10 415.110 79.5844  45
  14   0  12 75.2792 36.2115  38
 -14   1  21 815.050 85.0277   7
  14  -1 -21 641.210 72.4289  57
  14   1 -21 718.993 84.3429  50
 -14  -1  21 692.842 81.3804  44
 -14   1  19 1755.19 150.843   7
 -14  -1  19 1583.00 146.390  44
 -14  -1  17 3286.55 215.514   1
  14   1 -17 3023.06 228.679  50
 -14  -1  17 3138.16 229.015  44
 -14   1  17 2721.66 211.487  44
 -14  -1  15 392.577 90.5958   1
  14   1 -15 424.631 100.289  50
 -14  -1  15 417.127 98.5558  44
 -14   1  15 448.821 98.7293  44
 -14   1  15 363.506 93.9215   1
  14   1 -15 422.087 95.0159  21
  14   1 -13 3400.16 263.420  50
 -14  -1  13 3954.99 268.271  44
 -14   1  13 3549.61 262.769  44
 -14   1  13 3405.27 247.726   1
  14   1 -13 3408.09 257.656  21
 -14   1  11 3433.94 242.312   1
  14   1 -11 2839.79 240.595  50
 -14   1  11 3279.54 255.456  44
  14  -1 -11 3016.32 218.699  41
  14   1  -9 3394.59 264.289  47
  14  -1  -9 3074.81 225.547  41
  14   1  -7 6180.13 361.313  47
 -14   1   7 5348.86 332.465  44
  14  -1  -7 5174.02 299.418  41
  14   1  -5 23132.5 938.710  53
  14   1  -5 23873.3 842.671  47
 -14   1   5 23498.0 815.861  44
  14   1  -5 22919.9 819.494  42
  14  -1  -5 21890.9 749.521  41
  14   1  -3 4301.17 303.012  47
 -14   1   3 3465.96 262.870  44
  14   1  -3 3883.81 291.401  42
  14   1  -1 846.040 137.786  47
  14  -1  -1 998.636 146.616  42
  14   1  -1 1277.53 170.637  42
 -14  -1  -1 2745.27 215.084  30
 -14  -1  -1 2726.37 240.995  45
 -14   1  -1 2424.81 214.455  45
  14   1   1 2650.73 240.216  42
 -14  -1  -3 1429.46 157.276  30
 -14  -1  -3 1449.99 176.670  45
 -14   1  -3 1640.51 180.615  45
  14   1   3 1317.39 171.297  42
  14  -1   3 1437.13 174.155  38
  14  -1   5 843.935 132.378  38
  14   1   5 1090.18 150.232  38
 -14  -1  -5 851.432 122.812  30
 -14  -1  -5 1115.64 148.898  45
 -14   1  -5 861.543 135.075  45
  14   1   7 2479.29 217.675  38
 -14  -1  -7 2905.89 206.492  30
 -14  -1  -7 2888.09 215.741  45
 -14   1  -7 2932.89 234.778  45
  14  -1   7 2719.33 220.719  38
  14  -1   9 576.502 93.6388  38
  14   1   9 402.767 84.8940  38
 -14   1  -9 476.917 95.2141  45
  14   1  11-9.88956 36.7145  38
 -14   1 -11 9.62024 33.0654  45
  14  -1  11-17.0938 31.7300  40
 -14   2  18 645.792 83.0752   7
  14  -2 -18 709.563 86.3287   3
 -14  -2  18 717.470 91.8364  44
 -14   2  18 712.584 92.6132   2
  14  -2 -16 421.902 82.0130   3
  14   2 -16 351.419 77.2190  21
  14  -2 -14 108.875 57.3807   3
  14   2 -14 208.567 69.4059  21
  14   2 -12 303.738 73.6611  20
  14  -2 -12 319.832 88.4800   3
 -14   2  12 444.565 91.6155  44
  14  -2 -12 409.411 84.7735  41
  14   2 -12 409.249 95.0489  21
  14  -2 -10 522.146 107.850   3
 -14   2  10 513.927 103.204  44
  14  -2 -10 495.759 94.5300  41
  14   2 -10 324.068 93.2239  21
 -14   2   8 1323.21 163.687  27
  14   2  -8 1278.48 167.988  47
 -14   2   8 1378.50 167.349  44
  14  -2  -8 1159.10 141.549  41
  14   2  -8 1111.05 153.140  21
  14   2  -6 1134.57 124.134  17
 -14   2   6 828.183 132.415  27
  14   2  -6 748.779 139.743  47
 -14   2   6 954.837 143.339  44
  14  -2  -6 969.442 130.507  41
  14   2  -4 1488.19 139.236  17
 -14   2   4 1443.84 174.457  27
  14   2  -4 1486.12 185.130  47
 -14   2   4 1442.65 177.660  44
  14   2  -4 1318.14 173.221  42
  14  -2  -4 1636.62 163.305  41
 -14   2   2 4425.17 300.622  27
  14   2  -2 4090.58 304.308  47
 -14   2   2 4099.13 295.071  44
  14   2  -2 4171.84 305.973  42
 -14   2   0-16.9115 55.6506  27
  14   2   0 17.8285 63.7789  47
 -14   2   0 87.6972 71.7515  44
  14   2   0 19.3703 50.8484  42
 -14  -2  -2 257.005 86.3483  30
 -14   2  -2 310.482 87.4907  44
  14   2   2 205.086 84.9545  42
 -14  -2  -4 942.113 131.728  30
 -14  -2  -4 1136.69 143.915  45
 -14   2  -4 967.250 133.066  45
  14  -2   4 1257.33 151.609  38
  14  -2   6 105.761 58.6791  38
 -14  -2  -6 106.022 58.4596  30
 -14   2  -6 28.8333 42.9379  45
  14   2   8 478.006 82.1454  38
 -14  -2  -8 592.438 85.5685  30
 -14   2  -8 475.783 83.7787  48
  14   2  10 540.000 72.6374  38
 -14   2 -10 620.294 79.8790  28
 -14   2 -10 748.625 85.0024  48
  14  -3 -17 240.025 45.8122   3
  14   3 -15 408.258 65.6477  20
 -14   3  15 334.249 60.3031   2
  14  -3 -15 345.485 67.9622   3
  14   3 -13 506.685 81.2029  20
  14  -3 -13 623.028 85.0956  41
  14  -3 -13 528.568 88.6799   3
  14   3 -11 1869.14 158.660  20
  14  -3 -11 1901.92 171.163   3
  14   3 -11 1872.76 168.882  21
  14  -3 -11 2085.01 162.197  41
  14  -3  -9 494.765 100.672   3
  14   3  -9 441.263 75.8643  17
 -14   3   9 513.639 96.9441  27
  14   3  -9 411.832 88.8219  47
  14  -3  -9 389.840 79.4630  41
  14   3  -9 606.290 100.973  21
  14   3  -7 2042.04 151.089  17
 -14   3   7 1861.25 185.126  27
  14   3  -7 2282.67 212.715  47
 -14   3   7 1596.83 167.405  44
  14  -3  -7 2120.44 173.337  41
  14   3  -5 3811.35 214.485  17
 -14   3   5 3200.43 251.724  27
  14   3  -5 3069.52 253.905  47
 -14   3   5 3628.27 257.068  44
  14  -3  -5 4210.91 243.376  41
  14   3  -3 2060.52 155.207  17
 -14   3   3 2338.16 208.311  27
  14   3  -3 2171.65 209.236  47
 -14   3   3 2079.35 198.458  44
  14   3  -1 103.763 54.4842  17
 -14   3   1 317.577 85.0214  27
  14   3  -1 398.684 93.7381  47
 -14   3   1 295.804 86.1461  44
  14   3   1 2535.72 180.475  23
 -14   3  -1 2812.88 219.258  44
 -14  -3  -3 1498.24 148.795  30
 -14   3  -3 1368.83 139.215  28
  14   3   3 1613.81 136.610  23
 -14   3  -3 1620.56 157.552  44
 -14  -3  -5 299.821 67.3216  30
 -14   3  -5 327.892 67.7214  28
 -14   3  -5 305.968 65.8723  44
  14   3   5 235.594 52.5025  23
 -14  -3  -7 163.686 43.6453  30
 -14   3  -7 64.3083 34.8494  28
 -14   3  -7 108.209 37.6473  48
  14   3   7 129.080 37.4171  23
  14   4 -10 41.9900 25.9533  20
  14  -4 -10 24.0041 29.1785  41
  14   4  -8 247.864 49.5517  20
  14  -4  -8 217.000 48.2100  41
  14   4  -6 660.146 75.2267  20
 -14   4   6 607.438 82.6297  27
 -14   4   4 1036.18 107.079  27
  14   4  -4 994.211 88.3268  23
  14   4  -2 2375.33 138.322  23
 -14   4   2 2351.66 153.210  44
 -14  -4   0 208.986 51.2326  30
  14   4   0 223.784 44.4350  23
 -14   4   0 355.132 59.2832  44
 -15   0  21 6.82302 24.4088  44
 -15   0  19 42.7320 48.5817  44
 -15   0  17-12.0618 49.3432   1
 -15   0  17 13.5888 38.1343  44
 -15   0  15-13.8413 56.6236   1
 -15   0  15-15.4289 50.7728  44
 -15   0  13 58.7523 69.8906   1
 -15   0  13-16.3368 58.4426  44
 -15   0  11 29.4360 50.5859   1
 -15   0  11-16.4900 49.0833  44
 -15   0   9-16.2783 55.9525  44
  15   0  -9 83.6064 59.8216  42
  15   0  -7-34.9297 54.8020  42
  15   0  -5 35.9924 53.5722  42
  15   0  -3 55.2588 65.9045  42
 -15   0   1-16.2939 48.4996  45
  15   0  -1 18.4828 55.0150  42
  15   0   1 16.5704 54.5284  38
 -15   0  -1 12.5964 48.4044  30
 -15   0  -1 33.5397 64.4415  45
  15   0   1-17.9624 56.3582  42
  15   0   3 16.8492 55.4456  38
 -15   0  -3-16.7215 52.4645  45
  15   0   5 32.4634 53.4135  38
 -15   0  -5-15.7884 54.2650  45
  15   0   7 43.4383 43.0999  38
 -15   0  -7-13.8351 43.4094  45
  15   0   9-11.5514 34.3832  38
 -15   0  -9 10.7395 36.9118  45
  15   0  11 7.56133 24.8825  38
 -15   1  20 936.484 92.1763   7
 -15  -1  20 977.200 98.7104  44
  15   1 -18 1305.20 134.483  50
 -15  -1  18 1304.34 134.225  44
 -15   1  18 1171.73 122.580  44
 -15  -1  18 1558.95 131.428   1
 -15  -1  16 686.922 105.101   1
  15   1 -16 524.939 97.8442  50
 -15  -1  16 608.924 104.860  44
 -15   1  16 661.623 108.014  44
 -15  -1  14 5261.38 305.204  44
 -15   1  14 4867.14 301.400  44
 -15   1  14 4370.67 273.987   1
  15   1 -14 4871.17 297.506  21
 -15   1  12 1665.64 182.930  44
 -15   1  12 1417.12 158.924   1
  15   1 -10 2711.23 233.204  47
 -15   1  10 2614.05 227.884  44
  15   1  -8 2260.48 221.621  47
 -15   1   8 2475.59 224.626  44
  15   1  -6 2558.04 237.531  47
 -15   1   6 2257.77 211.295  44
  15   1  -6 2166.25 214.661  42
  15   1  -4 447.552 108.293  47
 -15   1   4 438.222 104.856  44
  15   1  -4 409.568 99.9123  42
  15   1  -2 783.269 138.637  47
  15  -1  -2 776.336 134.350  42
  15   1  -2 724.630 133.475  42
 -15   1   0 4876.13 301.242  27
 -15  -1   0 4810.69 313.792  45
 -15  -1  -2 1887.45 171.533  30
 -15  -1  -2 2064.34 203.653  45
 -15   1  -2 1884.37 189.825  45
  15   1   2 1499.36 181.997  42
  15  -1   2 2030.61 202.046  38
  15   1   4 2002.99 190.404  38
 -15  -1  -4 2578.41 195.434  30
 -15  -1  -4 2654.95 217.589  45
 -15   1  -4 2260.38 203.876  45
  15  -1   4 2396.82 213.781  38
  15  -1   6 775.607 117.855  38
  15   1   6 712.368 112.571  38
 -15  -1  -6 916.903 114.120  30
 -15  -1  -6 695.787 107.148  45
 -15   1  -6 770.977 125.090  45
  15  -1   8 1246.09 134.181  38
  15   1   8 1282.05 136.341  38
 -15   1  -8 1322.40 138.840  45
  15   1  10 641.748 83.5771  38
 -15   1 -10 570.262 80.5861  45
 -15   2  19 503.318 62.7094   2
  15  -2 -17 1207.10 108.289   3
 -15   2  17 1393.54 126.678   2
  15   2 -17 1258.18 119.637  21
  15  -2 -15 2329.34 172.727   3
  15   2 -15 2228.01 180.059  21
  15  -2 -13 876.327 118.689   3
 -15   2  13 759.734 112.230  44
  15  -2 -13 902.018 110.269  41
  15   2 -13 926.193 126.269  21
  15  -2 -11 2028.47 186.951   3
 -15   2  11 2113.54 193.565  44
  15  -2 -11 2423.46 187.278  41
  15   2 -11 2229.66 201.911  21
 -15   2   9 2479.75 210.083  27
  15   2  -9 2322.08 213.242  47
 -15   2   9 2200.61 204.667  44
  15  -2  -9 2661.71 202.902  41
  15   2  -9 2266.64 209.396  21
 -15   2   7 1375.01 161.292  27
  15   2  -7 1193.96 162.870  47
 -15   2   7 1170.93 159.895  44
  15  -2  -7 1134.94 137.002  41
  15   2  -7 928.164 135.661  21
 -15   2   5 287.744 87.5347  27
  15   2  -5 375.699 102.317  47
 -15   2   5 329.371 89.6379  44
  15   2  -5 296.565 86.8169  42
  15  -2  -5 309.703 81.5579  41
 -15   2   3 1360.71 163.677  27
  15   2  -3 1176.57 160.091  47
 -15   2   3 1102.38 155.055  44
  15   2  -3 1146.40 159.531  42
 -15   2   1 4561.66 296.253  27
  15   2  -1 4392.46 299.144  47
 -15   2   1 4670.63 303.533  44
  15   2  -1 4251.85 305.109  42
 -15  -2  -1 2126.61 186.641  30
 -15  -2  -1 2663.09 219.818  45
 -15   2  -1 2267.69 201.845  44
  15   2   1 2543.62 227.459  42
  15  -2   3 807.316 120.250  38
 -15  -2  -3 795.282 115.374  30
 -15  -2  -3 963.789 127.695  45
  15  -2   5 283.634 70.6353  38
 -15  -2  -5 397.694 80.7366  30
 -15   2  -5 297.553 75.1513  45
 -15  -2  -7 612.249 79.9685  30
 -15   2  -7 555.032 84.4437  48
 -15   2  -9 305.906 52.8496  28
 -15   2  -9 366.291 57.4218  48
  15   3 -14 301.949 55.5828  20
  15  -3 -14 242.242 48.9860  41
  15  -3 -14 303.548 60.6307   3
  15  -3 -12 72.5970 42.4474   3
  15   3 -12 62.0052 38.3320  20
  15  -3 -12 50.7169 36.5812  41
  15   3 -12 63.2192 41.8378  21
  15   3 -10 90.6630 45.8651  20
  15  -3 -10 154.162 57.6906   3
  15  -3 -10 87.8086 46.4866  41
  15   3 -10 125.059 49.2274  21
  15  -3  -8 89.8739 55.5826   3
 -15   3   8 192.502 62.4288  27
  15   3  -8 141.335 56.1473  47
 -15   3   8 49.1696 40.5270  44
  15  -3  -8 178.150 57.9440  41
 -15   3   6 386.967 85.8681  27
  15   3  -6 319.547 89.5442  47
 -15   3   6 266.103 72.5843  44
  15  -3  -6 244.920 63.7104  41
 -15   3   4-13.9469 43.7623  27
  15   3  -4 60.8663 50.0760  47
 -15   3   4 82.4996 54.5723  44
 -15   3   2 290.860 75.5525  27
  15   3  -2 311.486 78.4052  47
 -15   3   2 176.474 66.2091  44
 -15  -3   0 224.310 66.3651  30
 -15   3   0 288.879 65.0396  27
 -15   3   0 164.689 63.0375  44
  15  -3   2 445.432 78.6884  38
 -15  -3  -2 419.005 77.1816  30
 -15   3  -2 274.221 68.4417  44
 -15  -3  -4 84.4540 42.5192  30
 -15   3  -4 204.203 50.0481  28
 -15   3  -4 145.344 44.9871  44
  15   3   4 136.323 40.1221  23
 -16   0  20 711.993 79.5562  44
 -16   0  18 842.707 100.097   1
 -16   0  18 1002.92 114.073  44
 -16   0  16 1117.50 138.518  44
 -16   0  16 1514.24 145.300   1
 -16   0  14 946.801 127.905   1
 -16   0  14 797.481 121.422  44
 -16   0  12 3405.11 236.386   1
 -16   0  12 3556.80 255.247  44
 -16   0  10 25624.5 815.592   1
 -16   0  10 24799.6 839.454  44
  16   0  -8 5495.72 336.642  42
  16   0  -6 35.6188 53.0160  42
  16   0  -4 3170.46 261.120  42
 -16   0   2 836.050 125.699  45
  16   0  -2 836.809 139.833  42
 -16   0   0 2837.91 225.792  45
  16   0   0 2294.54 220.032  42
 -16   0  -2 5218.32 310.235  45
  16   0   2 5325.42 315.843  38
 -16   0  -4 2779.49 221.162  45
  16   0   4 2716.28 215.041  38
  16   0   6 1928.19 173.072  38
 -16   0  -6 1924.01 170.178  45
  16   0   8 1256.42 123.947  38
 -16   0  -8 1188.24 117.922  45
 -16   1  19 208.723 46.4393   7
 -16  -1  19 266.820 54.7164  44
 -16   1  19 200.971 45.8531  44
 -16  -1  17 1868.66 144.534   1
 -16  -1  17 1737.36 150.444  44
 -16   1  17 1366.86 132.360  44
 -16  -1  15 1046.21 122.655   1
 -16  -1  15 1008.17 124.806  44
 -16   1  15 784.597 113.438  44
  16   1 -15 912.191 118.709  21
 -16   1  13 1374.02 154.153  44
 -16   1  13 1304.67 141.205   1
  16   1 -13 1719.99 169.868  21
 -16   1  11 205.911 73.8718  44
  16   1 -11 240.078 74.6421  21
 -16   1   9 1862.69 183.827  27
  16   1  -9 1853.56 192.461  47
 -16   1   9 1900.13 191.132  44
  16   1  -7 2532.81 229.956  47
 -16   1   7 2258.27 207.559  44
  16   1  -7 2377.70 215.317  42
  16   1  -5 3240.79 262.230  47
 -16   1   5 3071.68 242.307  44
  16  -1  -5 3816.74 279.796  42
  16   1  -5 3212.45 257.458  42
 -16   1   3 2969.43 235.694  27
  16   1  -3 2583.10 234.140  47
  16  -1  -3 3035.68 249.072  42
  16   1  -3 3019.28 250.845  42
 -16   1   1 121.292 65.6001  27
  16   1  -1 83.3797 52.3586  47
 -16  -1   1 64.9318 60.2953  45
  16  -1  -1 148.680 71.4727  42
  16   1  -1 54.2617 62.1972  42
  16  -1   1 486.906 103.014  38
 -16  -1  -1 693.296 105.733  30
 -16  -1  -1 649.668 115.583  45
 -16   1  -1 598.972 106.683  45
  16   1   1 565.476 110.948  42
  16  -1   3 103.379 60.4395  38
 -16  -1  -3 45.0119 51.1926  30
 -16  -1  -3 42.1639 44.1299  45
 -16   1  -3 113.059 57.8386  45
  16   1   3 135.902 65.3280  42
  16  -1   5 65.1459 54.8587  38
  16   1   5 60.9824 45.2938  38
 -16  -1  -5 24.0127 39.5270  45
 -16   1  -5 91.0050 53.1974  45
  16  -1   7 114.431 46.2834  38
  16   1   7 253.122 60.3695  38
 -16  -1  -7 110.801 45.9311  45
 -16   1  -7 203.569 59.2845  45
  16  -1   9 560.651 68.9978  38
  16   1   9 429.631 61.0443  38
 -16  -2  16 346.943 61.0845   1
 -16   2  16 270.171 57.8175   2
  16   2 -16 308.381 62.0570  21
  16   2 -14 355.345 76.6927  21
  16  -2 -14 264.429 61.9517   3
  16  -2 -12 105.624 48.0189   3
 -16   2  12 12.6543 37.6766  44
  16   2 -12 26.1984 43.1148  21
  16  -2 -10 13.2210 45.4471   3
  16   2 -10 14.4649 43.0620  47
 -16   2  10 42.2989 46.4037  44
  16  -2 -10 58.6470 53.3360  41
  16   2 -10 55.9413 46.0277  21
 -16   2   8-29.4788 46.2457  27
  16   2  -8 16.1236 45.2477  47
 -16   2   8 60.3384 51.8460  44
  16  -2  -8 12.4330 46.1564  41
  16   2  -8-14.0955 41.9559  21
 -16   2   6 858.209 124.816  27
  16   2  -6 859.583 133.932  47
 -16   2   6 748.601 124.115  44
 -16   2   4 1285.53 153.767  27
  16   2  -4 1302.78 159.795  47
 -16   2   4 1338.50 157.051  44
  16   2  -4 1323.94 157.927  42
 -16   2   2 337.793 84.1302  27
  16   2  -2 376.769 89.8717  47
 -16   2   2 566.825 102.880  44
  16   2  -2 310.576 90.6906  42
 -16  -2   0 496.177 96.8370  45
 -16   2   0 392.991 90.6307  44
  16   2   0 346.406 88.8196  42
  16  -2   2 117.128 54.8276  38
 -16  -2  -2 123.668 55.1080  30
 -16  -2  -2 73.6744 47.2366  45
 -16  -2  -4 2135.38 151.973  30
 -16  -2  -4 1829.09 148.449  45
  16  -2   4 1657.12 150.633  38
  16  -2   6 190.942 51.5406  38
 -16  -2  -6 118.204 43.2038  30
 -16   2  -6 147.436 46.4509  48
  16   3 -13 472.392 62.6718  20
  16  -3 -13 563.825 71.6853   3
  16  -3 -11 522.432 78.3236   3
  16   3 -11 491.644 71.6959  20
  16  -3 -11 660.825 82.0525  41
  16   3  -9 147.753 49.7115  20
  16  -3  -9 306.483 66.5973   3
 -16   3   9 234.785 57.5728  27
  16   3  -9 184.137 53.8947  47
 -16   3   9 153.092 48.5849  44
  16  -3  -9 180.027 51.2029  41
 -16   3   7 1400.24 134.932  27
  16  -3  -7 1373.01 136.035   3
  16   3  -7 1469.42 145.032  47
 -16   3   7 1174.54 123.373  44
 -16   3   5 2151.73 171.687  27
  16   3  -5 2271.52 182.762  47
 -16   3   5 2359.96 174.709  44
 -16   3   3 644.456 93.8351  27
  16   3  -3 696.805 99.2100  47
 -16   3   3 759.338 101.473  44
 -16   3   1 57.3524 39.1336  27
 -16  -3   1 128.040 49.8524  45
 -16   3   1 51.8229 35.6562  44
  16  -3   1 536.562 77.3711  38
 -16  -3  -1 460.255 69.3573  30
 -16   3  -1 531.538 77.4155  44
 -16  -3  -3 904.917 81.8616  30
 -16   3  -3 803.220 80.5692  48
 -16   3  -3 1036.70 90.5619  44
 -17   0  19-6.86897 27.2615  44
 -17   0  17 8.75412 32.4988   1
 -17   0  17-9.92438 32.6581  44
 -17   0  15-10.7357 43.9238   1
 -17   0  15-48.6257 49.7350  44
 -17   0  13-23.8193 50.1363   1
 -17   0  13-27.0987 46.5726  44
 -17   0  11 56.7940 56.3647  44
 -17   0  11 61.3172 50.1847   1
  17   0  -9 47.0502 58.2321  42
  17   0  -7 33.3198 61.8525  42
  17   0  -5 17.1301 61.2815  42
  17   0  -3 17.0713 53.5632  42
 -17   0   1-41.4380 47.4794  45
  17   0  -1-16.3323 48.6188  42
  17   0   1-53.6870 46.1360  38
 -17   0  -1-27.1574 42.6096  45
  17   0   1 14.6285 41.0582  42
  17   0   3-25.2996 48.6114  38
 -17   0  -3-12.6009 45.0799  45
  17   0   5-21.9506 39.2625  38
 -17   0  -5 54.0419 44.2156  45
  17   0   7-8.37976 36.2409  38
 -17   0  -7 8.08804 27.7987  45
 -17   1  18 381.198 58.2075   7
 -17  -1  18 387.214 60.9730  44
 -17   1  18 344.940 56.8258  44
 -17  -1  18 305.498 50.4527   1
 -17  -1  16 503.575 75.8948   1
 -17   1  16 629.782 86.7705  44
  17   1 -16 574.709 79.8565  21
 -17  -1  14 6367.32 300.227   1
 -17   1  14 5945.12 306.289  44
  17   1 -14 5844.63 300.790  21
 -17  -1  12 2216.17 180.845   1
 -17   1  12 2356.02 194.308  44
  17   1 -12 2347.63 194.349  21
 -17   1  10 606.473 103.657  27
  17   1 -10 524.563 102.899  47
 -17   1  10 622.663 108.420  44
  17  -1 -10 825.842 128.917  42
  17   1 -10 708.480 117.988  21
 -17   1   8 666.753 112.074  27
  17   1  -8 471.315 101.450  47
 -17   1   8 563.387 105.769  44
  17  -1  -8 576.858 111.968  42
 -17   1   6 1245.76 148.202  27
  17   1  -6 1148.75 159.068  47
 -17   1   6 1128.09 140.576  44
  17  -1  -6 1443.03 168.152  42
  17   1  -6 1357.82 161.607  42
 -17   1   4 351.738 83.9047  27
  17   1  -4 457.693 101.591  47
 -17  -1   4 508.834 100.247  45
  17  -1  -4 259.272 79.1594  42
  17   1  -4 313.659 90.0596  42
 -17   1   2 4292.21 270.053  27
  17   1  -2 4163.14 278.181  47
 -17  -1   2 4927.21 289.903  45
  17  -1  -2 4379.15 283.611  42
  17   1  -2 3898.40 279.846  42
  17  -1  -2 4285.35 270.629  38
 -17  -1   0 3638.88 240.820  45
  17   1   0 3263.15 244.908  42
  17  -1   0 2996.33 223.644  38
  17  -1   2 517.945 93.5126  38
 -17  -1  -2 596.055 99.3828  45
 -17   1  -2 643.054 97.5449  45
  17   1   2 582.190 103.965  42
 -17  -1  -4 1147.54 119.402  45
 -17   1  -4 1071.66 118.344  45
  17  -1   4 902.355 112.507  38
  17  -1   6 194.268 52.0405  38
 -17  -1  -6 206.041 49.9445  45
 -17   1  -6 244.320 56.2989  45
 -17   2  15 284.854 53.0209  44
 -17  -2  15 278.211 53.8594   1
  17   2 -15 387.717 63.7559  21
 -17   2  13 1407.25 129.174  44
  17  -2 -13 1507.23 130.984  42
  17   2 -13 1211.61 123.614  21
  17  -2 -11 1000.72 110.076   3
 -17   2  11 1051.58 118.667  44
  17   2 -11 875.269 109.654  21
 -17   2   9 3793.74 232.242  27
  17  -2  -9 3037.57 206.390   3
  17   2  -9 3391.30 229.485  47
 -17   2   9 3040.88 215.664  44
  17   2  -9 3100.67 210.753  21
 -17   2   7 353.158 80.5238  27
  17   2  -7 454.996 92.9625  47
 -17   2   7 474.880 91.1389  44
 -17   2   5 489.399 92.4553  27
  17   2  -5 415.699 90.5529  47
 -17   2   5 609.532 100.667  44
  17  -2  -5 515.212 97.5644  42
  17   2  -5 402.410 85.8537  42
 -17   2   3 1627.55 155.826  27
  17   2  -3 1358.92 148.693  47
 -17  -2   3 2079.35 181.118  45
 -17   2   3 1508.10 150.686  44
  17  -2  -3 1633.91 158.275  42
  17   2  -3 1504.23 156.370  42
 -17   2   1 1428.98 138.885  27
 -17  -2   1 1532.40 150.775  45
 -17   2   1 1206.38 127.751  44
  17  -2   1 735.823 100.667  38
 -17  -2  -1 1001.06 113.646  45
  17  -2   3 93.7090 41.6043  38
 -17  -2  -3 42.6303 35.2759  30
 -17  -2  -3 66.9176 37.1426  45
 -17   2  -5 258.231 48.0072  48
  17  -3 -10 42.9124 28.4424   3
  17   3 -10 111.049 37.2775  20
 -17   3  10 118.605 34.6414  44
  17   3  -8 215.431 51.2682  20
  17  -3  -8 96.4308 40.0359   3
 -17   3   8 191.447 47.6307  27
 -17   3   8 187.405 45.3257  44
  17  -3  -8 195.848 52.8901  42
  17  -3  -6 427.811 68.2283   3
 -17   3   6 455.605 69.3668  27
  17   3  -6 416.842 71.5498  47
 -17   3   6 337.826 61.6834  44
  17  -3  -6 483.057 73.3887  42
  17  -3  -4 352.260 63.3249   3
 -17   3   4 627.479 79.4591  27
  17   3  -4 493.377 74.4037  47
 -17  -3   4 565.490 81.2061  45
 -17   3   4 475.038 70.7106  44
 -17   3   2 305.450 53.1590  27
 -17  -3   2 447.274 66.9266  45
 -17   3   2 407.938 65.6296  44
  17  -3   0 305.642 52.5741  38
 -17   3   0 272.064 48.0743  44
 -18   0  16 1753.12 129.184   1
 -18   0  16 1856.40 140.926  44
 -18   0  14 949.883 111.192  44
 -18   0  14 975.507 106.241   1
  18   0 -14 872.860 100.815  21
 -18   0  12 100.614 47.8903   1
 -18   0  12 23.2676 40.0035  44
  18   0 -10 3279.16 232.936  47
  18   0  -8 8421.09 409.691  47
  18   0  -8 8656.91 406.547  42
  18   0  -6 9887.34 447.298  47
  18   0  -6 9348.24 437.791  42
  18   0  -4 1230.28 151.069  47
  18   0  -4 1482.18 164.259  42
  18   0  -2 322.713 79.2356  47
  18   0  -2 317.191 82.4719  42
 -18   0   0 1483.81 143.458  45
  18   0   0 1818.27 165.543  42
  18   0   2 914.495 106.284  38
 -18   0  -2 970.408 110.987  45
  18   0   4 682.367 86.0595  38
 -18   0  -4 643.018 85.0624  45
 -18  -1  15 342.950 62.3719   1
 -18   1  15 435.183 68.7142  44
  18   1 -15 326.512 60.9897  21
 -18  -1  13 37.0779 37.9243   1
 -18   1  13 32.0245 38.1917  44
  18   1 -13 10.6568 35.0726  21
 -18  -1  11 927.049 106.934   1
 -18   1  11 911.117 111.664  44
  18  -1 -11 736.648 106.068  42
  18   1 -11 811.758 111.706  21
 -18   1   9 1582.01 150.214  27
  18   1  -9 1345.16 149.038  47
 -18   1   9 1350.47 141.380  44
  18  -1  -9 1262.47 145.206  42
  18   1  -9 1542.39 150.141  21
 -18   1   7 3353.63 227.814  27
  18   1  -7 3657.40 246.216  47
 -18   1   7 2775.00 203.574  44
  18  -1  -7 3005.97 229.958  42
  18   1  -7 3167.37 224.278  42
 -18   1   5 759.173 110.743  27
  18   1  -5 726.623 115.562  47
 -18  -1   5 1037.32 122.721  45
  18  -1  -5 980.954 129.923  42
  18   1  -5 942.994 126.357  42
 -18   1   3 269.259 69.9820  27
  18   1  -3 387.927 84.1267  47
 -18  -1   3 360.257 79.2305  45
  18  -1  -3 242.638 72.2404  42
  18   1  -3 126.322 60.9590  42
  18  -1  -1 379.169 78.4902  38
 -18  -1   1 264.541 66.9349  45
  18   1  -1 383.142 82.1824  42
  18  -1   1 416.500 78.6919  38
 -18  -1  -1 603.039 90.0607  45
  18   1   1 584.435 93.0683  42
  18  -1   3 128.206 45.4881  38
 -18  -1  -3 174.258 49.7138  45
 -18   1  -3 58.3534 35.1664  45
  18  -1   5 268.564 51.0076  38
 -18  -2  14 284.530 49.0029   1
 -18   2  14 375.940 55.4559  44
  18   2 -14 393.341 58.5784  21
 -18   2  12 100.416 40.7334  44
  18  -2 -12 126.525 46.6486  42
 -18  -2  12 82.9274 40.3406   1
  18   2 -12 100.281 39.8250  21
 -18   2  10 90.5290 40.2885  27
  18   2 -10 205.889 55.1147  47
 -18   2  10 115.657 46.9499  44
  18  -2 -10 172.681 54.3614  42
  18   2 -10 171.459 48.3159  21
  18  -2  -8 485.859 75.1734   3
 -18   2   8 463.940 79.0324  27
  18   2  -8 367.254 72.9060  47
 -18   2   8 362.686 70.2507  44
  18  -2  -8 298.376 70.7225  42
 -18   2   6 1678.72 146.430  27
  18   2  -6 1634.89 150.099  47
 -18   2   6 1649.85 142.955  44
  18  -2  -6 1854.22 156.881  42
 -18   2   4 413.722 74.5695  27
  18   2  -4 375.173 74.8203  47
 -18  -2   4 420.466 79.9576  45
 -18   2   4 441.531 75.7278  44
  18  -2  -4 462.273 81.2652  42
  18  -2  -2 39.1969 35.0621  38
 -18   2   2 18.4167 27.4177  27
  18   2  -2 38.7268 35.9490  47
 -18  -2   2 38.9557 34.8464  45
  18  -2   0 239.705 57.2940  38
 -18  -2   0 210.898 51.8261  45
  18  -2   2 255.566 52.0765  38
 -18  -2  -2 287.410 50.9639  45
 -19   0  15-6.88011 26.4386  44
 -19   0  13-14.4597 30.4340   1
  19   0 -13 25.6834 32.8979  21
  19   0 -11-10.2782 30.5943  47
 -19   0   9 52.8263 37.8003  27
  19   0  -9 11.9755 41.1640  47
  19   0  -9 11.4290 40.8899  42
  19   0  -7 12.6125 39.5782  47
  19   0  -7 61.7826 50.5534  42
  19   0  -5 61.7520 45.8522  47
  19   0  -5-12.5225 43.0427  42
 -19   0   3 50.5249 36.1514  27
  19   0  -3 22.5464 37.0988  47
  19   0  -3-11.9144 40.9518  42
 -19   0   1-17.4803 32.4472  45
  19   0  -1 10.4693 35.9836  42
 -19   0  -1 7.98386 26.2730  45
 -19   0  -3 6.50275 22.3505  45
 -19  -1  14 355.762 54.5042   1
 -19   1  14 311.472 55.2448  44
  19   1 -14 367.077 59.0771  21
 -19  -1  12 2006.01 132.433   1
 -19   1  12 1679.00 134.501  44
  19   1 -12 1763.96 136.912  21
 -19   1  10 2844.90 179.721  27
  19   1 -10 2508.21 176.264  47
 -19   1  10 2648.13 174.091  44
  19  -1 -10 3149.25 197.661  42
  19   1 -10 2784.65 181.129  21
 -19   1   8 144.336 52.3001  27
  19   1  -8 147.536 52.9551  47
  19  -1  -8 226.130 62.5783  42
  19   1  -8 209.494 58.6831  21
 -19   1   6 578.590 88.8457  27
  19   1  -6 611.657 96.6257  47
  19  -1  -6 450.091 85.8484  42
  19   1  -6 709.986 98.6378  42
 -19   1   4 711.092 95.8890  27
  19   1  -4 794.213 102.856  47
 -19  -1   4 606.828 83.8623  45
  19  -1  -4 638.917 95.7508  42
  19   1  -4 605.237 91.4917  42
 -19   1   2 463.433 71.2805  27
 -19  -1   2 473.301 73.8358  45
  19  -1  -2 462.161 76.5686  42
  19   1  -2 579.271 86.1954  42
  19  -1   0 415.605 65.9984  38
 -19  -1   0 403.512 65.6602  45
 -19  -1  -2 539.859 66.3735  45
 -19   2  11 750.812 76.0344  44
 -19   2   9 473.044 63.6655  27
  19   2  -9 561.505 72.4768  47
 -19   2   9 494.152 66.6509  44
  19  -2  -9 564.863 75.1082  42
 -19   2   7 46.7363 29.9477  27
  19   2  -7 8.40122 27.6626  47
 -19  -2   7 119.465 42.9917  45
 -19   2   7 37.6237 30.7978  44
  19  -2  -7 57.8017 37.5566  42
 -19   2   5 788.778 85.4638  27
  19   2  -5 810.659 88.9805  47
 -19  -2   5 791.795 85.2560  45
 -19   2   5 700.162 77.7134  44
  19  -2  -5 648.660 80.3350  42
  19  -2  -5 733.209 79.3071  38
 -19   2   3 840.805 82.4726  27
  19   2  -3 783.762 82.6825  47
 -19  -2   3 1004.12 93.5674  45
  19  -2  -3 874.801 86.0857  38
  20   0 -12 133.994 38.2973  21
 -20   0  10 757.538 82.2453  27
  20   0 -10 746.517 86.1552  47
  20   0 -10 747.237 86.3091  21
 -20   0   8 1159.90 107.176  27
  20   0  -8 1062.23 109.416  47
  20   0  -8 929.587 100.960  42
 -20   0   6 355.254 63.0610  27
  20   0  -6 206.761 55.4604  47
  20   0  -6 243.969 56.9178  42
 -20   0   4 349.723 61.9074  27
  20   0  -4 478.787 72.5799  47
  20   0  -4 485.239 74.1077  42
  20   0  -2 301.592 56.7644  42
 -20   1   9 170.823 43.1960  27
  20  -1  -9 206.360 48.7685  47
  20   1  -9 225.560 50.2188  47
  20  -1  -9 232.739 52.4031  42
  20   1  -9 219.975 45.4696  21
 -20   1   7 145.968 41.9286  27
  20  -1  -7 174.111 49.5082  47
  20   1  -7 150.172 43.9715  47
  20  -1  -7 258.471 57.4444  42
  20   1  -7 197.732 48.4698  42
 -20   1   5 162.674 42.9705  27
  20  -1  -5 175.151 47.5683  47
  20   1  -5 238.573 52.4949  47
  20  -1  -5 193.069 50.0102  42
  20   1  -5 175.984 49.0933  42
  20   1  -3 22.5998 25.8966  42
   0   0   0    0.00    0.00   0
TITL exp_1733_O-378 in I2/a
REM I2/a (#15 in standard setting)
CELL 1.54184  16.816322   4.784805  20.122516  90.0000 105.9570  90.0000
ZERR    7.00   0.000356   0.000088   0.000427   0.0000   0.0022   0.0000
LATT  2
SYMM -x+1/2, y,-z
SFAC C H N O
UNIT 77.00 70.00 7.00 7.00
TREF
HKLF 4
END
;
_shelx_hkl_checksum     55303
_shelx_res_file
;
TITL 378 in Ia
    I.res
    created by SHELXL-2018/3 at 12:30:08 on 28-Apr-2023
CELL 1.54184  16.8163   4.7848  20.1225  90.000 105.960  90.000
ZERR    4.00   0.0034   0.0010   0.0040   0.000   0.030   0.000
LATT -2
SYMM 0.5+X, -Y, Z
SFAC C H N O S
UNIT 68 68 12 4 4
ACTA
CONF
TEMP 24
L.S. 4
TWIN -1 0 0 0 -1 0 0 0 -1
BOND $H
FMAP 2
MPLA 6 C1A C2A C3A C4A C5A C6A
MPLA 5 O1 C2 N3 N4 C5
MPLA 6 C1B C2B C3B C4B C5B C6B
PLAN 20
WGHT    0.054100
BASF   0.43472
FVAR       4.42610
S1    5    0.351880    0.659674    0.243943    11.00000    0.06656    0.07462 =
         0.06454   -0.00302    0.02344   -0.01239
O1    4    0.385569    0.282878    0.159905    11.00000    0.05012    0.05809 =
         0.05550    0.00686    0.01435   -0.00212
N3    3    0.251425    0.362127    0.137199    11.00000    0.05158    0.06738 =
         0.06411    0.00373    0.01766    0.00382
N4    3    0.264663    0.161246    0.090079    11.00000    0.04651    0.06807 =
         0.06194    0.00364    0.01158    0.00348
N1A   3    0.516751   -0.601504   -0.027784    11.00000    0.04708    0.06662 =
         0.06799   -0.00292    0.01138   -0.00021
C2    1    0.323565    0.424894    0.175775    11.00000    0.05636    0.05677 =
         0.05778    0.01163    0.02009   -0.00044
C5    1    0.343863    0.119405    0.105478    11.00000    0.04713    0.05517 =
         0.05146    0.01207    0.01084   -0.00248
C1A   1    0.389138   -0.069980    0.073511    11.00000    0.04479    0.05280 =
         0.05064    0.01267    0.01146    0.00001
C2A   1    0.346824   -0.246888    0.020952    11.00000    0.03981    0.05966 =
         0.06009    0.01145    0.00919   -0.00418
AFIX  43
H2AA  2    0.289305   -0.245654    0.007619    11.00000   -1.20000
AFIX   0
C3A   1    0.388307   -0.423763   -0.011742    11.00000    0.04510    0.05652 =
         0.05715    0.00613    0.00692   -0.00475
AFIX  43
H3AA  2    0.358087   -0.539335   -0.046814    11.00000   -1.20000
AFIX   0
C4A   1    0.475225   -0.434869    0.006369    11.00000    0.04377    0.05210 =
         0.05563    0.01186    0.00912   -0.00401
C5A   1    0.517751   -0.260320    0.061671    11.00000    0.03997    0.06124 =
         0.05999    0.00727    0.00482   -0.00340
AFIX  43
H5AA  2    0.575192   -0.266824    0.076730    11.00000   -1.20000
AFIX   0
C6A   1    0.475845   -0.082363    0.093325    11.00000    0.04694    0.05759 =
         0.05519    0.00409    0.00578   -0.00409
AFIX  43
H6AA  2    0.505497    0.032849    0.128737    11.00000   -1.20000
AFIX   0
C7A   1    0.472155   -0.770743   -0.085303    11.00000    0.06365    0.07081 =
         0.06764   -0.00636    0.01455   -0.00464
AFIX 137
H7AA  2    0.510695   -0.863023   -0.105354    11.00000   -1.50000
H7AB  2    0.436148   -0.653916   -0.119410    11.00000   -1.50000
H7AC  2    0.439939   -0.907932   -0.069428    11.00000   -1.50000
AFIX   0
C8A   1    0.605057   -0.651392   -0.000046    11.00000    0.04732    0.08411 =
         0.08385   -0.00416    0.01782    0.00325
AFIX 137
H8AA  2    0.622912   -0.784539   -0.028621    11.00000   -1.50000
H8AB  2    0.615965   -0.723417    0.046118    11.00000   -1.50000
H8AC  2    0.634547   -0.479131    0.000665    11.00000   -1.50000
AFIX   0
C1B   1    0.203292    0.585907    0.278387    11.00000    0.05552    0.05315 =
         0.05409   -0.00460    0.01841    0.00882
C2B   1    0.233124    0.510497    0.346814    11.00000    0.05501    0.07252 =
         0.05273   -0.00276    0.01260   -0.00060
AFIX  43
H2BA  2    0.283977    0.579459    0.372557    11.00000   -1.20000
AFIX   0
C3B   1    0.189018    0.334581    0.377924    11.00000    0.07126    0.08894 =
         0.06086    0.00734    0.02523    0.00560
AFIX  43
H3BA  2    0.209881    0.285927    0.424205    11.00000   -1.20000
AFIX   0
C4B   1    0.113701    0.231687    0.339686    11.00000    0.07444    0.10141 =
         0.08395   -0.00578    0.04218   -0.01152
AFIX  43
H4BA  2    0.083364    0.114435    0.360365    11.00000   -1.20000
AFIX   0
C5B   1    0.083699    0.300990    0.271962    11.00000    0.05564    0.11896 =
         0.08716   -0.02667    0.02445   -0.01683
AFIX  43
H5BA  2    0.033294    0.228498    0.246285    11.00000   -1.20000
AFIX   0
C6B   1    0.127625    0.478680    0.240934    11.00000    0.05800    0.09658 =
         0.05635   -0.00975    0.01210    0.00773
AFIX  43
H6BA  2    0.106285    0.526586    0.194651    11.00000   -1.20000
AFIX   0
C7B   1    0.250001    0.785766    0.245131    11.00000    0.08263    0.05292 =
         0.07288    0.00596    0.02554    0.00700
AFIX  23
H7BA  2    0.256392    0.962089    0.269826    11.00000   -1.20000
H7BB  2    0.217555    0.820846    0.197995    11.00000   -1.20000
AFIX   0
HKLF 4
REM  378 in Ia
REM wR2 = 0.0885, GooF = S = 1.043, Restrained GooF = 1.042 for all data
REM R1 = 0.0322 for 2583 Fo > 4sig(Fo) and 0.0337 for all 2732 data
REM 202 parameters refined using 2 restraints
END
WGHT      0.0541      0.0000
REM Highest difference peak  0.154,  deepest hole -0.206,  1-sigma level  0.038
Q1    1   0.3551  0.4575  0.2485  11.00000  0.05    0.15
Q2    1   0.4141  0.8017  0.1813  11.00000  0.05    0.11
Q3    1   0.2319  0.7440  0.1130  11.00000  0.05    0.10
Q4    1   0.4282 -0.7141 -0.2220  11.00000  0.05    0.09
Q5    1   0.2480  1.3075  0.2461  11.00000  0.05    0.09
Q6    1  -0.0200  0.3832  0.2177  11.00000  0.05    0.09
Q7    1   0.3595 -0.6831 -0.0084  11.00000  0.05    0.09
Q8    1   0.1469  1.1230  0.1803  11.00000  0.05    0.09
Q9    1   0.1290  1.1138  0.1823  11.00000  0.05    0.09
Q10   1   0.4282  0.0105  0.2321  11.00000  0.05    0.08
Q11   1   0.0913  0.4950  0.2670  11.00000  0.05    0.08
Q12   1  -0.0237  0.0408  0.2008  11.00000  0.05    0.08
Q13   1   0.2861 -0.2722  0.0905  11.00000  0.05    0.08
Q14   1   0.3744  0.7454  0.3876  11.00000  0.05    0.08
Q15   1   0.0279 -0.0929  0.2392  11.00000  0.05    0.08
Q16   1   0.3735 -0.8933 -0.0445  11.00000  0.05    0.08
Q17   1   0.3557 -0.7925  0.0107  11.00000  0.05    0.08
Q18   1   0.4032  0.5626  0.1586  11.00000  0.05    0.08
Q19   1   0.6116 -0.9107  0.0020  11.00000  0.05    0.08
Q20   1   0.5021  0.1953  0.1297  11.00000  0.05    0.08
;
_shelx_res_checksum     3687
data_II
_audit_creation_method     'SHELXL-2018/3'
_chemical_name_systematic
;\
2-[(2-Chloro-6-fluorobenzyl)sulfanyl]-5-[4-(dimethylamino)phenyl]-\
1,3,4-oxadiazole
;
_chemical_name_common     ?
_chemical_formula_moiety     'C17 H15 Cl F N3 O S'
_chemical_formula_sum     'C17 H15 Cl F N3 O S'
_chemical_formula_iupac     'C17 H15 Cl F N3 O S'
_chemical_formula_weight     363.83
_chemical_melting_point     ?
_space_group_crystal_system     monoclinic
_space_group_name_H-M_alt     'P 21/c'
_space_group_name_Hall     '-P 2ybc'
loop_
    _space_group_symop_operation_xyz
    'x, y, z'
    '-x, y+1/2, -z+1/2'
    '-x, -y, -z'
    'x, -y-1/2, z-1/2'
_cell_length_a     16.308(3)
_cell_length_b     7.9787(16)
_cell_length_c     13.072(3)
_cell_angle_alpha     90
_cell_angle_beta     103.33(3)
_cell_angle_gamma     90
_cell_volume     1655.1(6)
_cell_formula_units_Z     4
_cell_measurement_reflns_used     4884
_cell_measurement_theta_min     2.7760
_cell_measurement_theta_max     70.6660
_cell_measurement_temperature     296(2)
_exptl_crystal_description     prizmatic
_exptl_crystal_colour     colorless
_exptl_crystal_size_max     0.30
_exptl_crystal_size_mid     0.25
_exptl_crystal_size_min     0.15
_exptl_crystal_density_diffrn     1.460
_exptl_crystal_density_meas     ?
_exptl_crystal_density_method     ?
_exptl_crystal_F_000     752
_exptl_absorpt_coefficient_mu     3.400
_exptl_absorpt_correction_type     multi-scan
_exptl_absorpt_process_details
;
(SADABS; Krause <i>et al.</i>,  2015)
;
_exptl_absorpt_correction_T_min     0.70383
_exptl_absorpt_correction_T_max     1.00000
_diffrn_ambient_temperature     296(2)
_diffrn_source     'micro-focus sealed X-ray tube'
_diffrn_radiation_type     CuK\a
_diffrn_radiation_wavelength     1.54184
_diffrn_measurement_device_type
                         'XtaLAB Synergy, Single source at home/near, HyPix3000'
_diffrn_measurement_device     'four-circle diffractometer'
_diffrn_measurement_method     '\w scans'
_diffrn_detector     'Hybrid Pixel Array Detector'
_diffrn_detector_area_resol_mean     10.0000
_diffrn_reflns_number     8579
_diffrn_reflns_av_R_equivalents     0.0209
_diffrn_reflns_av_unetI/netI     0.0234
_diffrn_reflns_theta_min     2.785
_diffrn_reflns_theta_max     71.463
_diffrn_reflns_theta_full     67.684
_diffrn_measured_fraction_theta_max     0.988
_diffrn_measured_fraction_theta_full     1.000
_diffrn_reflns_limit_h_min     -19
_diffrn_reflns_limit_h_max     19
_diffrn_reflns_limit_k_min     -9
_diffrn_reflns_limit_k_max     9
_diffrn_reflns_limit_l_min     -14
_diffrn_reflns_limit_l_max     15
_refine_special_details     ?
_reflns_number_total     3181
_reflns_number_gt     2771
_reflns_threshold_expression     'I > 2\s(I)'
_refine_ls_structure_factor_coef     Fsqd
_refine_ls_matrix_type     full
_refine_ls_R_factor_all     0.0435
_refine_ls_R_factor_gt     0.0388
_refine_ls_wR_factor_gt     0.1024
_refine_ls_wR_factor_ref     0.1062
_refine_ls_goodness_of_fit_ref     1.048
_refine_ls_restrained_S_all     1.048
_refine_ls_number_reflns     3181
_refine_ls_number_parameters     219
_refine_ls_number_restraints     0
_refine_ls_hydrogen_treatment     constr
_refine_ls_weighting_scheme     calc
_refine_ls_weighting_details
              'w=1/[\s^2^(Fo^2^)+(0.0548P)^2^+0.3561P] where P=(Fo^2^+2Fc^2^)/3'
_atom_sites_solution_hydrogens     geom
_atom_sites_solution_primary     dual
_atom_sites_solution_secondary     ?
_refine_ls_shift/su_max     0.001
_refine_ls_shift/su_mean     0.000
_refine_diff_density_max     0.177
_refine_diff_density_min     -0.329
_refine_ls_extinction_method     none
_refine_ls_extinction_coef     .
loop_
    _atom_type_symbol
    _atom_type_description
    _atom_type_scat_dispersion_real
    _atom_type_scat_dispersion_imag
    _atom_type_scat_source
    'C' 'C' 0.0181 0.0091
                         'International Tables Vol C Tables 4.2.6.8 and 6.1.1.4'
    'H' 'H' 0.0000 0.0000
                         'International Tables Vol C Tables 4.2.6.8 and 6.1.1.4'
    'N' 'N' 0.0311 0.0180
                         'International Tables Vol C Tables 4.2.6.8 and 6.1.1.4'
    'O' 'O' 0.0492 0.0322
                         'International Tables Vol C Tables 4.2.6.8 and 6.1.1.4'
    'F' 'F' 0.0727 0.0534
                         'International Tables Vol C Tables 4.2.6.8 and 6.1.1.4'
    'S' 'S' 0.3331 0.5567
                         'International Tables Vol C Tables 4.2.6.8 and 6.1.1.4'
    'Cl' 'Cl' 0.3639 0.7018
                         'International Tables Vol C Tables 4.2.6.8 and 6.1.1.4'
_computing_data_collection
;
CrysAlis PRO (Rigaku OD, 2021)
;
_computing_cell_refinement
;
CrysAlis PRO (Rigaku OD, 2021)
;
_computing_data_reduction
;
CrysAlis PRO (Rigaku OD, 2021)
;
_computing_structure_solution
;
SHELXS97    (Sheldrick, 2008)
;
_computing_structure_refinement
;
<i>SHELXL2018/3</i> (Sheldrick, 2015)
;
_computing_molecular_graphics
;
XP in SHELXTL (Sheldrick, 2008)
;
_computing_publication_material
;
SHELXTL (Sheldrick, 2008), PLATON (Spek, 2020) and publCIF
(Westrip, 2010)
;
loop_
    _atom_site_type_symbol
    _atom_site_label
    _atom_site_fract_x
    _atom_site_fract_y
    _atom_site_fract_z
    _atom_site_U_iso_or_equiv
    _atom_site_adp_type
    _atom_site_calc_flag
    _atom_site_occupancy
    _atom_site_disorder_assembly
    _atom_site_disorder_group
    S S1 0.70024(3) 0.25638(6) 0.67262(4) 0.05766(17) Uani d 1 . .
    F F1 0.53784(8) 0.62390(19) 0.74016(9) 0.0710(4) Uani d 1 . .
    Cl Cl1 0.65329(4) 0.42921(8) 0.43372(4) 0.07189(19) Uani d 1 . .
    N N3 0.70438(10) 0.4438(2) 0.85013(13) 0.0575(4) Uani d 1 . .
    N N4 0.76430(11) 0.4635(2) 0.94693(13) 0.0591(4) Uani d 1 . .
    N N4A 1.13318(11) 0.2937(3) 1.24513(14) 0.0645(5) Uani d 1 . .
    O O1 0.81509(8) 0.28552(16) 0.84836(9) 0.0484(3) Uani d 1 . .
    C C2 0.73729(11) 0.3394(2) 0.79712(14) 0.0469(4) Uani d 1 . .
    C C5 0.82736(11) 0.3695(2) 0.94229(13) 0.0459(4) Uani d 1 . .
    C C1A 0.90528(11) 0.3437(2) 1.02033(13) 0.0458(4) Uani d 1 . .
    C C2A 0.91795(13) 0.4247(3) 1.11650(15) 0.0569(5) Uani d 1 . .
    H H2AA 0.875254 0.491431 1.130992 0.068 Uiso calc 1 . .
    C C3A 0.99218(13) 0.4085(3) 1.19079(15) 0.0583(5) Uani d 1 . .
    H H3AA 0.998800 0.464500 1.254560 0.070 Uiso calc 1 . .
    C C4A 1.05833(11) 0.3090(2) 1.17239(14) 0.0490(4) Uani d 1 . .
    C C5A 1.04385(13) 0.2249(3) 1.07595(16) 0.0583(5) Uani d 1 . .
    H H5AA 1.085423 0.154883 1.061691 0.070 Uiso calc 1 . .
    C C6A 0.96948(13) 0.2437(3) 1.00180(15) 0.0560(5) Uani d 1 . .
    H H6AA 0.962246 0.187883 0.937881 0.067 Uiso calc 1 . .
    C C7A 1.14655(15) 0.3781(4) 1.34498(18) 0.0783(7) Uani d 1 . .
    H H7AA 1.103965 0.344344 1.380639 0.118 Uiso calc 1 . .
    H H7AB 1.143475 0.497119 1.333810 0.118 Uiso calc 1 . .
    H H7AC 1.201117 0.349276 1.387036 0.118 Uiso calc 1 . .
    C C8A 1.20022(14) 0.1914(3) 1.2238(2) 0.0734(6) Uani d 1 . .
    H H8AA 1.180549 0.078396 1.209806 0.110 Uiso calc 1 . .
    H H8AB 1.247110 0.192586 1.283686 0.110 Uiso calc 1 . .
    H H8AC 1.217624 0.234985 1.163709 0.110 Uiso calc 1 . .
    C C1B 0.59678(10) 0.5336(2) 0.60183(12) 0.0413(4) Uani d 1 . .
    C C2B 0.62301(10) 0.5823(2) 0.51172(13) 0.0447(4) Uani d 1 . .
    C C3B 0.62432(12) 0.7473(3) 0.48082(16) 0.0555(5) Uani d 1 . .
    H H3BA 0.643266 0.775274 0.421154 0.067 Uiso calc 1 . .
    C C4B 0.59745(14) 0.8693(3) 0.53885(19) 0.0641(6) Uani d 1 . .
    H H4BA 0.598734 0.980957 0.518853 0.077 Uiso calc 1 . .
    C C5B 0.56857(13) 0.8285(3) 0.62650(18) 0.0618(5) Uani d 1 . .
    H H5BA 0.549420 0.911110 0.665483 0.074 Uiso calc 1 . .
    C C6B 0.56865(11) 0.6628(3) 0.65515(14) 0.0487(4) Uani d 1 . .
    C C7B 0.59662(12) 0.3548(2) 0.63726(16) 0.0537(5) Uani d 1 . .
    H H7BA 0.561130 0.289986 0.581406 0.064 Uiso calc 1 . .
    H H7BB 0.571488 0.350251 0.697611 0.064 Uiso calc 1 . .
loop_
    _atom_site_aniso_label
    _atom_site_aniso_U_11
    _atom_site_aniso_U_22
    _atom_site_aniso_U_33
    _atom_site_aniso_U_12
    _atom_site_aniso_U_13
    _atom_site_aniso_U_23
    S1 0.0609(3) 0.0489(3) 0.0553(3) 0.0077(2) -0.0030(2) -0.0039(2)
    F1 0.0611(7) 0.1044(10) 0.0511(6) 0.0122(7) 0.0199(5) -0.0031(6)
    Cl1 0.0721(4) 0.0899(4) 0.0532(3) 0.0172(3) 0.0134(2) -0.0173(3)
    N3 0.0510(9) 0.0600(10) 0.0562(9) 0.0113(8) 0.0010(7) 0.0001(8)
    N4 0.0550(9) 0.0651(10) 0.0532(9) 0.0145(8) 0.0046(7) -0.0054(8)
    N4A 0.0483(9) 0.0850(12) 0.0551(9) 0.0034(9) 0.0013(7) 0.0009(9)
    O1 0.0478(7) 0.0486(7) 0.0460(6) 0.0071(5) 0.0050(5) -0.0008(5)
    C2 0.0466(9) 0.0408(9) 0.0500(9) 0.0025(8) 0.0043(8) 0.0053(7)
    C5 0.0481(10) 0.0438(9) 0.0455(9) 0.0032(8) 0.0102(7) 0.0005(7)
    C1A 0.0454(9) 0.0463(9) 0.0447(9) 0.0038(8) 0.0088(7) 0.0015(7)
    C2A 0.0552(11) 0.0628(12) 0.0518(10) 0.0154(9) 0.0107(9) -0.0077(9)
    C3A 0.0636(12) 0.0639(12) 0.0449(10) 0.0076(10) 0.0072(9) -0.0093(9)
    C4A 0.0459(10) 0.0549(10) 0.0454(9) -0.0020(8) 0.0093(7) 0.0066(8)
    C5A 0.0504(11) 0.0717(13) 0.0524(10) 0.0171(10) 0.0110(9) -0.0048(9)
    C6A 0.0560(11) 0.0650(12) 0.0455(10) 0.0124(9) 0.0087(9) -0.0080(9)
    C7A 0.0620(13) 0.109(2) 0.0565(12) -0.0168(14) -0.0021(10) -0.0042(13)
    C8A 0.0484(11) 0.0855(16) 0.0824(15) 0.0075(11) 0.0071(10) 0.0184(13)
    C1B 0.0319(8) 0.0469(9) 0.0415(8) -0.0017(7) 0.0008(6) -0.0021(7)
    C2B 0.0340(8) 0.0545(10) 0.0423(8) 0.0003(7) 0.0018(7) -0.0044(7)
    C3B 0.0431(10) 0.0641(12) 0.0553(11) -0.0049(9) 0.0031(8) 0.0125(9)
    C4B 0.0555(12) 0.0470(11) 0.0818(15) -0.0011(9) -0.0005(10) 0.0053(10)
    C5B 0.0522(11) 0.0545(11) 0.0731(13) 0.0080(9) 0.0032(10) -0.0161(10)
    C6B 0.0367(8) 0.0633(11) 0.0437(9) 0.0029(8) 0.0048(7) -0.0064(8)
    C7B 0.0448(10) 0.0522(10) 0.0589(11) -0.0064(8) 0.0014(8) 0.0019(8)
_geom_special_details
;
 All esds (except the esd in the dihedral angle between two l.s. planes)
 are estimated using the full covariance matrix.  The cell esds are taken
 into account individually in the estimation of esds in distances, angles
 and torsion angles; correlations between esds in cell parameters are only
 used when they are defined by crystal symmetry.  An approximate (isotropic)
 treatment of cell esds is used for estimating esds involving l.s. planes.
;
loop_
    _geom_bond_atom_site_label_1
    _geom_bond_atom_site_label_2
    _geom_bond_site_symmetry_2
    _geom_bond_distance
    _geom_bond_publ_flag
    S1 C2 . 1.7317(19) ?
    S1 C7B . 1.824(2) ?
    F1 C6B . 1.357(2) ?
    Cl1 C2B . 1.7346(18) ?
    N3 C2 . 1.278(2) ?
    N3 N4 . 1.418(2) ?
    N4 C5 . 1.286(2) ?
    N4A C4A . 1.369(2) ?
    N4A C7A . 1.440(3) ?
    N4A C8A . 1.442(3) ?
    O1 C2 . 1.361(2) ?
    O1 C5 . 1.372(2) ?
    C5 C1A . 1.449(2) ?
    C1A C6A . 1.382(3) ?
    C1A C2A . 1.386(3) ?
    C2A C3A . 1.372(3) ?
    C2A H2AA . 0.9300 ?
    C3A C4A . 1.404(3) ?
    C3A H3AA . 0.9300 ?
    C4A C5A . 1.399(3) ?
    C5A C6A . 1.375(3) ?
    C5A H5AA . 0.9300 ?
    C6A H6AA . 0.9300 ?
    C7A H7AA . 0.9600 ?
    C7A H7AB . 0.9600 ?
    C7A H7AC . 0.9600 ?
    C8A H8AA . 0.9600 ?
    C8A H8AB . 0.9600 ?
    C8A H8AC . 0.9600 ?
    C1B C6B . 1.381(2) ?
    C1B C2B . 1.398(2) ?
    C1B C7B . 1.500(2) ?
    C2B C3B . 1.378(3) ?
    C3B C4B . 1.367(3) ?
    C3B H3BA . 0.9300 ?
    C4B C5B . 1.375(3) ?
    C4B H4BA . 0.9300 ?
    C5B C6B . 1.374(3) ?
    C5B H5BA . 0.9300 ?
    C7B H7BA . 0.9700 ?
    C7B H7BB . 0.9700 ?
loop_
    _geom_angle_atom_site_label_1
    _geom_angle_atom_site_label_2
    _geom_angle_atom_site_label_3
    _geom_angle_site_symmetry_1
    _geom_angle_site_symmetry_3
    _geom_angle
    _geom_angle_publ_flag
    C2 S1 C7B . . 100.11(10) ?
    C2 N3 N4 . . 105.48(15) ?
    C5 N4 N3 . . 106.70(15) ?
    C4A N4A C7A . . 120.80(19) ?
    C4A N4A C8A . . 120.70(19) ?
    C7A N4A C8A . . 118.50(19) ?
    C2 O1 C5 . . 102.31(14) ?
    N3 C2 O1 . . 113.54(16) ?
    N3 C2 S1 . . 131.27(14) ?
    O1 C2 S1 . . 115.19(13) ?
    N4 C5 O1 . . 111.96(16) ?
    N4 C5 C1A . . 129.11(17) ?
    O1 C5 C1A . . 118.93(15) ?
    C6A C1A C2A . . 117.89(17) ?
    C6A C1A C5 . . 122.38(16) ?
    C2A C1A C5 . . 119.70(17) ?
    C3A C2A C1A . . 121.37(18) ?
    C3A C2A H2AA . . 119.3 ?
    C1A C2A H2AA . . 119.3 ?
    C2A C3A C4A . . 121.29(18) ?
    C2A C3A H3AA . . 119.4 ?
    C4A C3A H3AA . . 119.4 ?
    N4A C4A C5A . . 121.42(18) ?
    N4A C4A C3A . . 121.92(18) ?
    C5A C4A C3A . . 116.66(17) ?
    C6A C5A C4A . . 121.41(18) ?
    C6A C5A H5AA . . 119.3 ?
    C4A C5A H5AA . . 119.3 ?
    C5A C6A C1A . . 121.35(18) ?
    C5A C6A H6AA . . 119.3 ?
    C1A C6A H6AA . . 119.3 ?
    N4A C7A H7AA . . 109.5 ?
    N4A C7A H7AB . . 109.5 ?
    H7AA C7A H7AB . . 109.5 ?
    N4A C7A H7AC . . 109.5 ?
    H7AA C7A H7AC . . 109.5 ?
    H7AB C7A H7AC . . 109.5 ?
    N4A C8A H8AA . . 109.5 ?
    N4A C8A H8AB . . 109.5 ?
    H8AA C8A H8AB . . 109.5 ?
    N4A C8A H8AC . . 109.5 ?
    H8AA C8A H8AC . . 109.5 ?
    H8AB C8A H8AC . . 109.5 ?
    C6B C1B C2B . . 114.82(16) ?
    C6B C1B C7B . . 121.99(17) ?
    C2B C1B C7B . . 123.18(16) ?
    C3B C2B C1B . . 122.74(17) ?
    C3B C2B Cl1 . . 118.33(15) ?
    C1B C2B Cl1 . . 118.91(14) ?
    C4B C3B C2B . . 119.26(19) ?
    C4B C3B H3BA . . 120.4 ?
    C2B C3B H3BA . . 120.4 ?
    C3B C4B C5B . . 120.6(2) ?
    C3B C4B H4BA . . 119.7 ?
    C5B C4B H4BA . . 119.7 ?
    C6B C5B C4B . . 118.43(19) ?
    C6B C5B H5BA . . 120.8 ?
    C4B C5B H5BA . . 120.8 ?
    F1 C6B C5B . . 117.80(18) ?
    F1 C6B C1B . . 118.12(18) ?
    C5B C6B C1B . . 124.07(18) ?
    C1B C7B S1 . . 114.87(13) ?
    C1B C7B H7BA . . 108.6 ?
    S1 C7B H7BA . . 108.6 ?
    C1B C7B H7BB . . 108.6 ?
    S1 C7B H7BB . . 108.6 ?
    H7BA C7B H7BB . . 107.5 ?
loop_
    _geom_torsion_atom_site_label_1
    _geom_torsion_atom_site_label_2
    _geom_torsion_atom_site_label_3
    _geom_torsion_atom_site_label_4
    _geom_torsion_site_symmetry_1
    _geom_torsion_site_symmetry_2
    _geom_torsion_site_symmetry_3
    _geom_torsion_site_symmetry_4
    _geom_torsion
    _geom_torsion_publ_flag
    C2 N3 N4 C5 . . . . 0.2(2) ?
    N4 N3 C2 O1 . . . . -0.4(2) ?
    N4 N3 C2 S1 . . . . 179.84(15) ?
    C5 O1 C2 N3 . . . . 0.4(2) ?
    C5 O1 C2 S1 . . . . -179.82(12) ?
    C7B S1 C2 N3 . . . . -1.9(2) ?
    C7B S1 C2 O1 . . . . 178.28(13) ?
    N3 N4 C5 O1 . . . . 0.0(2) ?
    N3 N4 C5 C1A . . . . 179.96(18) ?
    C2 O1 C5 N4 . . . . -0.2(2) ?
    C2 O1 C5 C1A . . . . 179.82(16) ?
    N4 C5 C1A C6A . . . . -176.9(2) ?
    O1 C5 C1A C6A . . . . 3.1(3) ?
    N4 C5 C1A C2A . . . . 1.4(3) ?
    O1 C5 C1A C2A . . . . -178.60(17) ?
    C6A C1A C2A C3A . . . . 0.9(3) ?
    C5 C1A C2A C3A . . . . -177.46(19) ?
    C1A C2A C3A C4A . . . . -0.1(3) ?
    C7A N4A C4A C5A . . . . -178.7(2) ?
    C8A N4A C4A C5A . . . . 0.8(3) ?
    C7A N4A C4A C3A . . . . 0.9(3) ?
    C8A N4A C4A C3A . . . . -179.6(2) ?
    C2A C3A C4A N4A . . . . 179.0(2) ?
    C2A C3A C4A C5A . . . . -1.4(3) ?
    N4A C4A C5A C6A . . . . -178.3(2) ?
    C3A C4A C5A C6A . . . . 2.1(3) ?
    C4A C5A C6A C1A . . . . -1.3(3) ?
    C2A C1A C6A C5A . . . . -0.2(3) ?
    C5 C1A C6A C5A . . . . 178.09(19) ?
    C6B C1B C2B C3B . . . . 2.8(2) ?
    C7B C1B C2B C3B . . . . -178.83(17) ?
    C6B C1B C2B Cl1 . . . . -175.93(12) ?
    C7B C1B C2B Cl1 . . . . 2.5(2) ?
    C1B C2B C3B C4B . . . . -1.3(3) ?
    Cl1 C2B C3B C4B . . . . 177.37(15) ?
    C2B C3B C4B C5B . . . . -0.7(3) ?
    C3B C4B C5B C6B . . . . 1.0(3) ?
    C4B C5B C6B F1 . . . . -178.26(17) ?
    C4B C5B C6B C1B . . . . 0.6(3) ?
    C2B C1B C6B F1 . . . . 176.46(14) ?
    C7B C1B C6B F1 . . . . -2.0(2) ?
    C2B C1B C6B C5B . . . . -2.4(2) ?
    C7B C1B C6B C5B . . . . 179.15(17) ?
    C6B C1B C7B S1 . . . . -118.50(17) ?
    C2B C1B C7B S1 . . . . 63.2(2) ?
    C2 S1 C7B C1B . . . . 78.87(15) ?
loop_
    _geom_hbond_atom_site_label_D
    _geom_hbond_atom_site_label_H
    _geom_hbond_atom_site_label_A
    _geom_hbond_site_symmetry_A
    _geom_hbond_distance_DH
    _geom_hbond_distance_HA
    _geom_hbond_distance_DA
    _geom_hbond_angle_DHA
    _geom_hbond_publ_flag
    C2B Cl1 Cg1 4_554 1.735(2) 3.3020(10)
                                        4.939(2) 156.25(6) y
    C8A H8AB Cg3 3_767 0.96 2.94 3.857(3) 161 y
    C7B H7BA Cg3 3_666 0.97 2.85 3.674(2) 143 y
_shelx_space_group_comment
;
The symmetry employed for this shelxl refinement is uniquely defined
by the following loop, which should always be used as a source of
symmetry information in preference to the above space-group names.
They are only intended as comments.
;
_shelx_estimated_absorpt_T_min     ?
_shelx_estimated_absorpt_T_max     ?
_shelx_hkl_file
;
  -1   0   0   38.75    0.73
  -1   0   0   39.05    0.74
  -1   0   0   37.11    0.74
  -1   0   0   37.42    0.74
  -2   0   0   10.40    0.25
  -2   0   0    9.78    0.26
  -2   0   0   10.22    0.25
  -3   0   0  181.48    3.41
  -3   0   0  179.27    3.40
  -3   0   0  176.67    3.44
  -4   0   0  155.85    3.01
   5   0   0   78.60    1.59
  -5   0   0   77.60    1.60
  -6   0   0    1.75    0.12
   6   0   0    1.46    0.11
   7   0   0   30.21    0.76
   8   0   0   45.70    1.07
  -8   0   0   43.12    1.20
   9   0   0    7.99    0.34
  10   0   0    3.25    0.23
  11   0   0    2.54    0.23
  11   0   0    2.48    0.21
  12   0   0    6.61    0.37
  12   0   0    5.83    0.36
  13   0   0    0.33    0.10
  14   0   0    0.63    0.13
  15   0   0    1.57    0.20
  16   0   0    0.07    0.07
  16   0   0    0.20    0.09
  17   0   0    4.79    0.32
  17   0   0    4.95    0.32
  18   0   0    3.34    0.24
  18   0   0    3.35    0.24
  19   0   0    2.01    0.16
  19   0   0    1.81    0.15
   0  -1   0    0.00    0.01
   0  -1   0    0.00    0.01
  -1   1   0   84.66    1.66
  -1  -1   0   85.56    1.64
   1  -1   0   86.06    1.65
  -2  -1   0    1.74    0.08
  -2  -1   0    1.72    0.07
   2  -1   0    1.64    0.07
  -3   1   0  472.10    8.81
   3  -1   0  469.90    8.71
  -3  -1   0  464.12    8.73
   3   1   0  464.03    8.75
  -3  -1   0  464.63    8.71
  -3  -1   0  469.20    8.76
  -3  -1   0  467.80    8.72
  -3   1   0  465.13    8.72
  -4   1   0  350.22    6.54
   4   1   0  344.83    6.57
  -4  -1   0  349.53    6.54
  -4  -1   0  343.42    6.59
   5  -1   0   20.05    0.50
  -5   1   0   19.32    0.47
  -5   1   0   19.71    0.51
   5   1   0   19.27    0.50
  -5  -1   0   19.51    0.52
  -6   1   0   15.73    0.46
  -6  -1   0   16.48    0.49
  -6   1   0   15.61    0.42
   6  -1   0   16.28    0.46
  -7   1   0   23.06    0.64
   7  -1   0   23.14    0.62
   8  -1   0    6.57    0.29
  -8   1   0    6.69    0.30
  -8   1   0    6.59    0.38
   9   1   0   57.63    1.34
  -9   1   0   55.07    1.52
  -9   1   0   54.97    1.35
 -10   1   0    6.50    0.43
  10   1   0    6.75    0.34
  11  -1   0    5.76    0.36
 -11   1   0    6.25    0.44
  11   1   0    6.42    0.34
  12   1   0   10.96    0.49
  12  -1   0   10.18    0.51
  13  -1   0   23.93    0.87
  13   1   0   25.63    0.85
  14  -1   0    6.81    0.43
  15  -1   0    3.42    0.30
  15   1   0    3.32    0.28
  16   1   0    5.18    0.34
  16  -1   0    4.83    0.34
  17   1   0    0.06    0.06
  17  -1   0   -0.04    0.06
  17  -1   0   -0.02    0.07
  18  -1   0    6.73    0.34
  18  -1   0    5.95    0.32
  18   1   0    6.79    0.34
  19  -1   0    2.33    0.17
  19  -1   0    2.06    0.16
  19   1   0    2.18    0.16
   0  -2   0  285.12    5.36
   0  -2   0  280.28    5.34
  -1  -2   0   75.05    1.46
   1  -2   0   73.88    1.49
  -1  -2   0   72.38    1.48
   2  -2   0    0.78    0.07
  -2  -2   0    0.60    0.05
  -3  -2   0   10.72    0.31
  -3  -2   0   10.18    0.29
   3  -2   0   10.22    0.30
  -3  -2   0   10.69    0.29
   4  -2   0    9.62    0.29
  -4  -2   0   10.11    0.32
   4  -2   0    9.83    0.30
  -5  -2   0    0.90    0.09
   5   2   0    0.81    0.08
   6   2   0    0.43    0.07
  -6  -2   0    0.50    0.08
  -7   2   0   35.38    0.89
  -7  -2   0   35.80    0.93
   7   2   0   34.68    0.89
  -8  -2   0   77.11    1.75
  -8   2   0   73.54    1.69
  -8   2   0   76.84    1.91
  -9   2   0   25.53    0.77
  -9   2   0   27.08    0.95
  10  -2   0    6.64    0.36
 -10   2   0    6.17    0.35
 -10   2   0    6.33    0.44
  10  -2   0    6.54    0.37
 -11   2   0    0.19    0.08
 -11   2   0    0.28    0.12
  11   2   0    0.38    0.09
  11  -2   0    0.45    0.11
  11  -2   0    0.37    0.11
  12  -2   0   35.38    1.09
  12   2   0   35.47    1.04
 -12   2   0   33.77    1.21
  12  -2   0   34.06    1.06
  12   2   0   34.67    1.04
  13   2   0    1.32    0.18
 -13   2   0    1.03    0.21
  13   2   0    1.72    0.20
  13  -2   0    1.40    0.20
  14  -2   0    0.34    0.12
  14   2   0    0.34    0.10
  15  -2   0    6.56    0.41
  15   2   0    6.40    0.38
  16   2   0    7.64    0.41
  16  -2   0    8.97    0.46
  17  -2   0    0.65    0.13
  17   2   0    0.55    0.11
  17  -2   0    0.54    0.11
  18  -2   0    1.74    0.16
  18  -2   0    1.61    0.15
  19  -2   0    0.42    0.07
   0  -3   0    0.04    0.03
  -1  -3   0   10.44    0.34
   1  -3   0   11.04    0.37
  -1  -3   0   10.32    0.35
   2  -3   0   10.02    0.34
  -2  -3   0   10.72    0.35
   2  -3   0   10.38    0.36
  -3   3   0    7.53    0.34
   3  -3   0    7.76    0.30
  -3  -3   0    7.62    0.29
  -4   3   0   53.09    1.32
   4  -3   0   52.50    1.19
  -4  -3   0   52.60    1.19
   4  -3   0   52.86    1.21
  -5  -3   0   13.42    0.45
   5   3   0   14.11    0.45
   6   3   0   55.84    1.27
  -6   3   0   52.19    1.42
  -6  -3   0   52.42    1.26
  -7   3   0   11.70    0.56
  -7  -3   0   12.32    0.47
   7   3   0   13.51    0.48
  -8  -3   0   45.88    1.20
  -8   3   0   44.80    1.16
   8   3   0   45.42    1.17
  -8   3   0   45.33    1.35
  -9  -3   0   24.42    0.82
   9  -3   0   24.11    0.81
  -9   3   0   25.65    0.95
 -10   3   0    1.01    0.21
  10  -3   0    0.89    0.15
 -11   3   0   41.22    1.38
  11  -3   0   42.65    1.24
  12  -3   0    7.47    0.44
  12   3   0    7.80    0.43
 -12   3   0    6.77    0.51
  13  -3   0    0.05    0.08
  13  -3   0    0.09    0.07
  14  -3   0    4.11    0.33
  14  -3   0    4.55    0.33
  15  -3   0    2.55    0.25
  15  -3   0    2.85    0.25
  16  -3   0    0.02    0.05
  16  -3   0    0.02    0.06
  17  -3   0    0.46    0.09
  18  -3   0   -0.01    0.04
   0  -4   0    0.14    0.05
   0  -4   0    0.08    0.05
   1  -4   0   18.20    0.59
  -1  -4   0   17.32    0.56
   1  -4   0   17.49    0.57
  -1  -4   0   17.54    0.58
   2  -4   0   63.52    1.49
  -2  -4   0   63.89    1.48
  -2  -4   0   64.48    1.50
   2  -4   0   65.00    1.51
   3  -4   0   54.60    1.33
  -3  -4   0   56.07    1.33
  -3  -4   0   54.68    1.31
   3  -4   0   55.68    1.35
  -4  -4   0   19.97    0.60
   4  -4   0   19.08    0.62
   4  -4   0   20.44    0.64
  -5  -4   0   13.58    0.48
   5   4   0   13.54    0.49
   6   4   0    9.38    0.40
  -6  -4   0    8.19    0.38
  -7   4   0    0.02    0.08
   7   4   0    0.10    0.06
  -7  -4   0    0.13    0.06
   7  -4   0    0.09    0.06
  -8  -4   0    6.81    0.37
  -8   4   0    6.52    0.45
   8   4   0    7.41    0.38
  -8  -4   0    7.60    0.40
   8  -4   0    7.65    0.40
  -9  -4   0    2.98    0.25
   9   4   0    3.92    0.28
   9  -4   0    3.98    0.30
  -9   4   0    3.51    0.34
  -9  -4   0    3.41    0.28
  10  -4   0    9.90    0.50
 -10   4   0    8.22    0.54
 -11   4   0   13.91    0.72
  11  -4   0   14.09    0.63
  12  -4   0   21.80    0.84
  13  -4   0    0.52    0.14
  14  -4   0    0.05    0.06
  15  -4   0    3.78    0.29
  16  -4   0    1.65    0.18
  17  -4   0    0.45    0.08
   0  -5   0   -0.02    0.04
   0  -5   0    0.02    0.05
  -1  -5   0   50.29    1.32
  -1  -5   0   48.34    1.29
   1  -5   0   50.48    1.33
   1  -5   0   49.48    1.31
   2  -5   0   20.97    0.72
  -2  -5   0   20.83    0.72
   2  -5   0   21.37    0.74
  -2  -5   0   20.59    0.71
   3  -5   0   10.45    0.48
   3  -5   0   10.75    0.49
  -3  -5   0   10.26    0.46
  -3  -5   0   10.65    0.48
  -4  -5   0   18.19    0.65
   4  -5   0   18.50    0.68
  -4  -5   0   18.00    0.69
   4  -5   0   19.67    0.70
   5   5   0    2.79    0.23
  -5  -5   0    2.78    0.25
  -5  -5   0    2.37    0.22
  -6  -5   0   21.90    0.78
  -6  -5   0   22.71    0.82
   6   5   0   24.52    0.79
  -7  -5   0   50.33    1.38
   7   5   0   52.19    1.39
  -7  -5   0   48.92    1.41
   7  -5   0   53.84    1.45
  -8  -5   0    1.02    0.16
   8   5   0    0.81    0.14
   9   5   0    6.88    0.41
   9  -5   0    7.31    0.42
  10  -5   0    9.64    0.51
  11  -5   0    0.02    0.07
  12  -5   0   -0.02    0.06
  13  -5   0    4.78    0.34
  14  -5   0    2.19    0.22
  15  -5   0    2.46    0.21
  16  -5   0    1.69    0.15
 -16  -5   0    1.69    0.16
   0  -6   0   20.76    0.80
   0  -6   0   22.16    0.83
   1  -6   0    0.02    0.06
   1  -6   0    0.10    0.07
  -1  -6   0    0.15    0.08
  -1  -6   0    0.21    0.09
   2  -6   0    6.66    0.42
  -2  -6   0    6.18    0.39
   2  -6   0    6.86    0.43
  -2  -6   0    5.76    0.38
  -2  -6   0    6.09    0.40
  -3  -6   0   57.30    1.58
  -3  -6   0   57.93    1.59
  -3  -6   0   58.63    1.58
   3  -6   0   58.69    1.59
   3  -6   0   58.52    1.61
  -4  -6   0    0.05    0.07
   5   6   0    8.86    0.46
  -5  -6   0    7.54    0.47
  -6  -6   0   34.26    1.14
   6   6   0   35.59    1.09
  -7  -6   0    1.17    0.19
   7  -6   0    0.89    0.16
  -8  -6   0    0.03    0.09
  -8  -6   0   -0.05    0.08
   8  -6   0   -0.02    0.06
  -9  -6   0    0.17    0.10
 -10  -6   0    1.40    0.19
  11  -6   0    0.33    0.10
 -11  -6   0    0.45    0.12
  12  -6   0    7.13    0.39
  13  -6   0    3.22    0.24
  14  -6   0    0.44    0.09
 -14  -6   0    0.54    0.11
  15  -6   0    1.70    0.14
 -15  -6   0    1.58    0.16
   0  -7   0   -0.03    0.08
  -1  -7   0    2.32    0.25
   1  -7   0    2.20    0.25
  -2  -7   0    0.65    0.14
   2  -7   0    0.43    0.12
  -3  -7   0    0.12    0.08
   3  -7   0    0.24    0.09
  -4  -7   0    1.03    0.16
  -4  -7   0    0.84    0.15
  -5  -7   0    0.19    0.09
  -6  -7   0    1.59    0.21
   6  -7   0    1.64    0.22
   7  -7   0    7.89    0.46
  -7  -7   0    8.99    0.48
  -8  -7   0    5.07    0.36
   8  -7   0    4.09    0.32
  -9  -7   0    8.39    0.45
 -10  -7   0    1.80    0.20
 -10  -7   0    1.84    0.21
 -11  -7   0    0.78    0.13
 -11  -7   0    0.77    0.13
 -12  -7   0    0.01    0.04
 -12  -7   0    0.05    0.06
 -13  -7   0    0.24    0.07
   0  -8   0    0.60    0.13
   1  -8   0    0.40    0.12
  -1  -8   0    0.47    0.12
  -2  -8   0    0.51    0.13
   2  -8   0    0.21    0.09
   3  -8   0    0.11    0.08
  -3  -8   0    0.19    0.10
  -3  -8   0    0.04    0.07
  -4  -8   0    0.17    0.08
   4  -8   0    0.18    0.08
   5  -8   0    0.18    0.09
  -5  -8   0    0.14    0.07
  -6  -8   0    0.29    0.09
   6  -8   0    0.19    0.08
   7  -8   0    4.43    0.30
  -7  -8   0    3.57    0.27
  -8  -8   0    0.23    0.08
   8  -8   0    0.29    0.08
  -9  -8   0    1.46    0.16
 -10  -8   0    2.68    0.19
 -11  -8   0    0.42    0.07
   0  -9   0   -0.02    0.05
   0  -9   0   -0.02    0.06
  -1  -9   0    2.84    0.22
  -1  -9   0    2.51    0.23
   1  -9   0    2.41    0.21
   1  -9   0    2.62    0.24
  -2  -9   0    0.19    0.08
   2  -9   0    0.21    0.08
  -2  -9   0    0.06    0.05
   2  -9   0    0.17    0.07
   2  -9   0    0.22    0.08
   3  -9   0    1.84    0.18
  -3  -9   0    1.83    0.17
   3  -9   0    2.32    0.19
   3  -9   0    1.62    0.18
  -3  -9   0    1.96    0.19
   4  -9   0    1.91    0.18
   5  -9   0    0.52    0.10
   6  -9   0    0.83    0.11
  -7  -9   0    0.58    0.08
   7  -9   0    0.62    0.09
  19   0  -1   -0.01    0.04
  19   0  -1    0.02    0.04
  18   0  -1    0.03    0.05
  18   0  -1    0.02    0.06
  17   0  -1   -0.02    0.06
  17   0  -1    0.02    0.05
  16   0  -1    0.02    0.06
  15   0  -1    0.02    0.07
  14   0  -1    0.02    0.08
  13   0  -1    0.04    0.06
  12   0  -1    0.06    0.08
  12   0  -1    0.02    0.04
  11   0  -1   -0.02    0.06
  11   0  -1    0.02    0.04
  10   0  -1   -0.01    0.04
   9   0  -1    0.05    0.04
  -8   0   1    0.02    0.06
  -8   0   1    0.03    0.03
   8   0  -1    0.08    0.04
   7   0  -1    0.01    0.03
  -7   0   1   -0.06    0.06
  -7   0   1    0.01    0.03
   6   0  -1    0.01    0.02
  -6   0   1    0.02    0.06
  -5   0   1    0.03    0.05
  -5   0   1    0.00    0.02
  -5   0   1    0.01    0.02
   5   0  -1    0.05    0.02
  -5   0   1    0.05    0.02
  -4   0   1    0.03    0.02
  -4   0   1    0.06    0.05
  -4   0   1    0.02    0.02
  -4   0   1    0.00    0.02
  -3   0   1    0.00    0.01
  -3   0   1   -0.01    0.03
  -3   0   1    0.00    0.01
  -3   0   1    0.00    0.01
  -2   0   1    0.00    0.01
  -2   0   1    0.00    0.01
  -2   0   1    0.02    0.01
   2   0  -1    0.06    0.01
  -2   0   1    0.08    0.02
  -1   0   1    0.09    0.02
  -1   0   1    0.06    0.01
   1   0  -1    0.04    0.01
  -1   0   1    0.02    0.01
   0   0   1    0.01    0.01
   0   0   1    0.03    0.01
   0   0   1    0.02    0.01
   1   0   1    0.00    0.01
   1   0   1    0.01    0.01
  -1   0  -1    0.00    0.01
  -2   0  -1    0.03    0.01
   2   0   1    0.00    0.01
  -2   0  -1    0.01    0.01
   3   0   1    0.00    0.01
  -3   0  -1    0.05    0.03
  -3   0  -1    0.00    0.02
  -4   0  -1    0.02    0.03
  -4   0  -1   -0.01    0.03
  -5   0  -1    0.02    0.04
   5   0   1    0.02    0.03
  -6   0  -1    0.05    0.05
   6   0   1    0.02    0.02
   7   0   1    0.04    0.04
   8   0   1    0.01    0.03
   9   0   1    0.01    0.04
  10   0   1   -0.01    0.05
  10   0   1   -0.05    0.06
  11   0   1   -0.10    0.07
  11   0   1   -0.02    0.04
  12   0   1    0.11    0.08
  12   0   1   -0.02    0.05
  13   0   1   -0.02    0.06
  14   0   1    0.12    0.07
  15   0   1    0.02    0.07
  15   0   1    0.05    0.07
  16   0   1    0.04    0.06
  16   0   1    0.02    0.06
  17   0   1    0.07    0.07
  17   0   1   -0.02    0.06
  18   0   1   -0.04    0.04
  18   0   1   -0.01    0.05
  19   0   1   -0.01    0.03
  19  -1  -1    0.10    0.05
  19  -1  -1    0.19    0.06
  19   1  -1    0.23    0.06
  18   1  -1    0.26    0.08
  18  -1  -1    0.33    0.09
  18  -1  -1    0.34    0.09
  17  -1  -1    0.20    0.09
  17   1  -1    0.13    0.07
  16  -1  -1    0.66    0.14
  16   1  -1    0.45    0.11
  15  -1  -1    7.81    0.45
  14  -1  -1    1.19    0.19
  13   1  -1    5.66    0.35
  13  -1  -1    5.30    0.37
  12   1  -1    3.84    0.28
  12  -1  -1    3.46    0.29
  11  -1  -1    3.24    0.27
  11   1  -1    3.75    0.26
 -11   1   1    3.74    0.33
 -10   1   1    4.43    0.34
 -10   1   1    3.95    0.27
  10   1  -1    4.20    0.26
   9   1  -1    0.14    0.05
  -9   1   1    0.15    0.05
  -9   1   1    0.04    0.09
  -8   1   1    7.38    0.30
   8  -1  -1    7.90    0.32
  -8   1   1    7.42    0.40
  -8   1   1    7.89    0.33
  -7   1   1   12.93    0.51
   7  -1  -1   11.93    0.39
  -7   1   1   12.25    0.41
  -7   1   1   11.78    0.38
  -6  -1   1  232.21    4.53
  -6   1   1  233.25    4.52
  -6   1   1  238.19    4.71
  -6   1   1  235.33    4.55
   6  -1  -1  236.15    4.54
  -5   1   1    2.39    0.12
  -5  -1   1    2.16    0.12
  -5  -1   1    2.34    0.14
   5   1  -1    2.19    0.12
  -5   1   1    2.15    0.18
  -4  -1   1   27.50    0.57
  -4  -1   1   28.05    0.63
   4   1  -1   28.24    0.63
  -4   1   1   28.08    0.73
  -4  -1   1   27.37    0.64
  -4  -1   1   26.68    0.62
   3  -1  -1  108.79    2.16
  -3  -1   1  106.07    2.13
  -3  -1   1  110.34    2.08
   3   1  -1  111.37    2.13
  -3   1   1  105.83    2.23
  -3  -1   1  110.89    2.10
  -3  -1   1  111.02    2.13
  -2   1   1   16.43    0.44
  -2  -1   1   17.67    0.37
   2  -1  -1   16.36    0.40
  -2  -1   1   16.10    0.33
  -2  -1   1   16.95    0.37
  -2  -1   1   16.61    0.38
  -1  -1   1  416.80    7.94
  -1  -1   1  426.07    7.94
  -1   1   1  420.95    7.96
   1  -1  -1  434.71    7.95
   0  -1   1    0.77    0.05
   0  -1  -1    0.82    0.05
   0  -1   1    0.75    0.05
  -1   1  -1   21.57    0.46
   1  -1   1   20.82    0.46
   1  -1   1   20.89    0.46
  -1  -1  -1   21.08    0.47
  -2  -1  -1    0.26    0.04
   2  -1   1    0.22    0.03
   2  -1   1    0.34    0.03
  -2   1  -1    0.25    0.02
   2  -1   1    0.38    0.04
  -3   1  -1   93.41    1.82
  -3  -1  -1   96.58    1.88
   3   1   1   93.72    1.87
  -3   1  -1   96.33    1.90
  -3  -1  -1   94.93    1.88
   3  -1   1   95.15    1.83
  -3  -1  -1   94.55    1.83
  -3   1  -1   96.05    1.86
  -4  -1  -1  333.79    6.41
  -4   1  -1  336.81    6.44
  -4  -1  -1  340.97    6.37
  -4   1  -1  337.66    6.38
   4   1   1  334.96    6.39
  -5   1  -1   68.26    1.42
  -5  -1  -1   68.38    1.45
  -5   1  -1   67.91    1.49
   5   1   1   67.77    1.42
   5  -1   1   66.46    1.41
  -6  -1  -1    0.02    0.04
   6  -1   1    0.03    0.03
  -6   1  -1    0.05    0.03
  -6   1  -1    0.05    0.05
  -7   1  -1   14.70    0.46
  -7  -1  -1   13.75    0.48
   7  -1   1   13.60    0.44
   8  -1   1   55.66    1.30
   9   1   1    1.31    0.14
 -10   1  -1   21.91    0.87
  10   1   1   22.39    0.71
  10  -1   1   21.46    0.74
  11   1   1    1.45    0.16
 -11   1  -1    1.66    0.25
  11  -1   1    1.40    0.18
  12  -1   1   15.88    0.65
  12   1   1   14.51    0.59
  13   1   1    7.51    0.42
  13   1   1    8.28    0.45
  13  -1   1    9.06    0.49
  14  -1   1    0.86    0.16
  14   1   1    0.65    0.13
  15  -1   1    0.21    0.09
  15   1   1    0.15    0.08
  15  -1   1    0.20    0.09
  16  -1   1    1.36    0.18
  16  -1   1    1.67    0.20
  16   1   1    1.54    0.18
  17  -1   1    0.28    0.08
  17   1   1    0.33    0.09
  17  -1   1    0.44    0.11
  18  -1   1    0.23    0.07
  18   1   1    0.26    0.07
  18  -1   1    0.32    0.07
  19  -1   1    0.07    0.04
  19  -2  -1    0.35    0.07
  19  -2  -1    0.44    0.07
  18  -2  -1    1.84    0.18
  18  -2  -1    1.91    0.18
  17  -2  -1    1.43    0.18
  16  -2  -1    0.02    0.08
  15  -2  -1    0.42    0.12
  14  -2  -1   28.52    0.97
  13  -2  -1   11.14    0.54
 -13   2   1   10.77    0.62
  13   2  -1   10.62    0.51
  13  -2  -1    9.74    0.50
 -12   2   1    0.31    0.13
 -12   2   1    0.35    0.10
  12  -2  -1    0.29    0.09
  12   2  -1    0.35    0.10
  12  -2  -1    0.26    0.10
 -11   2   1    6.53    0.37
 -11   2   1    5.71    0.43
  11   2  -1    7.02    0.37
  11  -2  -1    6.12    0.36
  11  -2  -1    6.34    0.38
  10  -2  -1   65.45    1.61
 -10   2   1   65.30    1.60
 -10   2   1   67.00    1.78
  10  -2  -1   64.95    1.62
  -9   2   1    9.24    0.41
  -9   2   1    9.26    0.50
  -8   2   1   10.87    0.52
  -8   2   1   10.76    0.42
   7   2  -1    4.46    0.23
  -7   2   1    4.10    0.29
  -7  -2   1    4.53    0.24
   6   2  -1    3.39    0.18
  -6   2   1    3.43    0.25
   5   2  -1    5.32    0.22
  -5   2   1    5.70    0.30
  -5  -2   1    4.98    0.22
  -4  -2   1   35.47    0.82
   4  -2  -1   35.43    0.87
   4   2  -1   37.19    0.83
  -4   2   1   35.40    0.94
  -4  -2   1   38.20    0.82
  -3   2   1    6.56    0.29
  -3  -2   1    7.03    0.22
  -3  -2   1    6.91    0.23
  -3  -2   1    7.23    0.23
   3  -2  -1    6.95    0.26
  -2  -2   1  827.29   15.74
  -2   2   1  847.25   15.80
  -2  -2   1  869.30   15.75
   2  -2  -1  825.10   15.76
   1  -2  -1   80.74    1.64
  -1  -2   1   81.19    1.64
   1  -2  -1   80.40    1.64
  -1  -2   1   82.74    1.64
  -1   2   1   79.01    1.63
   0   2  -1   26.35    0.56
   0  -2  -1   25.38    0.60
   0  -2   1   25.15    0.61
   0  -2   1   25.71    0.60
   0  -2  -1   25.80    0.60
  -1  -2  -1    4.61    0.18
  -1   2  -1    4.28    0.16
  -1  -2  -1    4.57    0.17
   1  -2   1    4.08    0.17
   1  -2   1    4.11    0.17
  -2  -2  -1    1.95    0.11
   2  -2   1    2.22    0.12
  -2   2  -1    2.16    0.12
   2  -2   1    2.07    0.12
  -3  -2  -1    6.53    0.23
   3  -2   1    6.36    0.23
   3  -2   1    6.44    0.23
  -3   2  -1    6.87    0.26
  -4  -2  -1    3.36    0.17
   4   2   1    3.15    0.16
  -4  -2  -1    3.28    0.16
  -4   2  -1    3.13    0.19
  -5  -2  -1   41.13    0.99
   5   2   1   42.65    0.98
  -5   2  -1   41.06    0.95
  -5   2  -1   41.42    1.05
  -5  -2  -1   43.25    0.96
  -6   2  -1   42.46    1.00
   6   2   1   42.98    1.02
  -6  -2  -1   43.03    1.05
   7   2   1    0.04    0.03
  -7   2  -1    0.04    0.04
  -7  -2  -1   -0.01    0.04
  -8   2  -1    1.35    0.14
  -8  -2  -1    1.38    0.15
  -9  -2  -1   40.41    1.13
  10  -2   1    0.83    0.14
  10  -2   1    0.88    0.14
  10   2   1    1.01    0.14
 -11   2  -1    2.04    0.29
  11   2   1    1.50    0.17
  11  -2   1    1.68    0.20
  11   2   1    1.76    0.19
  11  -2   1    1.38    0.18
  12  -2   1    0.15    0.08
  12   2   1    0.41    0.11
  12   2   1    0.26    0.09
  12  -2   1    0.12    0.09
 -12   2  -1    0.28    0.15
  13   2   1    1.28    0.18
  13  -2   1    1.24    0.19
  14   2   1    4.08    0.31
  14  -2   1    4.11    0.33
  15   2   1    5.52    0.35
  15  -2   1    4.98    0.36
  15  -2   1    5.25    0.35
  16  -2   1    0.40    0.10
  16  -2   1    0.37    0.10
  16   2   1    0.33    0.09
  17  -2   1    0.67    0.12
  17  -2   1    0.73    0.12
  17   2   1    0.56    0.10
  18  -2   1    1.91    0.16
  18  -3  -1    0.71    0.10
  17  -3  -1    0.03    0.05
  16  -3  -1    0.04    0.06
  16  -3  -1    0.02    0.05
  15  -3  -1   -0.02    0.07
  15  -3  -1   -0.04    0.07
  14  -3  -1    5.78    0.39
  14  -3  -1    5.99    0.37
  13  -3  -1    1.73    0.21
  13  -3  -1    1.87    0.22
  12  -3  -1    7.29    0.42
 -12   3   1    6.96    0.50
 -12   3   1    6.08    0.40
 -11   3   1    0.28    0.09
  11  -3  -1    0.26    0.10
 -11   3   1    0.09    0.10
  10  -3  -1    0.24    0.09
 -10   3   1    0.25    0.08
 -10   3   1    0.20    0.11
  -9   3   1    2.17    0.20
   9  -3  -1    2.47    0.22
  -9   3   1    2.88    0.28
  -8  -3   1    0.05    0.05
   8   3  -1    0.10    0.05
  -7  -3   1    2.00    0.17
   7   3  -1    2.16    0.17
  -6   3   1   11.89    0.52
   6   3  -1   12.29    0.43
  -6  -3   1   11.73    0.42
  -5   3   1    0.47    0.11
   5   3  -1    0.44    0.07
  -5  -3   1    0.53    0.08
   4  -3  -1   50.28    1.19
  -4   3   1   50.76    1.24
  -4  -3   1   50.18    1.14
  -4  -3   1   50.35    1.12
  -4  -3   1   50.27    1.15
   3  -3  -1   10.06    0.36
  -3  -3   1    9.80    0.34
  -3  -3   1   10.07    0.32
  -3   3   1    9.94    0.38
  -3  -3   1   10.14    0.36
  -2  -3   1    8.19    0.31
  -2  -3   1    8.49    0.31
   2  -3  -1    8.90    0.32
  -1  -3   1   33.40    0.81
  -1  -3   1   33.29    0.83
   1  -3  -1   33.15    0.80
   0  -3  -1   11.53    0.36
   0  -3   1   11.74    0.39
   0  -3  -1   11.65    0.37
   0  -3   1   11.51    0.39
   1  -3   1   39.68    0.94
  -1  -3  -1   37.54    0.89
   1  -3   1   38.22    0.92
   2  -3   1    2.17    0.15
   2  -3   1    2.58    0.16
   3  -3   1   23.31    0.63
  -3  -3  -1   23.78    0.61
  -4  -3  -1   13.75    0.44
   4  -3   1   12.60    0.42
   5   3   1    0.05    0.04
  -5  -3  -1    0.06    0.04
  -6  -3  -1   21.88    0.67
   6   3   1   22.05    0.66
   7   3   1    6.93    0.33
  -7  -3  -1    6.90    0.35
  -8  -3  -1    7.26    0.38
   8   3   1    7.70    0.36
   8  -3   1    7.09    0.38
   9  -3   1    8.61    0.44
  -9   3  -1    8.84    0.54
  -9  -3  -1    8.93    0.46
 -10   3  -1    9.18    0.57
  10  -3   1    9.02    0.47
 -11   3  -1   13.10    0.72
  11  -3   1   14.60    0.64
  12  -3   1    5.86    0.40
  12  -3   1    7.12    0.41
  13  -3   1    0.35    0.11
  13  -3   1    0.32    0.11
  14  -3   1    0.07    0.07
  14  -3   1    0.18    0.08
  15  -3   1    2.06    0.22
  15  -3   1    2.24    0.22
  16  -3   1    0.36    0.09
  17  -3   1    0.01    0.05
  18  -3   1   -0.01    0.03
  17  -4  -1    0.20    0.06
  16  -4  -1    0.42    0.10
  15  -4  -1    0.17    0.09
  14  -4  -1    1.32    0.19
  13  -4  -1    5.61    0.39
  12  -4  -1    4.31    0.34
 -11   4   1   21.24    0.91
  11  -4  -1   22.84    0.83
 -10   4   1    1.29    0.22
  10  -4  -1    0.71    0.14
   9   4  -1    2.15    0.21
  -9   4   1    2.51    0.28
   9  -4  -1    1.84    0.20
   8  -4  -1   18.17    0.66
  -8   4   1   18.24    0.75
   8   4  -1   17.36    0.64
   7   4  -1   33.73    0.94
  -7  -4   1   31.94    0.93
   7  -4  -1   31.66    0.94
  -7   4   1   32.23    1.04
   6   4  -1    0.80    0.11
   5   4  -1  109.91    2.36
  -4  -4   1    0.38    0.08
   4  -4  -1    0.34    0.07
  -4  -4   1    0.29    0.07
   3  -4  -1    5.77    0.29
   3  -4  -1    6.10    0.30
  -3  -4   1    5.36    0.28
  -3  -4   1    5.95    0.30
  -2  -4   1    6.13    0.31
   2  -4  -1    6.83    0.32
  -2  -4   1    6.01    0.30
  -1  -4   1    3.03    0.21
  -1  -4   1    2.67    0.19
   0  -4   1   42.26    1.07
   0  -4   1   39.73    1.04
  -1  -4  -1    1.34    0.13
  -1  -4  -1    1.70    0.15
   1  -4   1    1.64    0.16
   1  -4   1    1.59    0.16
   2  -4   1    0.31    0.08
   2  -4   1    0.26    0.07
  -2  -4  -1    0.40    0.08
  -3  -4  -1    0.31    0.07
   3  -4   1    0.25    0.07
   3  -4   1    0.33    0.08
  -4  -4  -1    3.03    0.21
   4  -4   1    3.10    0.22
  -5  -4  -1    0.93    0.13
   5   4   1    1.19    0.14
  -6  -4  -1    3.99    0.26
   6   4   1    4.16    0.27
  -7  -4  -1    5.11    0.32
   7  -4   1    4.81    0.31
  -7   4  -1    4.70    0.37
   7  -4   1    5.13    0.33
  -7  -4  -1    4.72    0.30
   7   4   1    5.13    0.31
  -8   4  -1   15.29    0.74
   8  -4   1   15.88    0.64
   8   4   1   17.36    0.64
  -8  -4  -1   16.50    0.62
  -8  -4  -1   17.48    0.66
   9   4   1    2.44    0.23
   9  -4   1    2.12    0.23
  -9  -4  -1    2.07    0.23
  -9   4  -1    1.76    0.26
  -9  -4  -1    2.48    0.22
 -10   4  -1    4.66    0.42
 -10  -4  -1    3.96    0.33
  10  -4   1    4.76    0.35
  11  -4   1    0.38    0.12
  12  -4   1   27.66    0.97
  13  -4   1    0.42    0.12
  14  -4   1    4.21    0.32
  15  -4   1    2.97    0.25
  16  -4   1    1.04    0.13
  17  -4   1    0.52    0.08
  16  -5  -1    0.16    0.06
 -16  -5   1    0.23    0.07
  15  -5  -1    0.07    0.06
 -15  -5   1    0.08    0.07
  14  -5  -1    0.20    0.08
  13  -5  -1    0.57    0.13
  12  -5  -1    0.12    0.07
  11  -5  -1    0.52    0.12
  10  -5  -1    6.50    0.41
 -10  -5   1    7.22    0.42
   9   5  -1    0.30    0.09
   9  -5  -1    0.33    0.10
  -9  -5   1    0.40    0.12
   8   5  -1    5.88    0.36
  -8  -5   1    6.13    0.40
   7   5  -1   13.84    0.56
  -7  -5   1   12.63    0.59
  -6  -5   1    4.32    0.33
   6   5  -1    4.14    0.28
  -5  -5   1    0.11    0.07
   5   5  -1    0.12    0.06
  -4  -5   1    0.02    0.05
  -4  -5   1    0.05    0.05
   4  -5  -1    0.05    0.05
  -4  -5   1    0.08    0.07
   4  -5  -1    0.02    0.05
   3  -5  -1    0.73    0.12
  -3  -5   1    1.70    0.19
  -3  -5   1    1.40    0.17
   2  -5  -1    0.50    0.11
   2  -5  -1    0.58    0.11
  -2  -5   1    0.39    0.10
  -2  -5   1    0.59    0.11
  -1  -5   1    1.58    0.18
   1  -5  -1    1.28    0.16
  -1  -5   1    1.91    0.20
   1  -5  -1    1.54    0.17
   0  -5  -1    2.67    0.22
   0  -5   1    2.48    0.22
   0  -5  -1    2.72    0.23
   0  -5   1    2.45    0.23
   1  -5   1   23.96    0.83
  -1  -5  -1   24.58    0.80
   1  -5   1   23.39    0.81
  -1  -5  -1   24.92    0.79
   2  -5   1   10.35    0.49
  -2  -5  -1   11.75    0.50
  -2  -5  -1   11.69    0.49
   2  -5   1   11.33    0.52
  -3  -5  -1    0.18    0.07
  -3  -5  -1    0.30    0.08
  -3  -5  -1    0.27    0.08
  -3  -5  -1    0.34    0.09
   3  -5   1    0.27    0.09
   3  -5   1    0.24    0.08
  -4  -5  -1   18.68    0.66
  -4  -5  -1   19.75    0.71
  -5  -5  -1    1.31    0.17
   5   5   1    1.64    0.18
  -5  -5  -1    1.57    0.18
  -6  -5  -1    0.27    0.09
   6   5   1    0.38    0.09
  -6  -5  -1    0.15    0.08
   7  -5   1    4.58    0.34
   7   5   1    4.47    0.31
  -7  -5  -1    3.70    0.30
  -7  -5  -1    3.87    0.29
   8   5   1   -0.02    0.05
   8  -5   1    0.02    0.06
  -8  -5  -1    0.02    0.05
   8  -5   1   -0.02    0.07
  -8  -5  -1   -0.04    0.07
  -9  -5  -1    2.43    0.24
   9  -5   1    2.03    0.23
  10  -5   1    1.78    0.22
  11  -5   1    3.09    0.29
  12  -5   1    0.57    0.13
  13  -5   1    0.17    0.09
  14  -5   1    1.33    0.17
  15  -5   1    0.05    0.05
 -16  -5  -1    0.71    0.10
  16  -5   1    0.54    0.09
 -15  -6   1    0.95    0.12
  15  -6  -1    0.97    0.11
  14  -6  -1    0.30    0.08
 -14  -6   1    0.34    0.10
 -13  -6   1    0.11    0.08
  13  -6  -1    0.02    0.05
  12  -6  -1    0.32    0.10
 -11  -6   1    0.31    0.10
  11  -6  -1    0.35    0.10
 -10  -6   1    0.12    0.09
  -9  -6   1    1.39    0.20
  -8  -6   1    8.67    0.49
  -7  -6   1    8.99    0.50
  -6  -6   1    0.24    0.11
   6   6  -1    0.17    0.07
   5   6  -1    4.09    0.30
  -5  -6   1    4.83    0.37
  -5  -6   1    4.95    0.35
  -4  -6   1   24.79    0.92
  -4  -6   1   26.70    0.89
   4  -6  -1   25.72    0.91
  -4  -6   1   27.58    0.92
   4  -6  -1   27.14    0.93
  -3  -6   1    3.02    0.26
   3  -6  -1    2.45    0.25
   3  -6  -1    2.83    0.27
  -3  -6   1    3.12    0.27
  -3  -6   1    2.12    0.24
  -3  -6   1    2.68    0.25
  -3  -6   1    1.99    0.24
  -2  -6   1    0.11    0.07
   2  -6  -1    0.24    0.10
   2  -6  -1    0.07    0.06
  -2  -6   1    0.12    0.08
  -2  -6   1    0.13    0.08
  -2  -6   1    0.29    0.10
   1  -6  -1    0.86    0.15
  -1  -6   1    0.57    0.12
   1  -6  -1    0.71    0.14
  -1  -6   1    0.59    0.12
  -1  -6   1    0.89    0.17
   0  -6   1    3.32    0.28
   0  -6  -1    3.18    0.28
   0  -6   1    2.80    0.28
   0  -6  -1    2.77    0.27
  -1  -6  -1    0.27    0.09
   1  -6   1    0.32    0.11
   1  -6   1    0.18    0.08
  -1  -6  -1    0.17    0.08
   1  -6   1    0.02    0.06
   2  -6   1    8.69    0.50
  -2  -6  -1    8.79    0.47
   2  -6   1    8.28    0.46
  -2  -6  -1    8.61    0.46
   2  -6   1    7.82    0.44
  -2  -6  -1    7.50    0.45
   3  -6   1    1.39    0.20
  -3  -6  -1    1.56    0.18
  -3  -6  -1    1.33    0.19
  -3  -6  -1    1.34    0.19
   3  -6   1    1.79    0.21
   3  -6   1    1.22    0.17
  -4  -6  -1    1.44    0.18
  -4  -6  -1    1.00    0.17
  -5  -6  -1    1.81    0.22
   5   6   1    1.35    0.19
  -5  -6  -1    1.55    0.19
  -6  -6  -1    9.68    0.49
  -6  -6  -1    9.85    0.53
   6  -6   1    9.93    0.54
   6   6   1    9.86    0.51
   7  -6   1    3.06    0.29
  -7  -6  -1    2.63    0.27
  -8  -6  -1    0.05    0.07
   8  -6   1    0.03    0.07
  -9  -6  -1    0.40    0.12
   9  -6   1    0.46    0.12
 -10  -6  -1    1.28    0.18
 -11  -6  -1    9.41    0.47
  11  -6   1    8.92    0.45
  12  -6   1    8.02    0.41
  13  -6   1    0.63    0.11
  14  -6   1    0.08    0.05
 -15  -6  -1    1.41    0.14
 -13  -7   1   -0.01    0.05
 -12  -7   1    0.06    0.05
 -12  -7   1   -0.02    0.05
 -11  -7   1    0.61    0.12
 -11  -7   1    0.83    0.14
 -10  -7   1    0.39    0.11
 -10  -7   1    0.26    0.09
  -9  -7   1    1.48    0.20
  -9  -7   1    2.04    0.22
  -8  -7   1    0.02    0.09
  -7  -7   1    2.43    0.25
   7  -7  -1    2.28    0.24
  -6  -7   1    2.40    0.25
  -5  -7   1    0.46    0.12
  -4  -7   1    5.24    0.37
   4  -7  -1    5.88    0.39
  -4  -7   1    4.72    0.35
  -3  -7   1    9.18    0.50
  -2  -7   1    2.06    0.24
  -1  -7   1    1.16    0.19
   0  -7   1    6.61    0.43
   1  -7   1    0.70    0.15
   2  -7   1    0.13    0.09
  -2  -7  -1    0.37    0.11
   3  -7   1    0.40    0.11
  -3  -7  -1    0.49    0.13
  -4  -7  -1    0.76    0.15
  -4  -7  -1    0.80    0.15
  -5  -7  -1    0.35    0.11
  -5  -7  -1    0.37    0.12
   5  -7   1    0.32    0.11
   6  -7   1    0.05    0.07
  -6  -7  -1   -0.02    0.08
  -6  -7  -1    0.03    0.07
  -7  -7  -1    0.46    0.12
   7  -7   1    0.42    0.12
   8  -7   1    2.76    0.26
  -8  -7  -1    2.52    0.25
  -9  -7  -1    0.87    0.15
   9  -7   1    1.05    0.16
 -10  -7  -1    1.04    0.15
 -11  -7  -1    1.56    0.17
 -11  -7  -1    1.94    0.20
 -12  -7  -1    0.39    0.08
 -12  -7  -1    0.43    0.09
 -13  -7  -1    1.97    0.16
 -11  -8   1    0.13    0.05
 -10  -8   1    0.34    0.08
  -9  -8   1    0.02    0.05
  -8  -8   1    3.89    0.27
   7  -8  -1    0.41    0.10
  -7  -8   1    0.15    0.08
  -6  -8   1    0.02    0.06
   6  -8  -1    0.02    0.06
  -5  -8   1    0.32    0.10
  -4  -8   1    0.25    0.10
  -4  -8   1    0.21    0.09
   4  -8  -1    0.27    0.09
  -3  -8   1    1.16    0.19
  -3  -8   1    0.78    0.14
   3  -8  -1    0.86    0.15
  -2  -8   1    0.19    0.09
   2  -8  -1    0.11    0.08
  -2  -8   1    0.08    0.08
   1  -8  -1    0.26    0.10
  -1  -8   1    0.20    0.10
  -1  -8   1    0.36    0.11
   0  -8  -1   -0.02    0.07
   0  -8   1    0.02    0.07
   0  -8   1    0.03    0.08
   1  -8   1    1.50    0.22
   1  -8   1    1.49    0.20
  -1  -8  -1    1.43    0.20
   2  -8   1    0.11    0.09
   2  -8   1    0.25    0.09
  -2  -8  -1    0.04    0.06
   3  -8   1   -0.03    0.07
   3  -8   1    0.02    0.06
  -3  -8  -1   -0.02    0.06
   3  -8   1   -0.02    0.08
   4  -8   1    0.78    0.15
  -4  -8  -1    0.87    0.14
   4  -8   1    0.65    0.15
  -5  -8  -1    0.15    0.07
   5  -8   1    0.11    0.08
  -6  -8  -1    1.38    0.17
   6  -8   1    1.76    0.20
   7  -8   1    0.30    0.09
  -7  -8  -1    0.28    0.09
  -8  -8  -1    1.25    0.15
   8  -8   1    1.28    0.15
   9  -8   1    0.11    0.06
  -9  -8  -1    0.06    0.05
 -10  -8  -1    0.20    0.06
   7  -9  -1    0.32    0.07
  -7  -9   1    0.25    0.06
   6  -9  -1    0.38    0.08
   5  -9  -1    0.14    0.06
   4  -9  -1    1.00    0.13
  -4  -9   1    1.04    0.12
   4  -9  -1    1.09    0.14
  -3  -9   1    0.07    0.06
   3  -9  -1    0.04    0.05
  -3  -9   1    0.04    0.05
   3  -9  -1    0.04    0.06
   3  -9  -1    0.05    0.06
  -2  -9   1    0.10    0.06
  -2  -9   1    0.09    0.06
   2  -9  -1    0.08    0.06
   2  -9  -1    0.06    0.05
   1  -9  -1    0.25    0.08
  -1  -9   1    0.26    0.09
  -1  -9   1    0.18    0.07
  -1  -9   1    0.15    0.07
   1  -9  -1    0.12    0.07
   0  -9   1   -0.05    0.06
   0  -9  -1    0.03    0.05
   0  -9   1    0.06    0.07
   0  -9  -1    0.08    0.06
   0  -9   1    0.08    0.06
  -1  -9  -1    1.33    0.17
   1  -9   1    0.96    0.14
   1  -9   1    1.04    0.15
  -1  -9  -1    1.31    0.15
   1  -9   1    1.10    0.14
  -2  -9  -1    0.15    0.07
   2  -9   1    0.28    0.08
  -2  -9  -1    0.27    0.08
   2  -9   1    0.24    0.08
   2  -9   1    0.26    0.08
   3  -9   1    0.10    0.06
  -3  -9  -1    0.03    0.05
  -3  -9  -1    0.15    0.06
   3  -9   1    0.07    0.05
   3  -9   1    0.10    0.07
   4  -9   1    0.48    0.09
   5  -9   1    4.16    0.25
   6  -9   1    1.02    0.12
   7  -9   1    1.05    0.11
  19   0  -2    0.01    0.05
  19   0  -2    0.04    0.05
  18   0  -2    3.36    0.25
  18   0  -2    2.92    0.23
  17   0  -2    3.14    0.27
  16   0  -2   13.68    0.61
  15   0  -2   32.95    1.07
  14   0  -2   30.85    1.02
  13   0  -2    5.42    0.36
  12   0  -2   63.69    1.68
  12   0  -2   69.32    1.65
  11   0  -2   13.07    0.50
  11   0  -2   11.63    0.53
  10   0  -2   51.89    1.24
 -10   0   2   47.52    1.27
   9   0  -2   46.99    1.13
  -9   0   2   44.97    1.14
  -9   0   2   47.76    1.25
   8   0  -2    0.69    0.09
  -8   0   2    0.66    0.09
  -8   0   2    0.40    0.10
  -7   0   2   39.52    0.94
   7   0  -2   40.51    0.93
  -7   0   2   39.86    1.03
  -7   0   2   39.68    0.93
  -6   0   2  151.74    3.04
  -6   0   2  147.57    2.93
   6   0  -2  149.62    2.93
  -6   0   2  146.83    2.93
  -5   0   2   14.26    0.39
   5   0  -2   14.79    0.39
  -5   0   2   14.47    0.45
  -5   0   2   14.05    0.39
  -5   0   2   14.60    0.39
  -4   0   2   79.89    1.56
  -4   0   2   79.93    1.59
   4   0  -2   78.04    1.58
  -4   0   2   78.51    1.60
  -4   0   2   81.46    1.55
   4   0  -2   78.34    1.58
  -4   0   2   79.81    1.59
  -3   0   2    6.20    0.19
  -3   0   2    5.83    0.21
   3   0  -2    6.15    0.18
  -3   0   2    6.38    0.21
   3   0  -2    6.04    0.18
  -3   0   2    6.26    0.18
   2   0  -2  226.85    4.31
  -2   0   2  231.44    4.36
   2   0  -2  228.12    4.31
  -2   0   2  232.18    4.34
   2   0  -2  230.35    4.34
  -2   0   2  230.42    4.34
  -2   0   2  234.74    4.37
  -1   0   2    0.03    0.02
  -1   0   2    0.05    0.02
   1   0  -2    0.02    0.01
  -1   0   2    0.03    0.01
   0   0   2    0.29    0.04
   0   0   2    0.23    0.03
   0   0  -2    0.33    0.03
   0   0   2    0.21    0.03
   1   0   2   39.83    0.80
   1   0   2   37.97    0.82
  -2   0  -2   40.59    0.85
   2   0   2   42.01    0.84
  -3   0  -2 1000.00   18.48
   3   0   2  988.89   18.43
   3   0   2  987.10   18.45
  -4   0  -2  560.25   10.58
  -4   0  -2  564.01   10.58
  -5   0  -2  277.64    5.32
  -5   0  -2  278.00    5.32
   5   0   2  272.97    5.28
   6   0   2  296.50    5.71
  -6   0  -2  297.97    5.78
  -7   0  -2  486.85    9.34
   7   0   2  483.49    9.23
  -8   0  -2  184.39    3.84
   8   0   2  185.92    3.72
   9   0   2   85.09    1.90
  10   0   2    2.65    0.21
  10   0   2    2.77    0.23
  11   0   2   10.77    0.50
  11   0   2   10.76    0.47
  12   0   2    0.40    0.11
  13   0   2    1.52    0.19
  13   0   2    1.32    0.19
  14   0   2    1.48    0.20
  14   0   2    1.31    0.19
  15   0   2    0.51    0.13
  15   0   2    0.61    0.13
  16   0   2    1.18    0.16
  16   0   2    1.32    0.17
  17   0   2   -0.03    0.05
  17   0   2    0.08    0.05
  18   0   2    0.51    0.09
  18   0   2    0.23    0.06
  19  -1  -2    0.01    0.04
  19   1  -2    0.01    0.04
  19  -1  -2   -0.03    0.05
  18  -1  -2    0.08    0.06
  18  -1  -2   -0.03    0.06
  18   1  -2   -0.02    0.05
  17   1  -2   -0.02    0.06
  17  -1  -2    0.02    0.06
  16  -1  -2    0.42    0.11
  15  -1  -2    1.07    0.18
  14  -1  -2    2.13    0.25
  13   1  -2   15.98    0.63
  13  -1  -2   15.48    0.66
  12   1  -2    4.62    0.30
  12  -1  -2    4.26    0.33
 -11   1   2   46.49    1.35
 -11   1   2   44.21    1.22
  11  -1  -2   42.64    1.24
  11   1  -2   46.85    1.19
  10   1  -2   69.54    1.61
 -10   1   2   66.44    1.63
 -10   1   2   72.62    1.79
  -9   1   2    2.63    0.20
   9   1  -2    3.02    0.20
  -9   1   2    3.00    0.19
  -9   1   2    2.94    0.26
  -8   1   2   69.16    1.66
  -8   1   2   67.64    1.49
  -8   1   2   66.57    1.52
  -7   1   2   14.96    0.56
  -7  -1   2   15.05    0.47
  -7   1   2   15.10    0.46
  -7   1   2   15.48    0.48
  -6  -1   2   28.38    0.71
  -6   1   2   27.89    0.81
  -6   1   2   28.33    0.69
   5  -1  -2   67.80    1.41
   5   1  -2   64.12    1.36
  -5  -1   2   64.19    1.40
  -5   1   2   68.40    1.38
  -5   1   2   65.68    1.49
  -4   1   2    3.73    0.20
  -4  -1   2    3.76    0.17
   4   1  -2    3.80    0.15
   4  -1  -2    3.88    0.17
   3  -1  -2  492.92    9.18
  -3  -1   2  484.90    9.12
   3   1  -2  485.82    9.12
   2   1  -2  451.51    8.13
   2  -1  -2  429.51    8.17
  -2  -1   2  427.89    8.15
  -2  -1   2  426.91    8.12
  -1   1   2   93.75    1.79
  -1  -1   2   93.93    1.84
   1  -1  -2   92.42    1.85
   1  -1  -2   94.10    1.86
  -1  -1   2   95.59    1.79
   0  -1   2    1.85    0.09
   0  -1  -2    1.90    0.10
   0   1   2    1.60    0.06
   1  -1   2   57.39    1.15
  -1  -1  -2   56.64    1.17
  -1   1  -2   57.38    1.10
   2   1   2  149.01    2.89
   2  -1   2  152.84    2.94
  -2  -1  -2  150.50    2.93
  -2   1  -2  150.99    2.86
  -3   1  -2   44.63    0.97
  -3   1  -2   44.69    0.92
  -3  -1  -2   44.41    0.97
   3   1   2   44.56    0.94
   3  -1   2   44.05    0.98
  -3  -1  -2   44.96    0.98
  -4  -1  -2  110.70    2.20
  -4  -1  -2  111.16    2.21
  -4  -1  -2  109.59    2.15
  -4   1  -2  108.23    2.16
  -4   1  -2  108.23    2.21
   4  -1   2  108.37    2.21
   4   1   2  107.83    2.17
  -5   1  -2  111.61    2.29
  -5  -1  -2  108.10    2.25
  -5   1  -2  110.85    2.21
   5   1   2  111.53    2.22
   5  -1   2  107.30    2.21
  -5  -1  -2  112.04    2.26
  -6   1  -2    0.68    0.11
  -6  -1  -2    0.81    0.10
   6  -1   2    0.61    0.08
  -7  -1  -2   34.87    0.92
  -7  -1  -2   33.19    0.87
  -7   1  -2   33.60    0.95
  -8  -1  -2   32.39    0.92
  -8   1  -2   30.81    0.96
  -8  -1  -2   33.85    0.88
   9   1   2   46.87    1.18
  10   1   2    2.41    0.20
  10   1   2    2.38    0.21
  10  -1   2    2.19    0.22
  11   1   2    0.09    0.06
 -11   1  -2    0.06    0.10
  11  -1   2    0.04    0.08
  11   1   2    0.15    0.06
  12   1   2   30.36    0.95
  12   1   2   31.15    0.98
  12  -1   2   30.62    1.01
  13   1   2   10.47    0.52
  13  -1   2   11.29    0.56
  14  -1   2    2.86    0.27
  14   1   2    3.09    0.27
  14  -1   2    3.13    0.29
  15   1   2    2.73    0.25
  15  -1   2    2.88    0.26
  15  -1   2    3.23    0.28
  16  -1   2    1.17    0.16
  16  -1   2    1.54    0.19
  16   1   2    1.62    0.19
  17  -1   2    2.08    0.20
  17  -1   2    1.80    0.18
  17   1   2    1.83    0.18
  18  -1   2    0.28    0.07
  18  -1   2    0.22    0.06
  19  -2  -2    1.09    0.12
  19  -2  -2    1.17    0.12
  18  -2  -2    0.06    0.05
  18  -2  -2   -0.02    0.06
  17  -2  -2    2.90    0.24
  16  -2  -2    2.13    0.23
  15  -2  -2    9.98    0.52
  14  -2  -2   23.80    0.86
  13   2  -2    3.58    0.29
  13  -2  -2    3.66    0.29
  13  -2  -2    4.11    0.32
 -12   2   2    0.02    0.06
  12   2  -2    0.02    0.05
  12  -2  -2    0.07    0.08
  12  -2  -2   -0.02    0.05
 -11   2   2    1.82    0.20
  11   2  -2    1.75    0.18
  11  -2  -2    1.65    0.20
  11  -2  -2    1.36    0.17
 -11   2   2    1.65    0.24
 -10   2   2   14.87    0.65
  10  -2  -2   12.72    0.53
 -10   2   2   13.62    0.54
  10  -2  -2   13.54    0.56
  -9   2   2   -0.02    0.08
  -9   2   2   -0.02    0.05
  -8   2   2   10.95    0.51
  -8   2   2   10.37    0.38
  -7   2   2    2.98    0.24
   7   2  -2    2.94    0.18
  -7   2   2    2.86    0.17
  -6   2   2  141.03    3.00
   6   2  -2  143.59    2.84
  -6  -2   2  139.27    2.85
   5  -2  -2   25.12    0.68
  -5  -2   2   24.72    0.63
  -5   2   2   25.36    0.75
   5   2  -2   26.50    0.64
  -4   2   2   25.90    0.73
  -4  -2   2   26.27    0.62
  -4  -2   2   25.97    0.62
   4   2  -2   27.73    0.64
   4  -2  -2   26.23    0.68
  -3  -2   2  136.75    2.69
   3  -2  -2  137.90    2.75
   2  -2  -2  842.35   15.60
  -2  -2   2  827.16   15.59
  -2  -2   2  828.81   15.56
   2  -2  -2  830.73   15.60
  -1  -2   2    0.38    0.06
   1  -2  -2    0.35    0.06
   1  -2  -2    0.30    0.05
   0  -2   2  126.52    2.52
   0  -2  -2  126.28    2.51
   0  -2  -2  127.31    2.51
   0  -2   2  126.84    2.50
  -1   2  -2  152.94    2.92
   1  -2   2  147.98    2.96
  -1  -2  -2  149.63    2.95
   1  -2   2  150.27    2.93
  -2   2  -2    0.56    0.07
  -2  -2  -2    0.74    0.08
   2  -2   2    0.55    0.06
  -3   2  -2   34.25    0.84
  -3  -2  -2   36.20    0.83
   3  -2   2   35.34    0.79
  -4  -2  -2   79.90    1.68
  -4  -2  -2   78.63    1.69
   4   2   2   79.17    1.67
  -4   2  -2   79.87    1.72
   4  -2   2   80.82    1.68
  -5  -2  -2    3.53    0.20
   5   2   2    3.51    0.19
  -5   2  -2    3.27    0.22
  -5  -2  -2    3.36    0.19
   6   2   2  112.32    2.34
  -6   2  -2  110.77    2.45
  -6  -2  -2  113.52    2.35
  -6  -2  -2  113.21    2.39
  -7   2  -2    1.31    0.17
   7   2   2    1.77    0.15
  -7  -2  -2    1.74    0.17
  -8  -2  -2    1.33    0.16
  -9  -2  -2    9.27    0.46
   9  -2   2    9.34    0.44
   9   2   2    9.06    0.41
   9  -2   2    8.23    0.42
  10  -2   2    7.83    0.43
  10  -2   2    8.28    0.43
  10   2   2    8.69    0.42
  11  -2   2    4.30    0.31
  11   2   2    3.58    0.27
 -11   2  -2    3.30    0.36
  11   2   2    4.10    0.29
  11  -2   2    3.45    0.29
  12   2   2    0.10    0.06
 -12   2  -2    0.15    0.13
  12   2   2    0.04    0.06
  12  -2   2    0.05    0.08
  12  -2   2    0.05    0.07
  13   2   2    6.16    0.38
  13  -2   2    6.10    0.40
  14  -2   2    2.28    0.25
  14   2   2    2.51    0.24
  15   2   2    0.50    0.12
  15  -2   2    0.87    0.16
  16  -2   2    8.17    0.42
  16   2   2    8.08    0.40
  17  -2   2    0.47    0.10
  18  -2   2    0.91    0.11
  18  -3  -2    1.22    0.13
  17  -3  -2    5.69    0.31
  16  -3  -2    1.41    0.17
  16  -3  -2    1.39    0.18
  15  -3  -2    3.37    0.28
  15  -3  -2    3.93    0.30
  14  -3  -2    0.12    0.08
  14  -3  -2    0.13    0.08
  13  -3  -2    0.96    0.17
  12  -3  -2   11.51    0.55
 -12   3   2   12.03    0.57
  12   3  -2   13.06    0.56
 -11   3   2    1.26    0.18
  11  -3  -2    1.72    0.20
 -11   3   2    1.43    0.22
  10  -3  -2    0.94    0.15
 -10   3   2    1.09    0.19
 -10   3   2    0.93    0.15
   9  -3  -2    2.87    0.24
  -9   3   2    2.66    0.27
  -9   3   2    2.60    0.23
  -8   3   2   14.49    0.62
   8   3  -2   13.45    0.50
  -7   3   2   10.77    0.50
   7   3  -2   10.97    0.42
  -6   3   2   40.07    1.12
   6   3  -2   40.89    1.00
   5   3  -2   11.17    0.39
  -5   3   2   12.02    0.48
   5  -3  -2   11.34    0.43
   4  -3  -2   20.14    0.61
  -4   3   2   20.01    0.63
  -4  -3   2   20.26    0.55
  -4  -3   2   19.70    0.58
  -3  -3   2  189.60    3.73
   3  -3  -2  189.27    3.75
  -3  -3   2  185.71    3.70
  -2  -3   2    9.10    0.36
  -2  -3   2   10.31    0.35
  -1  -3   2  238.60    4.71
  -1  -3   2  242.19    4.67
   1  -3  -2  236.09    4.68
   1  -3  -2  242.23    4.67
   0  -3  -2  240.01    4.64
   0  -3  -2  241.07    4.66
   0  -3   2  236.21    4.69
   0  -3   2  237.27    4.64
  -1  -3  -2    0.74    0.09
   1  -3   2    0.71    0.08
  -1  -3  -2    0.72    0.09
   1  -3   2    0.90    0.10
  -2  -3  -2  169.73    3.39
   2  -3   2  171.31    3.40
  -2  -3  -2  174.97    3.42
   2  -3   2  168.90    3.44
  -3   3  -2   54.28    1.27
   3  -3   2   52.99    1.26
   3  -3   2   53.98    1.22
  -3  -3  -2   55.74    1.24
  -4  -3  -2    0.40    0.07
  -4  -3  -2    0.47    0.08
   4   3   2    0.52    0.08
  -4   3  -2    0.38    0.09
  -5   3  -2   69.45    1.67
   5   3   2   70.90    1.58
  -5  -3  -2   70.09    1.60
  -6  -3  -2    0.13    0.05
   6   3   2    0.14    0.05
  -7  -3  -2   43.23    1.17
   7   3   2   45.60    1.14
  -8  -3  -2   37.96    1.09
   8   3   2   37.19    1.03
   8  -3   2   38.49    1.10
   9  -3   2    2.53    0.24
  -9  -3  -2    2.64    0.25
 -10   3  -2    9.98    0.62
  10  -3   2    9.71    0.51
 -10  -3  -2   10.37    0.53
 -11   3  -2   17.92    0.88
  11  -3   2   19.20    0.76
  12  -3   2    6.65    0.43
  12  -3   2    7.64    0.44
  13  -3   2    0.07    0.07
  13  -3   2    0.05    0.07
  14  -3   2    3.83    0.30
  14  -3   2    4.53    0.33
  15  -3   2    2.61    0.24
  15  -3   2    2.61    0.23
  16  -3   2    6.03    0.33
  17  -3   2    1.55    0.14
 -18  -4   2    0.25    0.07
  17  -4  -2    1.63    0.16
  16  -4  -2    0.67    0.12
  15  -4  -2    1.18    0.17
  14  -4  -2    4.77    0.34
  13  -4  -2    0.12    0.09
  12  -4  -2    0.02    0.07
  11  -4  -2    3.28    0.28
 -11   4   2    2.96    0.28
  10  -4  -2    7.17    0.41
 -10   4   2    6.37    0.40
   9  -4  -2    6.94    0.39
   9   4  -2    5.55    0.34
   8   4  -2    2.04    0.19
  -8  -4   2    1.97    0.20
   8  -4  -2    1.60    0.18
   7   4  -2    3.74    0.25
   7  -4  -2    4.07    0.28
   6   4  -2    9.10    0.39
   5   4  -2   33.78    0.91
   5  -4  -2   35.56    0.98
  -4  -4   2    0.12    0.05
  -4  -4   2    0.11    0.05
   4  -4  -2    0.10    0.06
  -3  -4   2   31.63    0.90
   3  -4  -2   31.33    0.87
  -3  -4   2   32.30    0.86
   2  -4  -2   89.11    1.94
  -2  -4   2   88.72    1.99
  -2  -4   2   87.67    1.94
  -1  -4   2    1.49    0.15
  -1  -4   2    1.64    0.15
   0  -4   2    0.03    0.05
   0  -4   2    0.03    0.04
  -1  -4  -2    0.38    0.07
   1  -4   2    0.38    0.08
   1  -4   2    0.13    0.05
   2  -4   2   11.37    0.47
  -2  -4  -2   12.12    0.44
   2  -4   2   11.40    0.44
   3  -4   2   36.64    1.03
   3  -4   2   37.21    0.98
  -4  -4  -2  117.67    2.53
   5   4   2    1.32    0.15
  -5  -4  -2    1.58    0.16
  -6  -4  -2   26.34    0.83
  -6  -4  -2   26.11    0.83
   6  -4   2   27.28    0.87
   6  -4   2   24.97    0.82
  -6  -4  -2   26.50    0.82
   7  -4   2    0.62    0.12
   7   4   2    0.86    0.13
  -7  -4  -2    0.51    0.11
  -7  -4  -2    0.57    0.11
   7  -4   2    0.80    0.13
   8  -4   2   10.02    0.50
   8  -4   2   10.33    0.51
  -8   4  -2    9.69    0.59
   8   4   2    9.89    0.47
  -8  -4  -2    9.74    0.49
  -8  -4  -2   10.22    0.47
   9  -4   2    0.05    0.05
  -9  -4  -2    0.10    0.07
  -9  -4  -2   -0.02    0.06
  -9   4  -2   -0.03    0.11
   9  -4   2    0.10    0.07
 -10  -4  -2   20.16    0.82
 -10   4  -2   20.35    0.93
  10  -4   2   22.17    0.83
  11  -4   2    2.24    0.25
  12  -4   2    0.72    0.16
  13  -4   2    0.95    0.16
  14  -4   2    0.02    0.07
  15  -4   2    0.63    0.12
  16  -4   2    1.09    0.13
 -17  -5   2    1.10    0.13
  17  -5  -2    1.12    0.11
  16  -5  -2    7.36    0.34
 -16  -5   2    6.58    0.35
  15  -5  -2    1.02    0.14
 -15  -5   2    0.82    0.14
 -14  -5   2    1.51    0.21
  14  -5  -2    1.88    0.20
  13  -5  -2    8.58    0.46
  12  -5  -2    0.11    0.08
  11  -5  -2    5.70    0.37
  10  -5  -2    8.74    0.46
 -10  -5   2    8.28    0.46
   9  -5  -2    4.52    0.32
  -9  -5   2    4.82    0.34
   8   5  -2   10.43    0.49
  -8  -5   2   11.26    0.54
   7   5  -2    4.69    0.31
  -7  -5   2    5.31    0.36
   6   5  -2    4.19    0.28
  -6  -5   2    4.49    0.32
   5   5  -2    4.41    0.28
  -5  -5   2    4.63    0.32
  -4  -5   2    5.33    0.31
   4  -5  -2    5.16    0.32
  -4  -5   2    5.34    0.34
  -3  -5   2    5.56    0.33
   3  -5  -2    5.27    0.32
  -3  -5   2    5.86    0.36
  -3  -5   2    5.26    0.31
  -3  -5   2    5.94    0.35
  -2  -5   2    0.27    0.10
   2  -5  -2    0.23    0.07
  -2  -5   2    0.31    0.08
  -2  -5   2    0.33    0.09
   1  -5  -2    1.00    0.14
  -1  -5   2    0.74    0.13
  -1  -5   2    0.81    0.13
   0  -5   2    3.00    0.26
   0  -5   2    3.19    0.24
   0  -5  -2    3.51    0.25
   1  -5   2   10.19    0.47
  -1  -5  -2   10.83    0.47
   1  -5   2    9.09    0.44
   1  -5   2   10.28    0.51
   2  -5   2    0.29    0.08
  -2  -5  -2    0.38    0.09
   2  -5   2    0.22    0.09
   2  -5   2    0.42    0.10
  -2  -5  -2    0.31    0.08
   3  -5   2    2.07    0.20
  -3  -5  -2    2.35    0.21
  -3  -5  -2    2.27    0.20
  -3  -5  -2    2.05    0.21
  -4  -5  -2    6.23    0.36
  -4  -5  -2    6.44    0.35
  -4  -5  -2    5.54    0.35
   5   5   2   13.11    0.55
  -5  -5  -2   12.11    0.55
   5  -5   2   11.59    0.57
  -5  -5  -2   12.80    0.54
  -5  -5  -2   12.65    0.54
  -6  -5  -2    8.46    0.45
  -6  -5  -2    8.31    0.45
  -6  -5  -2    8.29    0.43
   6   5   2    8.51    0.44
   6  -5   2    8.11    0.46
   7  -5   2   33.27    1.07
   7   5   2   31.24    1.00
  -7  -5  -2   32.95    1.04
  -7  -5  -2   30.89    0.98
  -7  -5  -2   30.77    1.01
   8  -5   2    3.89    0.32
  -8  -5  -2    3.85    0.30
  -8  -5  -2    3.58    0.31
  -8  -5  -2    4.21    0.33
   8  -5   2    3.59    0.30
   8   5   2    3.86    0.31
   9  -5   2   15.06    0.67
   9  -5   2   14.74    0.66
  -9  -5  -2   15.14    0.63
  10  -5   2    5.82    0.39
  10  -5   2    6.17    0.41
  11  -5   2    7.44    0.45
  12  -5   2    2.52    0.25
  13  -5   2    0.04    0.06
  14  -5   2   11.46    0.49
  15  -5   2    7.16    0.33
 -15  -6   2    0.56    0.10
  15  -6  -2    0.65    0.09
 -14  -6   2    1.18    0.17
  14  -6  -2    1.66    0.16
  13  -6  -2    2.58    0.22
 -13  -6   2    2.30    0.25
  12  -6  -2    1.38    0.17
 -12  -6   2    1.64    0.22
 -11  -6   2    1.29    0.21
  11  -6  -2    1.22    0.17
 -11  -6   2    1.46    0.19
 -10  -6   2    4.70    0.35
  -9  -6   2    0.20    0.10
  -8  -6   2    1.02    0.17
  -7  -6   2   11.56    0.58
  -6  -6   2    4.51    0.34
  -5  -6   2    3.52    0.30
   4  -6  -2   28.16    0.95
  -4  -6   2   28.61    0.97
  -4  -6   2   27.68    0.93
  -4  -6   2   29.55    0.96
   4  -6  -2   30.50    0.99
  -3  -6   2   25.00    0.88
   3  -6  -2   26.61    0.93
   3  -6  -2   28.82    0.93
  -3  -6   2   26.97    0.91
  -3  -6   2   27.99    0.93
   2  -6  -2    2.80    0.26
  -2  -6   2    2.35    0.24
  -2  -6   2    2.57    0.25
   2  -6  -2    2.78    0.26
   1  -6  -2    4.33    0.32
  -1  -6   2    4.13    0.32
   1  -6  -2    4.11    0.31
  -1  -6   2    3.52    0.29
   0  -6   2    2.58    0.25
   0  -6  -2    2.58    0.25
   0  -6  -2    2.78    0.26
   0  -6   2    2.19    0.23
   1  -6   2    0.31    0.10
   1  -6   2    0.44    0.12
  -1  -6  -2    0.40    0.11
  -1  -6  -2    0.77    0.14
  -1  -6  -2    0.49    0.11
  -2  -6  -2   10.24    0.51
   2  -6   2    9.89    0.51
   2  -6   2   10.61    0.52
  -2  -6  -2   10.78    0.53
  -2  -6  -2   10.16    0.51
  -3  -6  -2    5.20    0.36
  -3  -6  -2    5.54    0.34
   4   6   2    4.76    0.34
  -4  -6  -2    4.48    0.34
  -4  -6  -2    4.46    0.31
  -5  -6  -2   16.09    0.65
  -5  -6  -2   15.55    0.68
   5   6   2   15.52    0.66
   5  -6   2   15.49    0.70
  -6  -6  -2    4.86    0.37
   6  -6   2    5.58    0.40
  -6  -6  -2    5.08    0.35
  -7  -6  -2    3.07    0.29
  -7  -6  -2    3.12    0.28
   7  -6   2    2.88    0.29
  -8  -6  -2    6.91    0.41
  -8  -6  -2    7.59    0.46
   9  -6   2    3.49    0.30
  -9  -6  -2    3.08    0.28
  10  -6   2   21.66    0.81
 -11  -6  -2    7.17    0.40
  11  -6   2    7.09    0.39
  12  -6   2    2.68    0.23
  13  -6   2    3.27    0.23
  14  -6   2    1.59    0.14
 -14  -7   2    0.19    0.06
 -13  -7   2    1.30    0.15
 -12  -7   2    0.51    0.09
 -12  -7   2    0.79    0.13
 -11  -7   2    1.76    0.19
 -11  -7   2    1.93    0.22
 -10  -7   2    1.24    0.19
 -10  -7   2    1.31    0.17
  -9  -7   2    3.90    0.32
  -9  -7   2    3.70    0.30
  -8  -7   2    1.57    0.21
  -7  -7   2    9.29    0.51
  -6  -7   2    0.65    0.15
  -5  -7   2    1.26    0.19
  -4  -7   2    0.12    0.09
  -4  -7   2    0.02    0.07
  -4  -7   2    0.05    0.08
  -3  -7   2    6.40    0.42
  -3  -7   2    7.30    0.49
  -2  -7   2    0.88    0.18
  -2  -7   2    0.83    0.16
  -1  -7   2   18.82    0.78
  -1  -7   2   20.31    0.87
   0  -7   2   19.64    0.86
   0  -7   2   18.40    0.77
   1  -7   2    0.03    0.07
   1  -7   2   -0.03    0.07
  -2  -7  -2    7.58    0.46
   2  -7   2    7.53    0.46
   2  -7   2    8.38    0.53
   3  -7   2    6.32    0.41
   3  -7   2    6.88    0.47
  -3  -7  -2    5.95    0.40
   4  -7   2    6.27    0.43
  -4  -7  -2    5.83    0.40
   5  -7   2    2.86    0.29
  -5  -7  -2    3.36    0.30
   6  -7   2    0.08    0.09
  -6  -7  -2    0.20    0.10
   7  -7   2    6.10    0.40
  -7  -7  -2    5.86    0.37
   8  -7   2    2.24    0.24
  -8  -7  -2    2.60    0.25
   9  -7   2    1.66    0.20
  -9  -7  -2    1.66    0.19
  10  -7   2    3.67    0.26
 -10  -7  -2    3.18    0.25
 -11  -7  -2    0.09    0.06
 -12  -7  -2    1.10    0.13
 -12  -7  -2    1.05    0.11
 -11  -8   2    0.73    0.10
 -10  -8   2    0.09    0.05
  -9  -8   2    0.02    0.05
  -8  -8   2    0.17    0.07
  -7  -8   2    1.23    0.16
   7  -8  -2    1.44    0.17
   6  -8  -2    0.06    0.07
  -6  -8   2    0.31    0.10
  -5  -8   2    7.11    0.39
  -4  -8   2    6.26    0.42
  -4  -8   2    6.05    0.38
  -3  -8   2   -0.03    0.06
  -3  -8   2   -0.07    0.08
   3  -8  -2   -0.02    0.07
  -2  -8   2    7.28    0.44
  -2  -8   2    8.15    0.50
  -1  -8   2    1.46    0.22
   1  -8  -2    1.63    0.20
  -1  -8   2    1.10    0.18
   0  -8   2    0.02    0.07
   0  -8  -2    0.09    0.08
   0  -8   2    0.06    0.08
   1  -8   2   15.43    0.71
   1  -8   2   14.90    0.65
  -1  -8  -2   16.02    0.65
   2  -8   2    0.77    0.15
   2  -8   2    0.54    0.12
  -2  -8  -2    0.86    0.15
   2  -8   2    0.76    0.15
   3  -8   2    5.28    0.35
  -3  -8  -2    6.04    0.36
   3  -8   2    5.95    0.40
   3  -8   2    4.97    0.36
   4  -8   2    4.86    0.34
   5  -8   2    1.88    0.21
  -5  -8  -2    2.08    0.20
   6  -8   2    2.63    0.24
  -6  -8  -2    2.95    0.23
  -7  -8  -2    0.64    0.11
   7  -8   2    0.66    0.12
   8  -8   2    1.30    0.15
  -8  -8  -2    1.09    0.13
  -9  -8  -2    2.95    0.20
 -10  -8  -2    0.08    0.05
  -7  -9   2    0.24    0.06
   6  -9  -2    1.52    0.14
   5  -9  -2    0.71    0.11
  -4  -9   2    1.06    0.14
   4  -9  -2    1.29    0.15
   4  -9  -2    1.06    0.14
   4  -9  -2    1.06    0.12
  -4  -9   2    1.01    0.12
   3  -9  -2    1.59    0.17
  -3  -9   2    1.44    0.15
  -3  -9   2    1.30    0.16
   3  -9  -2    1.80    0.17
  -2  -9   2    0.02    0.06
   2  -9  -2    0.03    0.05
  -2  -9   2    0.06    0.05
   2  -9  -2    0.15    0.07
   1  -9  -2    4.00    0.29
  -1  -9   2    3.94    0.29
   1  -9  -2    3.96    0.26
  -1  -9   2    4.14    0.27
   0  -9   2    0.19    0.07
   0  -9   2    0.17    0.08
   0  -9  -2    0.15    0.07
   0  -9   2    0.26    0.08
   0  -9  -2    0.16    0.07
   1  -9   2    0.02    0.05
   1  -9   2    0.02    0.05
  -1  -9  -2    0.02    0.05
   1  -9   2    0.05    0.06
  -1  -9  -2    0.06    0.06
  -2  -9  -2    6.25    0.32
  -2  -9  -2    5.47    0.32
   2  -9   2    6.40    0.33
   2  -9   2    5.15    0.29
   2  -9   2    5.25    0.32
   3  -9   2    1.01    0.13
   3  -9   2    1.15    0.14
  -3  -9  -2    0.86    0.11
   4  -9   2    0.49    0.09
   5  -9   2    2.08    0.17
   6  -9   2    0.21    0.06
  19   0  -3    0.01    0.05
  19   0  -3   -0.01    0.04
  18   0  -3    0.02    0.06
  18   0  -3    0.02    0.05
  17   0  -3   -0.12    0.08
  16   0  -3   -0.02    0.08
  15   0  -3    0.10    0.10
  14   0  -3   -0.02    0.08
  13   0  -3   -0.02    0.08
  12   0  -3    0.02    0.08
  12   0  -3   -0.02    0.04
 -11   0   3    0.02    0.05
  11   0  -3   -0.02    0.03
 -10   0   3    0.07    0.05
 -10   0   3   -0.01    0.05
  10   0  -3    0.01    0.03
  -9   0   3    0.06    0.05
  -9   0   3    0.01    0.04
   9   0  -3    0.02    0.03
  -9   0   3   -0.02    0.04
   8   0  -3    0.01    0.03
  -8   0   3   -0.01    0.04
  -8   0   3    0.04    0.03
  -8   0   3   -0.01    0.04
  -7   0   3    0.06    0.04
  -7   0   3    0.02    0.02
  -6   0   3    0.01    0.02
  -6   0   3   -0.01    0.03
  -6   0   3   -0.01    0.02
  -6   0   3    0.02    0.03
   6   0  -3   -0.01    0.02
   5   0  -3    0.01    0.02
  -5   0   3    0.08    0.04
  -5   0   3    0.03    0.03
  -5   0   3   -0.01    0.02
  -5   0   3    0.01    0.02
   5   0  -3   -0.02    0.02
  -4   0   3    0.01    0.02
  -4   0   3    0.02    0.03
  -4   0   3    0.05    0.02
  -4   0   3   -0.01    0.02
  -4   0   3    0.03    0.02
   4   0  -3    0.00    0.01
  -3   0   3    0.11    0.03
   3   0  -3    0.01    0.01
   3   0  -3    0.01    0.02
  -3   0   3    0.11    0.04
  -3   0   3    0.01    0.03
  -2   0   3    0.01    0.02
  -2   0   3    0.06    0.03
   2   0  -3    0.06    0.02
  -2   0   3    0.00    0.02
  -1   0   3    0.02    0.02
   1   0  -3    0.02    0.02
   0   0   3    0.02    0.02
   0   0   3    0.02    0.02
   0   0  -3    0.01    0.02
   1   0   3   -0.01    0.02
   1   0   3    1.26    0.09
  -2   0  -3    0.01    0.02
   2   0   3    0.00    0.02
   2   0   3    0.03    0.03
   3   0   3    0.00    0.02
  -3   0  -3    0.02    0.02
  -4   0  -3    0.01    0.04
  -4   0  -3    0.01    0.02
   4   0   3    0.01    0.02
  -5   0  -3    0.01    0.03
   5   0   3   -0.01    0.02
  -6   0  -3   -0.01    0.06
  -7   0  -3    0.26    0.08
  -8   0  -3    0.07    0.08
   9   0   3    0.02    0.05
  10   0   3   -0.02    0.05
  10   0   3   -0.02    0.06
  11   0   3   -0.03    0.07
  11   0   3    0.02    0.06
  11   0   3    0.02    0.06
  12   0   3   -0.02    0.07
  12   0   3    0.07    0.06
  13   0   3    0.23    0.09
  13   0   3   -0.02    0.07
  14   0   3   -0.02    0.06
  14   0   3    0.11    0.07
  15   0   3   -0.02    0.07
  15   0   3   -0.02    0.06
  16   0   3    0.02    0.06
  16   0   3   -0.02    0.05
  17   0   3   -0.03    0.05
  17   0   3   -0.01    0.04
  18   0   3    0.01    0.04
  19  -1  -3    0.19    0.07
  19  -1  -3    0.29    0.07
  18   1  -3    0.03    0.04
  18  -1  -3    0.02    0.06
  17   1  -3    0.11    0.07
  17  -1  -3    0.21    0.10
  16  -1  -3    5.19    0.36
  15  -1  -3    1.99    0.23
  14  -1  -3   -0.02    0.10
  13   1  -3    1.91    0.20
  13  -1  -3    1.72    0.22
  12   1  -3    2.41    0.22
 -12   1   3    2.05    0.21
  12  -1  -3    2.14    0.24
 -12   1   3    1.83    0.22
  11   1  -3    0.05    0.05
 -11   1   3    0.11    0.06
 -10   1   3    2.89    0.21
 -10   1   3    2.94    0.22
  10   1  -3    3.00    0.21
   9   1  -3   18.10    0.56
  -9  -1   3   16.75    0.58
  -9   1   3   16.94    0.57
  -9   1   3   17.65    0.56
  -8   1   3   69.98    1.58
  -8  -1   3   69.51    1.60
   8   1  -3   70.34    1.55
  -8   1   3   71.36    1.57
  -7  -1   3    5.09    0.26
  -7   1   3    4.84    0.25
  -7   1   3    5.09    0.24
  -6  -1   3    1.31    0.10
  -6  -1   3    1.31    0.12
  -6   1   3    1.31    0.11
   6  -1  -3    1.38    0.12
  -5  -1   3   49.46    1.10
   5  -1  -3   47.24    1.08
  -5  -1   3   48.11    1.05
  -4  -1   3  146.60    2.84
  -4   1   3  146.33    2.87
   4  -1  -3  140.67    2.90
   4   1  -3  149.71    2.83
   3  -1  -3  459.82    8.64
  -3   1   3  451.54    8.65
  -3  -1   3  460.96    8.60
   3   1  -3  459.78    8.58
  -2  -1   3   42.70    0.91
  -2  -1   3   41.53    0.84
   2  -1  -3   40.82    0.91
   2  -1  -3   40.54    0.89
  -1  -1   3   16.44    0.42
  -1   1   3   15.13    0.39
  -1   1   3   16.37    0.38
   1  -1  -3   15.88    0.41
  -1  -1   3   15.97    0.35
   1  -1  -3   16.61    0.43
   0  -1  -3    6.90    0.23
   0   1   3    6.66    0.22
   0   1   3    6.85    0.23
   0  -1   3    7.35    0.24
  -1  -1  -3    0.20    0.04
   1   1   3    0.18    0.03
  -2  -1  -3   27.59    0.67
   2  -1   3   28.51    0.70
   2   1   3   27.79    0.61
   2   1   3   27.92    0.65
   3   1   3    7.65    0.25
   3  -1   3    7.50    0.29
   3   1   3    6.89    0.23
  -3  -1  -3    7.51    0.26
  -3  -1  -3    7.47    0.28
  -3   1  -3    8.01    0.27
  -4   1  -3   22.10    0.60
   4  -1   3   21.88    0.62
   4   1   3   21.95    0.55
  -4  -1  -3   22.76    0.61
  -4  -1  -3   22.65    0.59
  -5  -1  -3    2.89    0.18
  -5  -1  -3    2.86    0.18
  -5   1  -3    3.03    0.19
   5  -1   3    2.75    0.19
   6  -1   3   53.19    1.30
  -6   1  -3   54.52    1.31
  -6  -1  -3   54.06    1.28
  -6  -1  -3   56.14    1.29
  -7   1  -3   27.93    0.86
  -7  -1  -3   29.20    0.82
   7  -1   3   30.05    0.85
  -7  -1  -3   28.41    0.83
  -8   1  -3   44.05    1.26
   8  -1   3   45.89    1.22
  -8  -1  -3   46.78    1.22
  -8  -1  -3   46.34    1.19
  -9  -1  -3   16.03    0.60
   9   1   3   16.27    0.60
   9  -1   3   16.49    0.62
  10  -1   3    0.06    0.07
  10   1   3    0.07    0.06
  11  -1   3   30.84    0.97
  11   1   3   31.02    0.98
  11  -1   3   31.42    1.01
  12   1   3   15.25    0.64
  12  -1   3   14.74    0.63
  12  -1   3   16.49    0.69
  13  -1   3    0.70    0.15
  13  -1   3    0.93    0.15
  13   1   3    0.99    0.16
  14  -1   3    5.99    0.39
  14   1   3    5.48    0.36
  15  -1   3    1.89    0.21
  15   1   3    2.05    0.21
  15  -1   3    1.91    0.21
  16  -1   3    0.66    0.12
  16   1   3    0.54    0.11
  16  -1   3    0.60    0.11
  17  -1   3   -0.06    0.05
  17  -1   3    0.04    0.04
  18  -1   3    0.08    0.04
  19  -2  -3    0.35    0.07
  19  -2  -3    0.34    0.07
  18  -2  -3    0.60    0.11
 -18  -2   3    0.56    0.12
  17  -2  -3    2.88    0.25
  16  -2  -3    3.34    0.28
  15  -2  -3    1.41    0.20
  14  -2  -3   13.35    0.61
  13   2  -3    9.70    0.47
  13  -2  -3    9.60    0.50
  13  -2  -3    9.47    0.49
 -13   2   3    8.67    0.49
  12  -2  -3    0.02    0.08
  12   2  -3    0.13    0.07
  12  -2  -3    0.21    0.10
 -12   2   3   -0.02    0.06
  11   2  -3    5.30    0.31
  11  -2  -3    4.88    0.34
  11  -2  -3    5.44    0.35
 -11   2   3    5.51    0.34
 -10   2   3    3.08    0.24
  10  -2  -3    2.77    0.24
  -9   2   3    0.51    0.09
  -9   2   3    0.36    0.09
  -8   2   3    0.29    0.07
  -7   2   3  156.71    3.17
   6   2  -3    9.30    0.33
   6  -2  -3    9.37    0.37
   5  -2  -3    3.21    0.19
   5   2  -3    3.04    0.16
   4  -2  -3   16.67    0.50
  -4  -2   3   16.21    0.45
   4   2  -3   16.77    0.44
   3  -2  -3  158.27    3.16
  -3  -2   3  160.70    3.12
   3  -2  -3  158.68    3.18
   2  -2  -3   49.81    1.14
   2  -2  -3   50.83    1.13
  -2  -2   3   52.08    1.11
  -1  -2   3   12.75    0.37
   1  -2  -3   12.34    0.39
   1  -2  -3   12.17    0.38
   0  -2   3    7.96    0.27
   0  -2  -3    7.82    0.28
   0  -2  -3    7.70    0.29
   1  -2   3   45.26    0.99
  -1  -2  -3   43.28    1.01
  -2  -2  -3   56.22    1.24
   2  -2   3   55.07    1.20
  -2   2  -3   56.36    1.21
  -3  -2  -3   17.86    0.53
   3   2   3   18.60    0.49
  -3   2  -3   17.91    0.52
  -4  -2  -3   39.63    0.97
  -4   2  -3   39.85    0.98
   4  -2   3   41.04    0.98
  -4  -2  -3   38.85    0.96
   4   2   3   39.32    0.93
   5  -2   3   18.66    0.58
  -5   2  -3   19.27    0.61
  -5  -2  -3   18.04    0.57
   5   2   3   18.72    0.54
  -5  -2  -3   19.10    0.57
  -6  -2  -3    3.26    0.22
  -6  -2  -3    3.05    0.20
  -6   2  -3    3.08    0.23
   6   2   3    3.04    0.19
  -7   2  -3   11.86    0.52
  -7  -2  -3   11.66    0.45
  -7  -2  -3   12.16    0.49
  -8  -2  -3    5.55    0.34
  -8   2  -3    5.08    0.36
   8  -2   3    5.35    0.32
   8   2   3    5.50    0.31
   9  -2   3    3.63    0.28
  -9  -2  -3    3.24    0.28
   9  -2   3    3.31    0.26
   9   2   3    3.68    0.26
  10  -2   3    0.17    0.08
  10   2   3    0.13    0.07
  10  -2   3   -0.04    0.07
  11  -2   3    0.61    0.13
  11  -2   3    0.75    0.14
  11   2   3    0.67    0.13
  12  -2   3    6.60    0.42
  12   2   3    6.42    0.39
  12  -2   3    6.88    0.42
  13   2   3    6.06    0.38
  13  -2   3    6.12    0.41
  14   2   3    0.71    0.14
  14  -2   3    0.87    0.16
  15   2   3    1.42    0.17
  15  -2   3    1.37    0.18
  16  -2   3    0.02    0.05
  17  -2   3    0.04    0.05
 -19  -3   3    0.05    0.04
  18  -3  -3    0.07    0.05
 -18  -3   3    0.02    0.06
  17  -3  -3    0.02    0.05
  16  -3  -3    2.46    0.23
  16  -3  -3    2.96    0.24
  15  -3  -3    0.49    0.12
  15  -3  -3    0.13    0.08
  14  -3  -3    0.02    0.07
  14  -3  -3    0.02    0.07
  13  -3  -3    1.54    0.20
  12  -3  -3    2.50    0.25
 -12   3   3    2.01    0.22
  11  -3  -3    0.48    0.12
 -11   3   3    0.46    0.11
  10  -3  -3    5.80    0.36
 -10   3   3    5.13    0.34
   9  -3  -3    2.30    0.22
   8   3  -3    2.96    0.21
   7   3  -3   50.83    1.22
   6   3  -3   10.69    0.39
   6  -3  -3   11.40    0.46
   5  -3  -3   78.97    1.73
   5   3  -3   74.81    1.63
  -5  -3   3   74.34    1.62
   4  -3  -3   17.43    0.56
  -4  -3   3   17.23    0.51
   3  -3  -3   25.68    0.72
  -3  -3   3   25.00    0.67
   2  -3  -3    8.93    0.34
   2  -3  -3    8.03    0.33
  -2  -3   3    8.65    0.33
  -1  -3   3   31.70    0.81
   1  -3  -3   32.14    0.82
   0  -3  -3    6.84    0.29
   0  -3  -3    6.74    0.29
   0  -3   3    6.57    0.28
  -1  -3  -3    1.51    0.13
   1  -3   3    1.69    0.13
  -1  -3  -3    1.52    0.13
  -2  -3  -3    0.76    0.10
   2  -3   3    0.72    0.09
  -2  -3  -3    0.67    0.09
  -3  -3  -3    9.83    0.38
  -3   3  -3    9.74    0.38
   3  -3   3    9.40    0.35
  -4  -3  -3   25.37    0.71
  -4  -3  -3   24.15    0.71
   4   3   3   24.28    0.68
  -4   3  -3   22.64    0.72
  -5  -3  -3   19.89    0.65
  -5   3  -3   20.45    0.70
   5   3   3   20.12    0.62
  -5  -3  -3   20.96    0.64
  -6  -3  -3   11.83    0.48
  -6   3  -3   11.03    0.51
   6   3   3   11.45    0.45
  -7   3  -3    0.65    0.14
   7   3   3    0.75    0.11
   7  -3   3    0.61    0.11
  -7  -3  -3    0.82    0.13
   7  -3   3    0.73    0.13
   8  -3   3    0.27    0.09
  -8  -3  -3    0.23    0.09
   8  -3   3    0.30    0.09
  -9  -3  -3    7.34    0.44
   9   3   3    8.06    0.41
   9  -3   3    7.88    0.44
   9  -3   3    7.19    0.42
  10   3   3   14.14    0.58
 -10  -3  -3   13.50    0.64
  10  -3   3   13.03    0.62
  11  -3   3    0.39    0.11
  11  -3   3    0.28    0.10
  11   3   3    0.42    0.11
  12  -3   3    1.65    0.21
  12   3   3    1.91    0.21
  12  -3   3    1.45    0.20
  13  -3   3    0.36    0.11
  13  -3   3    0.34    0.11
  14  -3   3    0.86    0.15
  14  -3   3    0.65    0.14
  15  -3   3    0.56    0.11
  15  -3   3    0.52    0.11
  16  -3   3    1.57    0.16
  17  -3   3    0.26    0.06
 -18  -4   3    1.25    0.14
  18  -4  -3    1.19    0.11
  17  -4  -3    1.60    0.16
  16  -4  -3    0.38    0.10
  15  -4  -3    1.73    0.20
  14  -4  -3    0.16    0.09
 -14  -4   3    0.24    0.11
  13  -4  -3    0.93    0.16
  12  -4  -3    4.34    0.33
  11  -4  -3    0.39    0.11
 -11   4   3    0.17    0.08
  10  -4  -3    8.19    0.45
 -10   4   3    7.74    0.44
   9  -4  -3    4.46    0.31
  -8  -4   3    1.34    0.17
   8  -4  -3    0.63    0.12
   7  -4  -3    4.81    0.31
  -7  -4   3    5.12    0.32
   6  -4  -3   28.86    0.89
  -5  -4   3    0.06    0.04
   5  -4  -3    0.08    0.06
   4  -4  -3  259.53    5.21
  -4  -4   3  260.32    5.13
  -3  -4   3    0.28    0.08
   3  -4  -3    0.38    0.09
   2  -4  -3   12.22    0.47
  -2  -4   3   13.31    0.48
   1  -4  -3   13.40    0.49
  -1  -4   3   14.27    0.51
   1  -4  -3   14.50    0.50
   0  -4   3   44.22    1.12
   0  -4  -3   43.93    1.11
   1  -4   3    2.38    0.19
  -1  -4  -3    2.18    0.18
   2  -4   3    3.83    0.24
  -2  -4  -3    4.07    0.25
   3  -4   3   43.07    1.12
  -3  -4  -3   45.46    1.15
  -4  -4  -3    1.22    0.15
   4   4   3    1.24    0.14
  -5  -4  -3    1.05    0.15
   5  -4   3    0.87    0.14
   5   4   3    1.20    0.15
  -5  -4  -3    0.71    0.12
  -6  -4  -3    0.46    0.10
  -6  -4  -3    0.42    0.10
   6  -4   3    0.33    0.09
   6  -4   3    0.31    0.09
   6   4   3    0.31    0.08
   7   4   3    0.83    0.13
   7  -4   3    1.01    0.16
  -7  -4  -3    0.94    0.15
  -7  -4  -3    0.87    0.14
   7  -4   3    0.88    0.15
  -8  -4  -3    0.16    0.08
   8  -4   3    0.21    0.09
  -8  -4  -3    0.26    0.09
   8   4   3    0.24    0.08
   8  -4   3    0.30    0.10
   9  -4   3    1.58    0.21
  -9  -4  -3    1.40    0.21
  -9   4  -3    1.26    0.25
  -9  -4  -3    1.36    0.18
   9  -4   3    1.68    0.21
  10  -4   3    2.25    0.25
  11  -4   3    0.08    0.08
  12  -4   3    0.05    0.07
  13  -4   3    3.46    0.30
  14  -4   3    0.52    0.12
  15  -4   3    4.20    0.27
  16  -4   3    1.21    0.12
 -17  -5   3    0.33    0.08
  17  -5  -3    0.39    0.07
  16  -5  -3    0.09    0.06
 -15  -5   3    0.10    0.08
  15  -5  -3    0.05    0.05
 -14  -5   3    0.33    0.11
  14  -5  -3    0.19    0.08
 -13  -5   3    2.39    0.27
  13  -5  -3    2.57    0.24
 -12  -5   3   -0.03    0.09
  12  -5  -3    0.02    0.06
  11  -5  -3    0.78    0.15
 -10  -5   3    0.35    0.12
  10  -5  -3    0.39    0.11
   9  -5  -3    1.49    0.18
  -9  -5   3    1.63    0.21
  -8  -5   3    1.71    0.21
  -7  -5   3    0.05    0.06
  -6  -5   3    3.84    0.31
  -5  -5   3    1.12    0.16
   5  -5  -3    1.02    0.15
  -4  -5   3    1.09    0.17
  -4  -5   3    1.25    0.16
  -4  -5   3    0.99    0.14
   4  -5  -3    1.23    0.16
  -4  -5   3    0.76    0.14
  -3  -5   3   17.75    0.66
  -3  -5   3   18.16    0.68
  -3  -5   3   18.53    0.66
  -2  -5   3   12.21    0.53
  -2  -5   3   12.63    0.53
  -1  -5   3    0.02    0.05
  -1  -5   3   -0.02    0.05
   0  -5   3    0.09    0.06
   0  -5   3    0.08    0.06
   1  -5   3   11.15    0.51
  -1  -5  -3   11.12    0.49
   1  -5   3   11.75    0.52
  -1  -5  -3   12.13    0.50
   2  -5   3    7.97    0.46
  -2  -5  -3    8.39    0.42
   2  -5   3    7.71    0.41
   2  -5   3    8.05    0.42
  -3  -5  -3   13.44    0.54
  -3  -5  -3   13.81    0.58
  -4  -5  -3    0.93    0.14
   4  -5   3    1.02    0.16
  -4  -5  -3    1.10    0.16
  -4  -5  -3    1.02    0.16
   4   5   3    1.38    0.17
  -5  -5  -3    0.60    0.12
  -5  -5  -3    0.37    0.11
   5  -5   3    0.60    0.13
  -5  -5  -3    0.59    0.13
   5   5   3    0.54    0.11
  -6  -5  -3    2.34    0.24
   6   5   3    2.11    0.22
  -6  -5  -3    2.23    0.23
   6  -5   3    2.59    0.26
  -6  -5  -3    2.02    0.23
  -7  -5  -3    0.05    0.07
  -7  -5  -3    0.04    0.07
   7   5   3    0.07    0.06
   7  -5   3    0.10    0.07
  -7  -5  -3    0.02    0.06
  -8  -5  -3   24.72    0.85
  -8  -5  -3   24.53    0.87
   8  -5   3   23.09    0.86
   8  -5   3   24.21    0.91
  -9  -5  -3    5.97    0.38
   9  -5   3    5.68    0.39
   9  -5   3    5.87    0.41
 -10  -5  -3    5.07    0.34
  10  -5   3    4.58    0.35
  10  -5   3    5.30    0.38
  11  -5   3    0.65    0.14
  12  -5   3    0.79    0.14
  13  -5   3    0.17    0.08
  14  -5   3    1.64    0.17
  15  -5   3    2.17    0.17
  15  -6  -3    2.71    0.18
 -15  -6   3    2.28    0.20
 -14  -6   3   -0.04    0.06
  14  -6  -3    0.01    0.05
  13  -6  -3    1.28    0.16
 -13  -6   3    1.55    0.20
  12  -6  -3    0.18    0.08
 -12  -6   3    0.24    0.11
 -11  -6   3   -0.09    0.09
 -11  -6   3   -0.03    0.07
  11  -6  -3    0.02    0.05
 -10  -6   3    2.19    0.27
 -10  -6   3    2.50    0.25
  -9  -6   3    2.38    0.28
  -9  -6   3    2.62    0.27
  -8  -6   3    0.98    0.18
  -8  -6   3    1.02    0.19
  -7  -6   3    1.79    0.23
  -7  -6   3    1.69    0.23
  -6  -6   3    0.05    0.07
  -5  -6   3    8.28    0.48
  -4  -6   3    0.11    0.07
   4  -6  -3    0.07    0.06
  -4  -6   3    0.17    0.09
  -4  -6   3    0.16    0.10
   4  -6  -3    0.16    0.08
  -4  -6   3    0.14    0.08
  -3  -6   3    0.61    0.12
   3  -6  -3    0.58    0.13
  -3  -6   3    0.51    0.14
  -3  -6   3    0.63    0.13
  -3  -6   3    0.62    0.13
  -2  -6   3    0.03    0.06
  -2  -6   3    0.02    0.05
   2  -6  -3    0.02    0.05
  -2  -6   3    0.02    0.06
  -1  -6   3   14.84    0.70
   1  -6  -3   14.20    0.62
  -1  -6   3   12.78    0.60
  -1  -6   3   14.67    0.64
   0  -6   3    4.02    0.32
   0  -6  -3    4.36    0.32
   0  -6   3    4.48    0.37
   0  -6   3    4.06    0.32
  -1  -6  -3    6.29    0.39
   1  -6   3    6.22    0.44
   1  -6   3    5.38    0.38
   1  -6   3    5.77    0.40
  -1  -6  -3    6.18    0.38
  -2  -6  -3    2.87    0.26
  -2  -6  -3    2.84    0.27
   2  -6   3    2.48    0.25
   2  -6   3    2.07    0.24
   2  -6   3    2.54    0.29
  -2  -6  -3    2.79    0.25
   3  -6   3    0.21    0.09
  -3  -6  -3    0.04    0.07
   3  -6   3    0.03    0.06
  -3  -6  -3    0.09    0.07
  -4  -6  -3    7.88    0.43
   4   6   3    7.86    0.44
  -4  -6  -3    8.05    0.47
   4  -6   3    7.76    0.48
  -4  -6  -3    7.46    0.44
  -5  -6  -3    0.08    0.07
   5  -6   3    0.03    0.08
  -5  -6  -3    0.02    0.06
   6  -6   3    1.91    0.25
  -6  -6  -3    1.91    0.23
  -7  -6  -3    0.39    0.11
  -7  -6  -3    0.30    0.11
   7  -6   3    0.13    0.09
  -8  -6  -3    1.31    0.18
  -8  -6  -3    1.66    0.21
   8  -6   3    1.44    0.21
  -9  -6  -3    3.35    0.27
   9  -6   3    3.60    0.31
  -9  -6  -3    3.15    0.29
  10  -6   3    0.06    0.07
 -11  -6  -3    0.58    0.12
  11  -6   3    0.55    0.11
  12  -6   3    3.34    0.24
  13  -6   3    0.87    0.11
 -14  -7   3    0.65    0.09
 -13  -7   3    0.02    0.05
 -12  -7   3    0.42    0.09
 -12  -7   3    0.56    0.11
 -11  -7   3    0.33    0.09
 -11  -7   3    0.30    0.09
 -10  -7   3    0.80    0.15
 -10  -7   3    0.89    0.15
  -9  -7   3    0.25    0.09
  -9  -7   3    0.25    0.10
  -8  -7   3    1.78    0.22
  -7  -7   3   -0.02    0.07
  -6  -7   3    1.73    0.22
  -5  -7   3    0.12    0.07
  -5  -7   3    0.02    0.08
  -4  -7   3    1.03    0.19
  -4  -7   3    0.83    0.16
  -4  -7   3    0.87    0.16
  -3  -7   3    0.71    0.16
  -3  -7   3    0.69    0.14
  -2  -7   3    2.07    0.25
  -2  -7   3    2.27    0.27
  -1  -7   3    1.41    0.20
  -1  -7   3    2.34    0.28
   0  -7   3   19.44    0.84
   0  -7   3   16.91    0.74
   1  -7   3    0.51    0.14
   1  -7   3    0.47    0.13
   2  -7   3    1.09    0.20
  -2  -7  -3    1.18    0.18
   2  -7   3    1.26    0.20
   2  -7   3    1.25    0.20
   3  -7   3    1.20    0.19
  -3  -7  -3    1.28    0.19
   3  -7   3    1.40    0.22
   3  -7   3    0.98    0.17
   4  -7   3   13.46    0.65
  -4  -7  -3   12.95    0.61
   5  -7   3   13.63    0.65
  -5  -7  -3   13.50    0.62
  -6  -7  -3    0.44    0.12
   6  -7   3    0.35    0.12
  -7  -7  -3    2.23    0.24
   7  -7   3    2.55    0.26
  -8  -7  -3    0.11    0.09
   8  -7   3    0.20    0.09
  -9  -7  -3    1.29    0.16
   9  -7   3    1.03    0.15
 -10  -7  -3    0.14    0.07
 -11  -7  -3    1.18    0.13
 -12  -7  -3    0.35    0.07
 -11  -8   3    0.13    0.05
 -10  -8   3    0.57    0.10
  -9  -8   3    0.81    0.12
  -8  -8   3    1.14    0.15
  -7  -8   3    1.08    0.15
  -6  -8   3    1.24    0.16
  -5  -8   3    0.59    0.12
  -5  -8   3    0.68    0.13
  -4  -8   3    0.13    0.09
  -4  -8   3    0.19    0.09
   4  -8  -3    0.10    0.06
  -3  -8   3    0.84    0.15
  -3  -8   3    0.91    0.17
  -2  -8   3    3.55    0.30
  -2  -8   3    3.63    0.33
  -1  -8   3    0.45    0.12
  -1  -8   3    0.37    0.12
   0  -8   3    0.17    0.09
   0  -8   3    0.09    0.08
   1  -8   3    0.74    0.16
   1  -8   3    0.70    0.14
   1  -8   3    0.64    0.13
  -2  -8  -3    1.23    0.17
   2  -8   3    1.18    0.18
   2  -8   3    1.23    0.18
  -2  -8  -3    1.21    0.17
   2  -8   3    1.37    0.18
  -3  -8  -3    0.68    0.13
   3  -8   3    0.60    0.13
   3  -8   3    0.51    0.13
   3  -8   3    0.51    0.11
  -3  -8  -3    0.61    0.12
  -4  -8  -3    0.69    0.13
   4  -8   3    0.96    0.16
   5  -8   3    0.20    0.09
  -5  -8  -3    0.10    0.06
   6  -8   3    0.93    0.14
  -6  -8  -3    1.17    0.15
  -7  -8  -3    0.04    0.05
   7  -8   3    0.10    0.07
   8  -8   3    1.20    0.14
  -8  -8  -3    1.59    0.15
  -9  -8  -3    0.01    0.04
  -7   9   3    1.67    0.14
  -7  -9   3    1.53    0.13
  -6   9   3    0.01    0.04
  -5   9   3    2.02    0.17
   5  -9  -3    1.74    0.16
   4  -9  -3    0.54    0.10
   4  -9  -3    0.59    0.10
  -4  -9   3    0.53    0.11
  -4   9   3    0.58    0.10
   4  -9  -3    0.54    0.09
  -4  -9   3    0.71    0.10
   3  -9  -3    0.39    0.08
  -3  -9   3    0.39    0.10
  -3  -9   3    0.32    0.09
  -3  -9   3    0.34    0.08
  -2  -9   3    0.50    0.11
  -2  -9   3    0.41    0.09
   2  -9  -3    0.62    0.11
  -1  -9   3    0.02    0.05
  -1  -9   3   -0.03    0.05
   1  -9  -3    0.01    0.04
   0  -9   3    0.09    0.06
   0  -9   3    0.15    0.07
   0  -9  -3    0.13    0.06
   1  -9   3    0.77    0.13
   1  -9   3    1.16    0.14
  -1  -9  -3    1.02    0.13
   2  -9   3    0.81    0.13
   2  -9   3    1.04    0.13
  -2  -9  -3    0.98    0.13
   2  -9   3    0.81    0.12
   2  -9   3    0.71    0.11
  -2  -9  -3    0.90    0.12
   3  -9   3    1.39    0.15
   3  -9   3    1.10    0.14
   4  -9   3    0.10    0.05
   5  -9   3    0.56    0.09
  19   0  -4    0.42    0.09
  19   0  -4    0.36    0.08
  18   0  -4    1.23    0.16
  17   0  -4    5.32    0.35
  16   0  -4   12.59    0.58
  15   0  -4    7.69    0.46
  14   0  -4    0.03    0.09
  13   0  -4   -0.02    0.08
 -12   0   4   13.21    0.60
 -11   0   4    0.36    0.10
 -10   0   4    0.51    0.10
 -10   0   4    0.65    0.12
  -9   0   4   85.73    1.89
  -9   0   4   89.35    1.99
  -8   0   4   80.29    1.73
  -8   0   4   80.90    1.82
  -8   0   4   75.92    1.70
  -7   0   4   10.93    0.38
  -7   0   4   10.62    0.36
  -7   0   4   11.20    0.43
  -7   0   4   11.15    0.40
  -6   0   4    0.53    0.07
  -6   0   4    0.45    0.08
  -6   0   4    0.53    0.08
  -6   0   4    0.58    0.07
  -5   0   4   25.20    0.63
  -5   0   4   25.61    0.64
  -5   0   4   25.47    0.67
  -5   0   4   25.21    0.69
  -5   0   4   25.35    0.62
  -4   0   4   97.88    2.08
  -4   0   4   99.93    2.09
  -4   0   4  101.69    2.03
  -4   0   4  102.43    2.05
  -3   0   4    6.45    0.25
   3   0  -4    6.76    0.23
  -3   0   4    6.84    0.24
  -2   0   4   45.64    0.98
   2   0  -4   43.67    0.96
   2   0  -4   44.98    0.93
   1   0  -4  216.99    4.09
  -1   0   4  209.40    4.12
   0   0   4    6.95    0.25
   0   0  -4    6.93    0.23
  -1   0  -4   98.88    2.03
   1   0   4  101.33    2.02
   1   0   4  100.42    2.06
   2   0   4  244.40    4.66
   2   0   4  237.46    4.71
   2   0   4  241.63    4.64
   3   0   4    2.91    0.18
   4   0   4   27.18    0.76
  -5   0  -4   41.12    1.00
   5   0   4   40.94    1.06
  -6   0  -4   23.60    0.70
   6   0   4   24.53    0.76
  -7   0  -4  142.46    3.04
   7   0   4  145.15    3.11
   8   0   4  135.78    2.98
   8   0   4  131.83    2.87
   9   0   4    3.52    0.27
   9   0   4    3.16    0.28
   9   0   4    3.17    0.25
 -10   0  -4   40.42    1.23
  10   0   4   44.96    1.32
  10   0   4   42.76    1.22
  10   0   4   42.68    1.20
 -11   0  -4   14.66    0.65
  11   0   4   14.42    0.69
  11   0   4   15.16    0.63
  11   0   4   15.44    0.64
  12   0   4   10.74    0.53
  12   0   4   11.56    0.56
  13   0   4    7.88    0.44
  13   0   4    8.19    0.46
  14   0   4   24.92    0.87
  14   0   4   24.50    0.85
  15   0   4    0.35    0.10
  15   0   4    0.48    0.11
  16   0   4    9.73    0.43
  17   0   4    4.10    0.23
  19  -1  -4    2.34    0.18
  19  -1  -4    2.49    0.19
  18  -1  -4    3.33    0.25
 -17  -1   4   12.73    0.59
  17  -1  -4   13.52    0.58
  16  -1  -4    0.67    0.15
  15   1  -4    2.23    0.24
  15  -1  -4    2.36    0.26
  14   1  -4    2.82    0.27
  14  -1  -4    2.30    0.26
  13   1  -4    0.79    0.15
  13  -1  -4    0.53    0.14
 -13   1   4    0.54    0.13
 -12   1   4   10.46    0.54
 -12   1   4    9.64    0.48
 -11   1   4   10.64    0.48
 -11   1   4   10.49    0.52
 -11   1   4   10.19    0.46
 -10  -1   4    1.63    0.18
 -10   1   4    1.84    0.20
 -10   1   4    1.59    0.17
 -10   1   4    1.73    0.17
  -9   1   4    2.79    0.23
  -9   1   4    2.73    0.20
  -9  -1   4    2.50    0.21
  -9   1   4    2.61    0.20
  -8   1   4   15.62    0.52
  -8  -1   4   16.73    0.57
  -8   1   4   15.28    0.55
  -8   1   4   16.73    0.53
  -7  -1   4    0.65    0.10
  -7   1   4    0.78    0.11
   7  -1  -4    0.84    0.10
  -7   1   4    0.73    0.09
  -6  -1   4   16.25    0.52
  -6   1   4   16.79    0.53
  -6  -1   4   15.74    0.46
   6  -1  -4   15.17    0.48
  -5   1   4   90.28    1.85
   5  -1  -4   88.34    1.88
  -5  -1   4   89.71    1.83
  -5   1   4   89.86    1.93
  -4  -1   4   37.54    0.86
  -4  -1   4   37.22    0.82
  -4   1   4   37.29    0.86
  -4   1   4   37.12    0.91
   4  -1  -4   36.08    0.84
   4  -1  -4   36.67    0.87
  -4   1   4   36.39    0.89
  -3   1   4   50.95    1.19
  -3  -1   4   54.91    1.19
   3  -1  -4   54.30    1.19
  -3   1   4   56.71    1.23
   3  -1  -4   54.10    1.16
  -3   1   4   55.61    1.19
  -3  -1   4   53.74    1.11
  -2  -1   4  120.94    2.38
  -2   1   4  118.99    2.38
  -2   1   4  118.42    2.41
   2  -1  -4  118.74    2.39
  -2   1   4  113.80    2.36
   2  -1  -4  120.16    2.36
  -1  -1   4   50.66    1.09
  -1   1   4   47.24    1.08
  -1   1   4   49.13    1.09
   1  -1  -4   47.66    1.06
   0   1   4   63.88    1.33
   0  -1   4   62.34    1.35
   0   1   4   62.21    1.33
   0   1   4   62.71    1.35
   0  -1  -4   63.10    1.34
   1  -1   4  137.39    2.72
   1   1   4  137.72    2.72
   1   1   4  137.60    2.72
  -1  -1  -4  132.72    2.72
   2  -1   4    2.11    0.15
  -2  -1  -4    1.84    0.13
   2   1   4    2.09    0.13
  -3  -1  -4  126.35    2.53
  -3  -1  -4  125.07    2.57
   3  -1   4  125.31    2.61
  -4   1  -4   12.81    0.43
  -4  -1  -4   13.14    0.44
   4  -1   4   12.13    0.45
  -4  -1  -4   12.47    0.41
  -5   1  -4   19.89    0.60
  -5  -1  -4   19.23    0.58
  -5  -1  -4   19.76    0.61
   5  -1   4   19.16    0.63
  -6  -1  -4   28.28    0.80
  -6  -1  -4   28.63    0.81
   6  -1   4   26.74    0.83
  -6   1  -4   28.36    0.82
  -7  -1  -4    0.49    0.10
   7  -1   4    0.67    0.12
  -7   1  -4    0.34    0.10
  -7  -1  -4    0.43    0.10
   8   1   4    2.92    0.23
  -8  -1  -4    2.54    0.22
  -8   1  -4    2.41    0.24
   8  -1   4    2.65    0.23
   8  -1   4    2.83    0.25
   9  -1   4    1.02    0.16
   9  -1   4    1.23    0.17
  -9   1  -4    1.39    0.21
   9   1   4    1.20    0.16
  -9  -1  -4    1.13    0.16
  10   1   4   52.65    1.42
  10  -1   4   54.77    1.47
  11   1   4   38.41    1.16
  11   1   4   40.93    1.30
  11  -1   4   39.91    1.21
  12  -1   4    1.03    0.17
  12   1   4    1.35    0.19
  12  -1   4    0.87    0.15
  13   1   4    8.00    0.45
  13  -1   4    8.09    0.45
  13  -1   4    8.62    0.49
  14   1   4    2.15    0.22
  14  -1   4    1.56    0.19
  14  -1   4    2.02    0.23
  15  -1   4    0.37    0.10
  15   1   4    0.45    0.10
  15  -1   4    0.36    0.09
  16  -1   4    0.55    0.11
  17  -1   4    2.23    0.18
  19  -2  -4    1.46    0.14
 -19  -2   4    1.42    0.15
 -18  -2   4    1.47    0.18
  18  -2  -4    1.69    0.17
 -17  -2   4    0.24    0.11
  17  -2  -4    0.37    0.10
  16  -2  -4    9.32    0.48
  15  -2  -4    0.47    0.12
  14  -2  -4   11.25    0.56
 -13   2   4    5.07    0.39
  13  -2  -4    4.08    0.31
 -13   2   4    3.44    0.30
  13  -2  -4    4.44    0.34
  12  -2  -4   11.48    0.56
 -12   2   4   12.09    0.61
 -12   2   4   11.73    0.55
  12  -2  -4   11.94    0.55
  11  -2  -4   22.57    0.79
 -11   2   4   20.49    0.72
 -11   2   4   21.85    0.77
 -10   2   4    0.65    0.11
  10  -2  -4    0.58    0.12
 -10   2   4    0.43    0.10
  -9   2   4   21.41    0.68
  -8   2   4  171.19    3.62
  -8   2   4  174.63    3.54
   7  -2  -4    0.27    0.08
   6  -2  -4   62.44    1.45
   5  -2  -4    0.31    0.08
   4  -2  -4    2.81    0.18
   4  -2  -4    3.20    0.18
   3  -2  -4   11.81    0.39
   2  -2  -4   23.50    0.65
   2  -2  -4   23.55    0.63
   1  -2  -4   11.19    0.37
   1  -2  -4   10.98    0.38
   0  -2  -4   12.34    0.41
   0  -2  -4   12.77    0.41
  -1  -2  -4   17.23    0.51
  -2  -2  -4   64.58    1.44
  -3  -2  -4    0.02    0.04
  -3   2  -4    0.09    0.05
  -4  -2  -4   85.81    1.85
  -4  -2  -4   82.11    1.85
  -4   2  -4   84.98    1.85
  -5  -2  -4   13.30    0.48
  -5  -2  -4   13.07    0.48
   5  -2   4   12.51    0.49
  -5   2  -4   13.27    0.50
  -6  -2  -4   29.94    0.85
   6  -2   4   27.89    0.85
  -6  -2  -4   29.24    0.84
  -6   2  -4   27.71    0.87
   7  -2   4    1.60    0.17
  -7  -2  -4    2.09    0.20
  -7   2  -4    1.96    0.22
   7   2   4    1.86    0.18
  -7  -2  -4    1.93    0.18
  -8  -2  -4    7.83    0.42
  -8  -2  -4    7.62    0.40
  -8   2  -4    7.37    0.45
   8   2   4    8.04    0.39
   8  -2   4    7.40    0.41
   8  -2   4    7.26    0.40
  -9  -2  -4   21.43    0.81
   9  -2   4   23.11    0.81
   9   2   4   22.70    0.77
   9  -2   4   22.07    0.79
  10  -2   4    0.37    0.11
  10   2   4    0.33    0.10
  10  -2   4    0.49    0.12
  11   2   4   30.36    0.97
  11  -2   4   29.13    0.98
  11  -2   4   27.79    0.98
  12   2   4    4.44    0.33
  12  -2   4    4.28    0.34
  12  -2   4    4.62    0.34
  13   2   4    2.58    0.25
  13  -2   4    2.30    0.25
  14  -2   4    7.37    0.43
  15  -2   4    2.34    0.22
  16  -2   4    0.02    0.05
  17  -2   4    1.46    0.13
 -19  -3   4    0.10    0.05
  18  -3  -4    0.92    0.11
 -18  -3   4    0.66    0.12
 -17  -3   4    0.09    0.08
  17  -3  -4    0.02    0.05
  16  -3  -4    0.74    0.13
  16  -3  -4    0.55    0.12
  15  -3  -4    3.12    0.27
  15  -3  -4    3.21    0.27
  14  -3  -4    0.13    0.08
  14  -3  -4    0.09    0.07
  13  -3  -4    8.87    0.48
  12  -3  -4   14.89    0.64
 -12   3   4   13.86    0.63
  11  -3  -4    4.35    0.32
 -11   3   4    4.97    0.35
 -10   3   4   33.02    1.02
  10  -3  -4   34.42    1.05
   9  -3  -4   15.87    0.63
   8  -3  -4   11.89    0.52
  -8   3   4   12.16    0.47
   7  -3  -4   34.34    0.99
   6  -3  -4   23.51    0.74
   5  -3  -4  329.46    6.47
   4  -3  -4    3.45    0.23
   3  -3  -4   56.93    1.39
   3  -3  -4   60.40    1.37
  -3  -3   4   59.37    1.34
  -2  -3   4   -0.01    0.03
   2  -3  -4   -0.01    0.04
   1  -3  -4   10.61    0.40
  -1  -3   4   10.75    0.39
   1  -3  -4   10.66    0.40
   0  -3   4   37.51    0.94
   0  -3  -4   38.11    0.97
   0  -3  -4   37.53    0.96
  -1  -3  -4    3.15    0.21
   1  -3   4    2.93    0.19
  -1  -3  -4    3.15    0.20
  -2  -3  -4   39.89    1.01
  -2   3  -4   38.82    0.98
  -2  -3  -4   40.26    1.02
  -3   3  -4    6.66    0.32
  -3  -3  -4    7.16    0.33
  -4  -3  -4   66.56    1.56
  -4   3  -4   64.84    1.56
  -4  -3  -4   64.94    1.54
  -5  -3  -4   35.55    0.99
  -5   3  -4   35.15    1.02
  -5  -3  -4   34.25    0.96
  -6  -3  -4    1.81    0.19
   6  -3   4    1.55    0.18
  -6  -3  -4    1.55    0.17
  -6   3  -4    1.35    0.19
   6  -3   4    1.63    0.18
  -7  -3  -4   49.16    1.34
  -7   3  -4   46.07    1.40
   7  -3   4   49.36    1.34
   7  -3   4   50.22    1.34
  -8  -3  -4   29.98    0.99
   8  -3   4   29.40    0.97
   8  -3   4   30.42    0.99
  -9  -3  -4   -0.03    0.08
   9  -3   4    0.17    0.08
  10  -3   4   11.34    0.58
 -10  -3  -4   10.67    0.58
  11  -3   4    3.23    0.29
  11  -3   4    3.91    0.33
  12  -3   4   10.85    0.53
  12  -3   4    9.69    0.53
  13  -3   4   12.18    0.57
  13  -3   4   12.94    0.57
  14  -3   4    1.75    0.20
  14  -3   4    2.02    0.20
  15  -3   4    0.70    0.12
  15  -3   4    0.70    0.11
  16  -3   4    0.56    0.09
 -18  -4   4    0.39    0.09
  18  -4  -4    0.65    0.08
 -17  -4   4    0.93    0.15
  17  -4  -4    1.16    0.13
  16  -4  -4    0.25    0.09
  15  -4  -4    2.43    0.23
  14  -4  -4    6.55    0.39
 -14  -4   4    6.01    0.42
  13  -4  -4    3.06    0.28
 -13  -4   4    4.10    0.35
 -12  -4   4    2.85    0.30
  12  -4  -4    3.17    0.28
  11  -4  -4    0.57    0.13
 -11  -4   4    0.75    0.17
  10  -4  -4    0.26    0.10
   9  -4  -4    3.14    0.27
  -9  -4   4    2.75    0.25
   8  -4  -4   13.01    0.56
  -8  -4   4   13.83    0.57
  -7  -4   4    0.93    0.15
   7  -4  -4    1.02    0.16
   7  -4  -4    0.77    0.14
  -7  -4   4    0.97    0.17
   6  -4  -4   11.57    0.51
  -6  -4   4   11.38    0.50
  -6  -4   4   11.56    0.56
   5  -4  -4   33.76    0.99
  -5  -4   4   33.41    0.91
   4  -4  -4   31.26    0.92
  -4  -4   4   31.31    0.88
   3  -4  -4   10.54    0.45
  -3  -4   4   10.69    0.43
   2  -4  -4    2.53    0.21
  -2  -4   4    2.72    0.20
   2  -4  -4    2.70    0.21
  -1  -4   4   34.30    0.94
   1  -4  -4   33.64    0.94
   1  -4  -4   32.41    0.93
   0  -4   4    8.02    0.38
   0  -4  -4    8.56    0.39
   1  -4   4    0.78    0.11
  -1  -4  -4    0.44    0.09
  -1  -4  -4    0.74    0.12
   2  -4   4   24.97    0.77
  -2  -4  -4   26.67    0.80
  -3  -4  -4   14.18    0.55
   4  -4   4   71.04    1.77
  -4  -4  -4   72.14    1.74
  -4  -4  -4   73.36    1.78
  -4  -4  -4   73.42    1.76
  -5  -4  -4    0.06    0.07
  -5  -4  -4    0.16    0.07
   5  -4   4    0.25    0.08
  -6  -4  -4    2.91    0.26
   6  -4   4    3.35    0.27
   6  -4   4    3.49    0.29
  -7  -4  -4    2.05    0.23
   7  -4   4    1.85    0.22
   7  -4   4    1.78    0.21
  -8  -4  -4    0.61    0.14
   8  -4   4    0.74    0.15
   8  -4   4    0.57    0.13
  -8  -4  -4    0.72    0.14
   9  -4   4    7.08    0.45
  -9  -4  -4    8.16    0.44
  10  -4   4    3.87    0.33
  11  -4   4   13.88    0.66
  12  -4   4    7.11    0.43
  13  -4   4    0.26    0.09
  14  -4   4    0.04    0.05
  15  -4   4    0.09    0.05
  15  -4   4    0.04    0.05
 -17  -5   4    2.47    0.18
  17  -5  -4    2.57    0.16
  16  -5  -4    1.61    0.15
 -16  -5   4    1.57    0.17
  15  -5  -4    0.26    0.08
 -15  -5   4    0.20    0.08
  14  -5  -4    7.48    0.40
 -14  -5   4    8.24    0.47
  13  -5  -4    2.36    0.23
 -13  -5   4    1.88    0.24
 -12  -5   4    4.95    0.40
  12  -5  -4    4.97    0.34
  11  -5  -4    0.64    0.13
 -11  -5   4    0.41    0.14
  10  -5  -4    3.10    0.27
 -10  -5   4    3.38    0.29
 -10  -5   4    3.20    0.34
  -9  -5   4    1.01    0.16
   9  -5  -4    1.23    0.17
  -9  -5   4    1.23    0.21
  -8  -5   4    0.46    0.14
  -8  -5   4    0.36    0.11
  -7  -5   4    1.61    0.21
  -7  -5   4    1.57    0.22
  -6  -5   4    3.79    0.34
  -6  -5   4    2.95    0.27
   6  -5  -4    3.55    0.29
  -5  -5   4   40.42    1.15
  -5  -5   4   41.91    1.23
  -5  -5   4   42.64    1.30
   5  -5  -4   44.25    1.22
   4  -5  -4   16.24    0.63
  -4  -5   4   15.99    0.61
  -4  -5   4   14.71    0.64
  -4  -5   4   16.34    0.63
  -4  -5   4   15.39    0.64
  -3  -5   4   15.53    0.61
   3  -5  -4   15.87    0.61
  -3  -5   4   15.38    0.66
  -3  -5   4   15.95    0.61
  -3  -5   4   14.08    0.60
  -2  -5   4   17.04    0.71
  -2  -5   4   17.77    0.67
  -2  -5   4   17.27    0.65
  -2  -5   4   17.78    0.67
  -1  -5   4    1.74    0.22
  -1  -5   4    1.21    0.16
  -1  -5   4    1.77    0.20
   0  -5  -4   36.20    1.03
   0  -5   4   33.88    1.03
   0  -5  -4   34.27    1.01
   0  -5   4   34.30    1.05
   0  -5   4   34.10    1.11
  -1  -5  -4   54.33    1.42
   1  -5   4   52.96    1.50
   1  -5   4   49.41    1.40
  -1  -5  -4   57.58    1.42
   1  -5   4   53.31    1.44
   2  -5   4   19.15    0.74
   2  -5   4   18.68    0.72
  -2  -5  -4   19.73    0.72
   2  -5   4   20.94    0.80
   2  -5   4   18.48    0.70
  -2  -5  -4   20.19    0.71
  -2  -5  -4   20.40    0.70
  -3  -5  -4   29.00    0.92
   3  -5   4   27.45    0.94
  -3  -5  -4   26.32    0.86
  -4  -5  -4    2.16    0.22
  -4  -5  -4    2.59    0.25
  -4  -5  -4    2.38    0.24
   4  -5   4    1.97    0.23
  -5  -5  -4    7.60    0.45
  -5  -5  -4    8.57    0.46
   5  -5   4    7.27    0.45
  -5  -5  -4    7.49    0.42
  -6  -5  -4    8.21    0.48
  -6  -5  -4    8.47    0.45
   6  -5   4    8.69    0.50
  -6  -5  -4    8.88    0.48
  -7  -5  -4    1.98    0.22
  -7  -5  -4    2.23    0.24
   7  -5   4    1.90    0.24
  -8  -5  -4    0.85    0.16
   8  -5   4    0.93    0.18
   8  -5   4    0.67    0.14
  -9  -5  -4   15.68    0.64
   9  -5   4   16.18    0.72
   9  -5   4   15.00    0.68
 -10  -5  -4    2.38    0.23
  10  -5   4    2.18    0.24
  11  -5   4   -0.02    0.06
  12  -5   4    0.81    0.14
  13  -5   4    6.06    0.34
  14  -5   4    0.86    0.11
  15  -6  -4    0.03    0.04
 -15  -6   4    0.03    0.06
 -14  -6   4    0.23    0.09
  14  -6  -4    0.18    0.06
  13  -6  -4    1.12    0.14
 -13  -6   4    0.95    0.16
  12  -6  -4   -0.02    0.06
 -12  -6   4   -0.03    0.08
 -11  -6   4   -0.02    0.06
 -11  -6   4    0.03    0.07
 -10  -6   4    3.43    0.33
 -10  -6   4    3.14    0.28
  -9  -6   4    0.03    0.09
  -9  -6   4   -0.03    0.06
  -8  -6   4    2.33    0.28
  -8  -6   4    2.81    0.28
  -7  -6   4    3.07    0.32
  -7  -6   4    3.08    0.30
  -6  -6   4    0.86    0.17
  -5  -6   4   11.93    0.56
  -5  -6   4   12.13    0.60
  -4  -6   4   15.87    0.67
  -4  -6   4   15.61    0.72
  -4  -6   4   14.74    0.65
  -4  -6   4   16.09    0.69
   4  -6  -4   17.83    0.69
  -3  -6   4    0.21    0.09
  -3  -6   4    0.35    0.12
  -3  -6   4    0.23    0.10
  -3  -6   4    0.26    0.10
  -2  -6   4   -0.05    0.07
  -2  -6   4    0.06    0.08
  -2  -6   4    0.12    0.07
   2  -6  -4    0.07    0.07
   1  -6  -4    5.34    0.36
  -1  -6   4    6.32    0.45
  -1  -6   4    5.97    0.40
  -1  -6   4    6.05    0.40
   0  -6   4    0.09    0.08
   0  -6   4    0.02    0.06
   0  -6   4    0.03    0.06
   0  -6  -4    0.02    0.05
   1  -6   4   48.55    1.42
   1  -6   4   50.39    1.51
   1  -6   4   45.45    1.37
  -1  -6  -4   47.68    1.35
   1  -6   4   46.13    1.39
  -1  -6  -4   51.20    1.38
   2  -6   4   28.01    1.04
   2  -6   4   28.13    0.98
  -2  -6  -4   28.08    0.95
   2  -6   4   27.33    0.99
  -3  -6  -4    2.11    0.21
  -3  -6  -4    1.56    0.20
   3  -6   4    1.75    0.23
  -3  -6  -4    1.80    0.22
  -4  -6  -4   38.86    1.13
  -4  -6  -4   38.47    1.18
   4  -6   4   36.22    1.21
  -5  -6  -4   22.70    0.80
  -5  -6  -4   22.45    0.84
   5  -6   4   20.63    0.85
  -6  -6  -4    0.41    0.11
  -6  -6  -4    0.25    0.11
   6  -6   4    0.33    0.12
   7  -6   4    1.02    0.19
  -7  -6  -4    1.13    0.17
  -7  -6  -4    1.03    0.17
  -8  -6  -4    0.85    0.16
   8  -6   4    0.95    0.17
  -8  -6  -4    1.26    0.17
  -9  -6  -4    0.19    0.09
  10  -6   4    0.47    0.11
  11  -6   4    1.01    0.14
  12  -6   4   -0.01    0.04
  13  -6   4    0.04    0.04
 -13  -7   4    0.09    0.06
 -12  -7   4    0.53    0.09
 -12  -7   4    0.29    0.09
 -11  -7   4    1.31    0.16
 -11  -7   4    1.15    0.17
 -10  -7   4    1.62    0.19
 -10  -7   4    1.98    0.22
  -9  -7   4    2.09    0.23
  -9  -7   4    2.43    0.26
  -8  -7   4    0.73    0.15
  -7  -7   4    2.98    0.28
  -6  -7   4    0.07    0.08
  -5  -7   4    1.03    0.19
  -5  -7   4    0.99    0.16
  -5  -7   4    1.06    0.17
  -4  -7   4    0.15    0.09
  -4  -7   4    0.02    0.07
  -4  -7   4    0.02    0.07
  -3  -7   4    9.54    0.52
  -3  -7   4   10.01    0.58
  -2  -7   4   12.31    0.61
  -2  -7   4   14.06    0.70
  -1  -7   4    0.54    0.15
  -1  -7   4    0.42    0.12
   0  -7   4    4.05    0.34
   0  -7   4    4.42    0.39
  -1  -7  -4    5.05    0.35
   1  -7   4    5.59    0.40
   1  -7   4    6.08    0.41
   1  -7   4    5.56    0.43
  -2  -7  -4    0.12    0.07
   2  -7   4    0.24    0.11
   2  -7   4    0.03    0.07
   2  -7   4    0.15    0.09
  -3  -7  -4    0.21    0.09
   3  -7   4    0.27    0.10
   3  -7   4    0.14    0.08
  -4  -7  -4    1.51    0.18
   4  -7   4    1.81    0.23
  -4  -7  -4    1.35    0.19
  -5  -7  -4    7.77    0.41
  -5  -7  -4    7.20    0.43
   5  -7   4    8.68    0.49
  -6  -7  -4    2.95    0.25
  -6  -7  -4    2.35    0.24
   6  -7   4    2.89    0.28
  -7  -7  -4   13.64    0.60
   7  -7   4   14.44    0.63
  -8  -7  -4    1.12    0.16
   8  -7   4    1.07    0.17
  -9  -7  -4    0.56    0.11
 -10  -7  -4    3.49    0.23
 -11  -7  -4    0.45    0.08
 -11  -8   4    3.04    0.18
 -10  -8   4    2.22    0.17
  -9  -8   4    2.05    0.18
  -8  -8   4    1.45    0.16
  -7  -8   4    0.86    0.14
  -6  -8   4    1.86    0.20
  -5  -8   4    0.98    0.14
  -5  -8   4    0.78    0.13
  -4  -8   4    1.05    0.18
  -4  -8   4    0.89    0.15
  -3  -8   4    0.52    0.13
  -3  -8   4    0.38    0.11
  -2  -8   4    4.04    0.31
  -2   8   4    4.32    0.31
  -2  -8   4    4.02    0.34
  -1  -8   4    3.54    0.32
  -1  -8   4    3.22    0.28
   0  -8   4    0.86    0.17
   0  -8   4    0.93    0.15
   1  -8   4    4.25    0.35
   1  -8   4    3.92    0.30
  -2  -8  -4    0.44    0.10
   2  -8   4    0.27    0.09
   2  -8   4    0.34    0.11
   2  -8   4    0.46    0.11
   3  -8   4    1.62    0.21
  -3  -8  -4    1.13    0.16
   3  -8   4    1.23    0.17
   3  -8   4    1.07    0.16
  -3  -8  -4    1.28    0.16
  -4  -8  -4    1.29    0.16
   4  -8   4    1.38    0.18
  -5  -8  -4    0.10    0.06
   5  -8   4   -0.02    0.06
  -5  -8  -4    0.04    0.06
   6  -8   4    0.95    0.14
  -6  -8  -4    0.60    0.10
  -7  -8  -4    2.39    0.18
  -8  -8  -4    2.50    0.18
  -7   9   4    2.48    0.17
  -6   9   4    0.31    0.07
  -5   9   4    0.06    0.05
  -4  -9   4    0.20    0.07
  -4   9   4    0.13    0.06
  -4  -9   4    0.25    0.07
   4  -9  -4    0.10    0.05
  -3  -9   4    0.19    0.06
   3  -9  -4    0.22    0.07
  -3  -9   4    0.12    0.06
  -2  -9   4    5.63    0.30
   2  -9  -4    6.00    0.30
  -2  -9   4    5.72    0.33
   1  -9  -4    0.79    0.12
  -1  -9   4    0.75    0.13
   0  -9  -4    0.86    0.11
   0  -9   4    0.62    0.10
   0  -9   4    0.83    0.13
   1  -9   4    0.46    0.09
  -1  -9  -4    0.28    0.07
   1  -9   4    0.37    0.09
  -2  -9  -4    0.05    0.04
   2  -9   4    0.08    0.05
  -2  -9  -4    0.07    0.04
   2  -9   4    0.05    0.04
   3  -9   4    0.06    0.04
   4  -9   4   -0.01    0.03
  19   0  -5    0.01    0.04
  19   0  -5    0.06    0.05
  18   0  -5   -0.02    0.05
  17   0  -5    0.02    0.07
  16   0  -5   -0.02    0.08
  15   0  -5   -0.05    0.10
  14   0  -5   -0.05    0.10
 -14   0   5   -0.03    0.09
 -13   0   5    0.03    0.08
 -12   0   5   -0.05    0.06
 -11   0   5    0.02    0.05
 -11   0   5   -0.02    0.06
 -10   0   5    0.13    0.07
 -10   0   5   -0.06    0.07
 -10   0   5    0.03    0.05
  -9   0   5    0.01    0.04
  -9   0   5    0.02    0.05
  -8   0   5    0.02    0.05
  -8   0   5   -0.01    0.04
  -7   0   5   -0.02    0.05
  -7   0   5   -0.01    0.03
  -6   0   5    0.01    0.04
  -6   0   5    0.01    0.03
  -5   0   5   -0.01    0.03
  -5   0   5   -0.01    0.04
  -5   0   5   -0.02    0.03
  -4   0   5   -0.02    0.03
  -4   0   5    0.01    0.03
  -4   0   5   -0.01    0.03
  -3   0   5    0.02    0.03
  -3   0   5   -0.02    0.04
  -2   0   5    0.02    0.03
   2   0  -5   -0.01    0.03
   1   0  -5    0.03    0.03
  -1   0   5    0.01    0.03
   0   0   5    0.02    0.03
   0   0  -5   -0.01    0.03
   0   0   5   -0.02    0.03
   1   0   5   -0.01    0.03
   1   0   5    0.01    0.03
   1   0   5    0.09    0.04
  -1   0  -5    0.01    0.03
   2   0   5    0.01    0.03
   2   0   5    0.01    0.03
   2   0   5    0.01    0.03
  -2   0  -5   -0.01    0.03
   3   0   5    0.01    0.04
  -3   0  -5    0.03    0.04
   4   0   5    0.12    0.06
  -4   0  -5    0.03    0.04
   5   0   5    0.19    0.08
  -5   0  -5    0.09    0.05
  -5   0  -5    0.07    0.06
   6   0   5   -0.02    0.06
  -6   0  -5    0.01    0.05
  -6   0  -5   -0.02    0.05
   7   0   5    0.03    0.05
  -7   0  -5   -0.02    0.06
   7   0   5    0.07    0.06
  -7   0  -5    0.09    0.07
   8   0   5   -0.02    0.06
   8   0   5    0.03    0.06
   8   0   5   -0.02    0.06
  -8   0  -5    0.02    0.05
   9   0   5    0.02    0.06
   9   0   5   -0.02    0.05
  -9   0  -5   -0.02    0.06
  10   0   5    0.20    0.10
  10   0   5   -0.04    0.08
  10   0   5   -0.02    0.06
 -10   0  -5   -0.05    0.07
  11   0   5    0.07    0.07
  11   0   5   -0.02    0.06
  12   0   5    0.07    0.08
  12   0   5   -0.05    0.08
  13   0   5    0.02    0.07
  13   0   5   -0.04    0.08
  14   0   5   -0.04    0.06
  15   0   5    0.03    0.06
  16   0   5    0.01    0.04
  19  -1  -5    0.58    0.10
  18  -1  -5    0.03    0.06
 -17  -1   5    3.47    0.30
  17  -1  -5    3.32    0.27
 -16  -1   5    0.83    0.16
  16  -1  -5    0.83    0.16
 -15  -1   5    0.26    0.11
  15   1  -5    0.21    0.10
  15  -1  -5    0.05    0.10
  14   1  -5    5.03    0.37
  14  -1  -5    5.10    0.38
 -13   1   5    1.02    0.18
 -12   1   5    0.45    0.12
 -12   1   5    0.47    0.11
 -11   1   5    0.05    0.06
 -11   1   5   -0.02    0.05
 -11   1   5    0.05    0.06
 -10   1   5    0.78    0.12
 -10   1   5    1.21    0.18
 -10   1   5    1.26    0.15
  -9   1   5   17.47    0.59
  -9   1   5   17.01    0.66
  -9   1   5   16.20    0.57
  -8   1   5    0.17    0.06
  -8   1   5    0.19    0.06
  -8   1   5    0.11    0.07
  -8   1   5    0.13    0.06
  -7   1   5    0.13    0.04
  -7   1   5    0.05    0.05
  -7   1   5    0.05    0.04
  -7  -1   5    0.04    0.03
   6  -1  -5    2.18    0.16
  -6   1   5    2.09    0.18
  -6   1   5    2.21    0.19
  -6  -1   5    1.95    0.14
  -5   1   5   96.84    2.10
   5  -1  -5   96.23    2.03
  -5  -1   5   92.96    1.95
  -5   1   5   97.84    2.01
  -5   1   5   96.08    2.08
  -5   1   5   95.81    2.01
  -4  -1   5   60.87    1.36
  -4   1   5   61.38    1.36
  -4   1   5   62.17    1.39
  -4   1   5   60.78    1.42
  -3  -1   5   14.13    0.44
  -3   1   5   13.96    0.44
  -3   1   5   13.88    0.44
   3  -1  -5   14.45    0.45
  -3   1   5   13.75    0.47
   3  -1  -5   13.57    0.41
   2  -1  -5   59.59    1.29
   2  -1  -5   57.87    1.32
  -2   1   5   59.68    1.32
  -2   1   5   58.07    1.34
  -2  -1   5   60.28    1.32
  -1   1   5   46.63    1.09
  -1   1   5   47.12    1.10
  -1  -1   5   47.05    1.09
   1  -1  -5   46.35    1.06
   0  -1  -5   22.99    0.61
   0  -1   5   22.18    0.62
   0   1   5   22.06    0.62
   0   1   5   24.02    0.62
   0   1   5   22.09    0.61
  -1  -1  -5   33.27    0.82
   1   1   5   32.42    0.81
   1   1   5   32.71    0.82
   1  -1   5   31.86    0.81
   2  -1   5   42.31    0.99
  -2  -1  -5   41.33    1.00
   2   1   5   41.21    0.97
   2   1   5   39.41    1.01
   2   1   5   39.96    0.97
  -3  -1  -5   74.48    1.65
   3   1   5   73.45    1.67
   3  -1   5   72.30    1.69
  -4  -1  -5   30.51    0.84
   4   1   5   29.43    0.87
  -4   1  -5   31.32    0.83
   4  -1   5   30.32    0.88
  -5   1  -5   20.76    0.67
   5  -1   5   22.02    0.73
  -5  -1  -5   22.54    0.70
   5   1   5   21.66    0.72
  -6   1  -5    3.82    0.26
  -6  -1  -5    4.20    0.28
   6  -1   5    3.14    0.26
   6   1   5    3.92    0.28
  -7   1  -5    2.45    0.23
   7  -1   5    2.74    0.25
  -7  -1  -5    2.87    0.24
   7   1   5    2.66    0.21
   7   1   5    2.88    0.26
   7  -1   5    2.80    0.22
   7  -1   5    2.44    0.22
  -8   1  -5    9.82    0.51
  -8  -1  -5   10.28    0.49
   8   1   5   10.41    0.46
   8   1   5    9.74    0.52
   8  -1   5   10.07    0.52
   8  -1   5    8.82    0.44
   8  -1   5    9.64    0.47
  -9  -1  -5    1.87    0.22
  -9   1  -5    1.24    0.21
   9   1   5    1.78    0.23
   9   1   5    2.11    0.21
   9  -1   5    2.27    0.25
   9  -1   5    1.82    0.22
  10  -1   5    1.16    0.18
  10   1   5    1.58    0.19
  10   1   5    0.99    0.19
 -10  -1  -5    1.20    0.18
  11   1   5    2.37    0.24
  11  -1   5    2.27    0.25
  12   1   5    9.34    0.49
  12  -1   5    9.68    0.52
  13  -1   5    3.30    0.29
  14  -1   5    3.67    0.30
  15  -1   5    8.46    0.42
  16  -1   5    2.56    0.20
 -19  -2   5    0.33    0.08
  19  -2  -5    0.45    0.08
 -18  -2   5    2.18    0.22
  18  -2  -5    2.43    0.20
 -17  -2   5    2.70    0.27
  17  -2  -5    3.27    0.25
  16  -2  -5    0.95    0.16
 -16  -2   5    0.82    0.17
  15  -2  -5    1.40    0.20
  14  -2  -5    0.05    0.09
  14  -2  -5    0.04    0.06
  13  -2  -5    0.37    0.13
  13  -2  -5    0.50    0.12
 -13   2   5    0.53    0.14
 -12   2   5    0.53    0.12
 -12   2   5    0.45    0.13
  12  -2  -5    0.47    0.12
 -12   2   5    0.49    0.11
 -11   2   5    8.55    0.43
 -11   2   5    8.63    0.50
  11  -2  -5    7.45    0.43
 -11   2   5    7.84    0.42
 -10   2   5    1.30    0.19
 -10   2   5    1.31    0.16
  10  -2  -5    1.22    0.18
 -10   2   5    1.27    0.16
  -9   2   5   38.42    1.05
  -9   2   5   37.97    1.15
  -9   2   5   40.01    1.14
  -8   2   5    3.24    0.26
   8  -2  -5    3.38    0.24
  -8   2   5    3.00    0.22
  -7   2   5    4.99    0.32
   7  -2  -5    5.59    0.30
   6  -2  -5   12.97    0.48
  -6   2   5   12.94    0.52
  -5   2   5   38.06    0.96
  -5   2   5   36.65    1.03
   5  -2  -5   38.56    0.98
  -5   2   5   37.14    0.99
   4  -2  -5   14.23    0.50
   4  -2  -5   14.19    0.47
   3  -2  -5   22.48    0.65
  -3   2   5   22.26    0.68
  -3   2   5   21.38    0.65
   3  -2  -5   21.98    0.62
  -2   2   5   19.59    0.62
  -2   2   5   20.89    0.62
   2  -2  -5   19.71    0.60
   2  -2  -5   20.58    0.59
  -1   2   5   19.27    0.58
  -1   2   5   18.46    0.58
   1  -2  -5   17.76    0.55
   1  -2  -5   18.71    0.58
   0   2   5   25.20    0.72
   0  -2  -5   25.63    0.72
   0  -2  -5   25.17    0.70
  -1  -2  -5  168.42    3.38
   1   2   5  164.40    3.38
  -2  -2  -5   21.29    0.64
   2   2   5   20.93    0.63
  -3   2  -5   15.70    0.52
  -3  -2  -5   15.98    0.53
  -3  -2  -5   16.11    0.54
  -4  -2  -5    0.60    0.10
  -4   2  -5    0.85    0.12
  -4  -2  -5    0.77    0.11
  -5  -2  -5    8.27    0.38
  -5  -2  -5    8.14    0.39
  -5   2  -5    8.67    0.41
  -6  -2  -5    9.13    0.43
  -6  -2  -5    8.93    0.42
  -6   2  -5    9.10    0.45
   6  -2   5    8.83    0.42
   7  -2   5    0.91    0.14
  -7   2  -5    1.17    0.18
   7   2   5    1.19    0.15
  -7  -2  -5    1.05    0.15
  -7  -2  -5    1.20    0.16
   7  -2   5    1.41    0.17
  -8  -2  -5    4.14    0.31
  -8   2  -5    4.15    0.35
   8   2   5    4.70    0.31
   8  -2   5    4.33    0.31
   8  -2   5    4.67    0.33
   9  -2   5    0.02    0.07
  -9   2  -5    0.09    0.11
   9   2   5    0.04    0.06
   9  -2   5    0.07    0.06
  10  -2   5    0.07    0.07
  10   2   5   -0.06    0.07
  10   2   5    0.02    0.06
  10  -2   5    0.05    0.07
  11  -2   5    3.69    0.31
  11  -2   5    3.66    0.32
  12  -2   5   14.21    0.62
  12  -2   5   13.71    0.63
  13  -2   5    0.42    0.12
  14  -2   5    0.02    0.06
  15  -2   5    0.07    0.06
  16  -2   5    2.20    0.17
 -18  -3   5    0.15    0.07
  18  -3  -5    0.14    0.06
  17  -3  -5    0.38    0.09
 -17  -3   5    0.33    0.11
  16  -3  -5    0.89    0.14
 -16  -3   5    0.91    0.18
  16  -3  -5    0.82    0.13
  15  -3  -5    0.04    0.06
  15  -3  -5   -0.06    0.07
  14  -3  -5    0.26    0.10
  14  -3  -5    0.36    0.11
  13  -3  -5    0.02    0.08
 -12   3   5    0.64    0.15
  12  -3  -5    0.96    0.17
 -11   3   5   -0.03    0.05
  11  -3  -5    0.07    0.08
 -11  -3   5    0.05    0.07
 -11   3   5    0.02    0.05
 -10  -3   5    0.28    0.11
  10  -3  -5    0.49    0.13
 -10   3   5    0.46    0.10
  -9   3   5    2.23    0.21
  -9   3   5    2.35    0.24
   9  -3  -5    2.16    0.23
  -9  -3   5    2.23    0.24
   8  -3  -5    0.33    0.09
  -8  -3   5    0.54    0.12
   7  -3  -5    4.88    0.31
   6  -3  -5   74.53    1.77
   5  -3  -5   31.58    0.91
   4  -3  -5    5.81    0.32
   4  -3  -5    6.53    0.31
   3  -3  -5    0.63    0.10
   2  -3  -5    2.83    0.21
   2  -3  -5    2.99    0.21
   1  -3  -5    6.21    0.31
   1  -3  -5    5.75    0.30
   0  -3  -5    0.45    0.09
   0  -3  -5    0.46    0.09
  -1  -3  -5   77.37    1.77
  -1  -3  -5   76.33    1.75
  -2   3  -5    2.76    0.20
  -2  -3  -5    3.25    0.23
  -2  -3  -5    2.63    0.21
  -3   3  -5    4.75    0.28
  -3  -3  -5    4.97    0.29
  -4  -3  -5    0.20    0.07
  -4   3  -5    0.24    0.08
  -4  -3  -5    0.22    0.08
  -5  -3  -5    0.02    0.05
   5  -3   5    0.09    0.06
  -5  -3  -5    0.07    0.06
   5  -3   5    0.13    0.06
  -6  -3  -5    5.36    0.35
  -6  -3  -5    5.03    0.33
  -6   3  -5    5.66    0.38
   6  -3   5    5.72    0.36
   6  -3   5    5.17    0.34
  -7  -3  -5    8.28    0.46
  -7   3  -5    8.35    0.50
  -7  -3  -5    8.45    0.44
   7  -3   5    9.60    0.48
  -8  -3  -5    7.38    0.45
  -8   3  -5    6.80    0.49
   8  -3   5    8.01    0.46
  -9  -3  -5   10.63    0.58
   9  -3   5   10.72    0.55
  10  -3   5    0.09    0.07
  10  -3   5    0.10    0.07
  11  -3   5    0.12    0.08
  11  -3   5    0.23    0.09
  12  -3   5    0.04    0.06
  12  -3   5    0.02    0.05
  13  -3   5    0.52    0.11
  13  -3   5    0.27    0.10
  14  -3   5    0.51    0.10
  14  -3   5    0.27    0.08
  14  -3   5    0.35    0.08
  15  -3   5    0.05    0.04
 -18  -4   5    0.48    0.09
  17  -4  -5   -0.01    0.05
 -17  -4   5    0.05    0.07
 -16  -4   5    3.00    0.28
  16  -4  -5    3.10    0.23
  15  -4  -5    0.04    0.05
  14  -4  -5    1.10    0.16
 -14  -4   5    1.14    0.19
  13  -4  -5    9.15    0.49
 -13  -4   5    9.71    0.55
  12  -4  -5    0.58    0.14
 -12  -4   5    0.42    0.13
  11  -4  -5    0.05    0.07
 -11  -4   5    0.15    0.10
  10  -4  -5    3.60    0.30
 -10  -4   5    4.41    0.37
   9  -4  -5   12.90    0.58
  -9  -4   5   13.20    0.57
  -9  -4   5   13.17    0.66
   8  -4  -5    2.62    0.25
  -8  -4   5    2.37    0.23
  -8  -4   5    3.14    0.31
   7  -4  -5    0.02    0.05
   7  -4  -5    0.12    0.08
  -7  -4   5    0.19    0.10
  -7  -4   5    0.08    0.06
   6  -4  -5   25.88    0.85
  -6  -4   5   25.13    0.84
  -6  -4   5   25.40    0.92
   5  -4  -5   19.22    0.69
  -5  -4   5   18.58    0.68
  -5  -4   5   17.87    0.73
   4  -4  -5    5.79    0.34
  -4  -4   5    5.47    0.33
   3  -4  -5   42.05    1.16
   2  -4  -5    2.23    0.20
   2  -4  -5    2.26    0.21
   1  -4  -5   14.97    0.57
   0  -4  -5    2.32    0.21
   0  -4  -5    2.65    0.22
  -1  -4  -5   11.20    0.48
  -1  -4  -5   10.67    0.47
   2   4   5    3.48    0.27
   2  -4   5    3.16    0.25
  -2  -4  -5    3.82    0.27
  -2  -4  -5    3.65    0.27
  -3  -4  -5   33.28    0.99
   3  -4   5   31.00    0.98
  -4  -4  -5   15.04    0.61
  -4  -4  -5   14.37    0.59
   4  -4   5   13.55    0.59
  -5  -4  -5    3.03    0.27
   5  -4   5    3.56    0.29
   5  -4   5    3.25    0.27
  -5  -4  -5    3.75    0.30
  -5  -4  -5    3.29    0.28
  -6  -4  -5    0.10    0.07
  -6  -4  -5    0.13    0.08
   6  -4   5    0.07    0.06
   6  -4   5    0.13    0.07
  -7  -4  -5   21.50    0.82
   7  -4   5   19.11    0.78
   7  -4   5   19.80    0.78
  -8  -4  -5    1.00    0.17
   8  -4   5    0.72    0.16
  -9  -4  -5    6.41    0.39
   9  -4   5    6.14    0.43
  10  -4   5    2.67    0.27
  11  -4   5   -0.02    0.08
  12  -4   5    0.13    0.08
  13  -4   5   -0.02    0.05
  14  -4   5    0.31    0.08
  14  -4   5    0.47    0.10
  15  -4   5   -0.02    0.04
  17  -5  -5    0.26    0.06
  16  -5  -5    0.09    0.05
  15  -5  -5    2.43    0.20
 -15  -5   5    2.01    0.21
  14  -5  -5    2.43    0.22
 -14  -5   5    2.67    0.26
  13  -5  -5    0.02    0.05
 -13  -5   5    0.03    0.07
  12  -5  -5    0.27    0.10
 -12  -5   5    0.27    0.11
  11  -5  -5    3.62    0.29
 -11  -5   5    3.47    0.35
 -10  -5   5    5.82    0.39
  10  -5  -5    7.05    0.41
 -10  -5   5    7.01    0.49
   9  -5  -5    0.19    0.10
  -9  -5   5    0.10    0.08
  -9  -5   5    0.10    0.10
  -8  -5   5    0.85    0.19
  -8  -5   5    0.64    0.13
  -7  -5   5   15.21    0.66
  -7  -5   5   15.48    0.73
  -6  -5   5    6.12    0.40
  -6  -5   5    6.92    0.46
   6  -5  -5    6.87    0.42
   5  -5  -5   13.61    0.59
  -5  -5   5   12.34    0.54
  -5  -5   5   12.69    0.59
  -5  -5   5   13.00    0.64
  -4  -5   5    0.11    0.07
  -4  -5   5    0.12    0.07
  -4  -5   5    0.02    0.06
  -3  -5   5   -0.04    0.07
  -3  -5   5    0.05    0.07
  -3  -5   5    0.04    0.06
   3  -5  -5    0.10    0.07
   2  -5  -5    3.54    0.28
  -2  -5   5    3.23    0.30
  -2  -5   5    3.17    0.27
  -2  -5   5    3.90    0.30
   1  -5  -5    0.06    0.06
  -1  -5   5    0.05    0.06
  -1  -5   5    0.06    0.07
   0  -5  -5    1.21    0.16
   0  -5  -5    1.05    0.16
   0  -5   5    1.05    0.18
   0  -5   5    1.38    0.18
  -1  -5  -5    0.69    0.13
  -1  -5  -5    0.81    0.14
   1   5   5    0.48    0.12
   1  -5   5    0.78    0.14
   2  -5   5    9.32    0.52
  -2  -5  -5    9.77    0.49
   2  -5   5    9.60    0.50
   2  -5   5    9.88    0.49
  -2  -5  -5    9.67    0.48
  -3  -5  -5    1.01    0.16
   3  -5   5    0.82    0.15
  -3  -5  -5    0.70    0.13
  -3  -5  -5    0.87    0.15
  -4  -5  -5    4.95    0.36
  -4  -5  -5    4.68    0.34
   4  -5   5    4.76    0.36
  -5  -5  -5    2.78    0.28
  -5  -5  -5    2.45    0.24
  -5  -5  -5    2.92    0.27
   5  -5   5    2.38    0.26
  -6  -5  -5    0.77    0.15
  -6  -5  -5    0.96    0.17
   6  -5   5    0.80    0.16
  -7  -5  -5    2.23    0.23
  -7  -5  -5    2.36    0.25
   7  -5   5    1.94    0.25
   7  -5   5    2.31    0.25
  -8  -5  -5    0.30    0.10
   8  -5   5    0.22    0.10
  -9  -5  -5   13.26    0.57
   9  -5   5   12.34    0.59
 -10  -5  -5    7.26    0.39
  10  -5   5    6.81    0.42
  11  -5   5    0.35    0.11
  12  -5   5    0.25    0.08
  13  -5   5    0.62    0.10
  14  -5   5    0.29    0.06
  14  -5   5    0.24    0.06
 -15  -6   5    0.06    0.05
  15  -6  -5    0.08    0.04
  14  -6  -5    0.10    0.06
 -14  -6   5    0.15    0.07
 -13  -6   5    0.42    0.12
  13  -6  -5    0.75    0.12
  12  -6  -5    1.76    0.18
 -12  -6   5    1.73    0.22
 -11  -6   5    0.02    0.06
 -11  -6   5   -0.03    0.07
 -10  -6   5    1.94    0.22
 -10  -6   5    1.91    0.25
  -9  -6   5    0.30    0.11
  -9  -6   5    0.31    0.13
  -8  -6   5    8.66    0.50
  -8  -6   5    9.32    0.56
  -7  -6   5    8.58    0.53
  -7  -6   5    8.79    0.50
  -6  -6   5    8.81    0.51
  -6  -6   5    8.33    0.52
  -5  -6   5    7.07    0.46
  -5  -6   5    6.78    0.44
  -5  -6   5    6.02    0.39
   4  -6  -5    7.97    0.45
  -4  -6   5    8.11    0.48
  -4  -6   5    7.52    0.49
  -4  -6   5    8.52    0.47
  -3  -6   5    3.71    0.34
  -3  -6   5    3.46    0.30
  -3  -6   5    3.73    0.31
  -2  -6   5   10.43    0.59
  -2  -6   5   10.65    0.55
  -1  -6   5    0.22    0.10
  -1  -6   5    0.23    0.10
   0   6   5    5.63    0.38
   0  -6  -5    4.60    0.34
   0  -6   5    5.16    0.41
   0  -6   5    5.15    0.37
   1   6   5    0.35    0.11
  -1  -6  -5    0.34    0.10
   1  -6   5    0.28    0.12
   1  -6   5    0.20    0.10
  -1  -6  -5    0.27    0.10
  -2  -6  -5    5.40    0.37
   2  -6   5    5.83    0.41
   2  -6   5    5.42    0.42
   2  -6   5    5.11    0.37
  -3  -6  -5    0.99    0.15
  -3  -6  -5    0.85    0.16
   3  -6   5    1.16    0.19
  -4  -6  -5    1.57    0.19
  -4  -6  -5    1.76    0.22
   4  -6   5    1.47    0.22
  -5  -6  -5    3.01    0.26
  -5  -6  -5    2.96    0.28
   5  -6   5    2.65    0.28
  -6  -6  -5    6.24    0.38
  -6  -6  -5    6.59    0.41
   6  -6   5    5.61    0.42
   7  -6   5    2.17    0.25
  -7  -6  -5    1.94    0.22
  -8  -6  -5    0.39    0.10
  -8  -6  -5    0.18    0.08
  -9  -6  -5    1.21    0.16
  10  -6   5    0.43    0.10
  11  -6   5    0.91    0.12
  12  -6   5    0.19    0.06
 -13  -7   5   -0.04    0.05
 -12  -7   5    0.51    0.09
 -12  -7   5    0.60    0.11
 -11  -7   5    0.16    0.07
 -11  -7   5    0.02    0.05
 -10  -7   5    0.19    0.08
 -10  -7   5    0.18    0.08
  -9  -7   5    1.47    0.19
  -9  -7   5    1.40    0.20
  -8  -7   5    0.11    0.08
  -8  -7   5    0.02    0.07
  -7  -7   5   11.03    0.55
  -6  -7   5    1.43    0.20
  -5  -7   5    3.29    0.31
  -5  -7   5    3.96    0.32
  -5  -7   5    2.97    0.27
  -4  -7   5    0.50    0.13
  -4  -7   5    0.44    0.13
  -4  -7   5    0.24    0.10
  -3  -7   5    4.78    0.39
  -3  -7   5    3.94    0.33
  -2  -7   5    1.19    0.21
  -2  -7   5    0.88    0.17
  -1   7   5    4.48    0.34
  -1  -7   5    4.21    0.38
  -1  -7   5    4.08    0.34
   0  -7   5    0.32    0.12
   0  -7   5    0.31    0.12
   0   7   5    0.20    0.09
  -1  -7  -5    3.65    0.30
   1  -7   5    3.79    0.35
   1  -7   5    3.38    0.30
  -2  -7  -5    0.25    0.09
   2  -7   5    0.28    0.10
   2  -7   5    0.18    0.10
   2  -7   5    0.24    0.10
  -3  -7  -5    4.07    0.31
   3  -7   5    3.93    0.33
  -4  -7  -5    1.15    0.15
  -4  -7  -5    1.46    0.19
   4  -7   5    0.99    0.17
  -5  -7  -5    0.02    0.06
  -5  -7  -5    0.02    0.07
   5  -7   5    0.02    0.06
  -6  -7  -5    4.53    0.29
  -6  -7  -5    3.86    0.30
   6  -7   5    3.69    0.31
  -7  -7  -5    8.82    0.44
  -8  -7  -5    1.13    0.15
  -9  -7  -5    0.58    0.10
 -10  -7  -5    2.76    0.19
 -10   8   5    0.13    0.05
 -10  -8   5    0.10    0.05
  -9   8   5    0.15    0.06
  -9  -8   5    0.13    0.06
  -8  -8   5   -0.02    0.04
  -7  -8   5    0.03    0.05
  -6  -8   5    4.58    0.30
  -5   8   5    0.40    0.10
  -5  -8   5    0.44    0.10
  -5  -8   5    0.49    0.10
  -5  -8   5    0.56    0.13
  -4   8   5    0.97    0.15
  -4  -8   5    0.52    0.12
  -4  -8   5    0.83    0.16
  -3  -8   5    0.02    0.06
  -3  -8   5    0.10    0.08
  -3   8   5    0.10    0.08
  -2  -8   5    5.43    0.39
  -2  -8   5    4.57    0.33
  -2  -8   5    4.28    0.35
  -2   8   5    5.40    0.35
  -1  -8   5    1.67    0.22
  -1  -8   5    1.46    0.21
  -1  -8   5    1.78    0.21
   0  -8   5    1.36    0.20
   0  -8   5    1.34    0.19
   0  -8   5    0.90    0.15
   1  -8   5    0.06    0.07
   1  -8   5    0.03    0.07
  -2  -8  -5    0.49    0.11
   2  -8   5    0.60    0.12
   2  -8   5    0.54    0.13
  -3  -8  -5    0.38    0.09
   3  -8   5    0.27    0.08
  -4  -8  -5    1.03    0.14
   4  -8   5    0.93    0.14
   5  -8   5    2.01    0.19
  -5  -8  -5    1.70    0.17
  -6  -8  -5    0.04    0.04
  -7  -8  -5    0.02    0.04
  -6   9   5    0.15    0.05
  -5   9   5    0.10    0.05
  -4   9   5    0.12    0.05
  -4  -9   5    0.05    0.05
  -4  -9   5    0.14    0.05
   4  -9  -5    0.16    0.05
  -3  -9   5   -0.01    0.04
   3  -9  -5   -0.01    0.04
  -3  -9   5    0.09    0.06
  -2  -9   5    0.30    0.08
  -2  -9   5    0.53    0.09
   2  -9  -5    0.50    0.08
  -1  -9   5    0.03    0.06
  -1  -9   5    0.01    0.04
   1  -9  -5    0.05    0.04
   0  -9   5    0.50    0.09
   0  -9  -5    0.53    0.08
   0  -9   5    0.58    0.11
   1  -9   5    0.14    0.06
   1  -9   5    0.14    0.05
  -1  -9  -5    0.18    0.05
  -2  -9  -5    0.71    0.09
   2  -9   5    0.65    0.10
  19   0  -6    0.57    0.09
  18   0  -6    0.17    0.07
  17   0  -6    1.50    0.18
  16   0  -6   10.53    0.53
 -15   0   6    9.78    0.55
  15   0  -6    9.15    0.51
 -14   0   6    0.84    0.18
 -13   0   6    8.10    0.50
 -13   0   6    7.49    0.48
 -12   0   6    1.28    0.20
 -12   0   6    1.49    0.21
 -11   0   6   37.26    1.19
 -11   0   6   38.22    1.08
 -11   0   6   38.45    1.19
 -10   0   6   98.10    2.39
 -10   0   6  101.89    2.27
 -10   0   6   96.44    2.24
  -9   0   6   19.07    0.64
  -9   0   6   18.00    0.70
  -9   0   6   18.60    0.62
  -8   0   6   31.36    0.86
  -8   0   6   31.63    0.96
  -7   0   6   23.78    0.76
  -7   0   6   23.39    0.67
  -6   0   6    8.05    0.32
  -6   0   6    8.14    0.38
  -5   0   6    3.10    0.21
  -5   0   6    3.33    0.19
  -5   0   6    3.48    0.20
  -4   0   6    0.19    0.06
  -4   0   6    0.42    0.07
  -3   0   6   95.74    2.04
  -3   0   6   96.48    2.08
  -2   0   6   23.25    0.68
  -2   0   6   23.13    0.65
  -1   0   6  170.34    3.49
  -1   0   6  173.26    3.46
   0   0   6   47.45    1.18
   0   0  -6   48.31    1.12
   0   0   6   50.03    1.15
  -1   0  -6   37.55    0.94
   1   0   6   37.84    0.98
   1   0   6   38.69    0.95
   2   0   6    8.77    0.39
   2   0   6    8.90    0.36
  -2   0  -6    8.86    0.36
   2   0   6    8.37    0.34
  -3   0  -6    9.11    0.38
   3   0   6    9.44    0.43
   4   0   6   19.93    0.70
  -4   0  -6   20.40    0.66
  -5   0  -6    1.96    0.18
  -5   0  -6    2.18    0.20
   5   0   6    2.06    0.21
   6   0   6   28.76    0.83
  -6   0  -6   27.33    0.85
   6   0   6   27.45    0.84
  -6   0  -6   27.64    0.89
   6   0   6   28.03    0.95
  -7   0  -6   77.52    1.89
   7   0   6   72.75    1.93
   7   0   6   75.32    1.82
   7   0   6   76.01    1.78
   8   0   6    6.60    0.39
  -8   0  -6    6.64    0.41
   8   0   6    6.36    0.44
   9   0   6   44.99    1.27
  -9   0  -6   45.35    1.35
   9   0   6   45.35    1.42
   9   0   6   47.13    1.31
  10   0   6   26.79    0.92
  10   0   6   25.51    0.88
  11   0   6   19.47    0.75
  11   0   6   21.14    0.79
  12   0   6   10.33    0.52
  13   0   6    6.75    0.40
  14   0   6    6.19    0.36
  15   0   6   14.66    0.53
  16   0   6    3.21    0.19
  19  -1  -6    3.77    0.22
  18  -1  -6    0.80    0.12
 -18  -1   6    0.74    0.13
  17  -1  -6    0.33    0.10
 -17  -1   6    0.53    0.13
  16  -1  -6    2.63    0.25
 -16  -1   6    2.58    0.28
  16   1  -6    2.22    0.23
  15   1  -6    4.59    0.34
 -15  -1   6    4.55    0.38
  15  -1  -6    4.91    0.37
 -14  -1   6    2.86    0.30
 -13  -1   6    0.32    0.13
 -13   1   6    0.30    0.12
 -12  -1   6    7.84    0.49
 -12   1   6    7.38    0.48
 -12   1   6    7.22    0.41
 -11   1   6   47.89    1.40
 -11   1   6   51.64    1.46
 -11   1   6   47.68    1.31
 -10   1   6   16.01    0.60
 -10   1   6   15.49    0.68
 -10  -1   6   17.99    0.62
 -10   1   6   16.39    0.68
 -10   1   6   15.68    0.60
  -9   1   6    2.42    0.24
  -9   1   6    2.81    0.24
  -9  -1   6    2.79    0.22
  -9   1   6    2.72    0.22
  -9   1   6    3.01    0.23
  -9  -1   6    2.90    0.26
  -8   1   6    0.06    0.05
  -8   1   6    0.15    0.07
  -8  -1   6    0.25    0.06
  -8   1   6    0.20    0.07
  -7   1   6   70.42    1.67
  -7   1   6   66.49    1.65
  -7  -1   6   64.95    1.49
  -7   1   6   69.25    1.56
  -6   1   6   29.32    0.88
  -6   1   6   30.83    0.90
  -5  -1   6   21.34    0.64
  -5   1   6   21.61    0.67
  -5   1   6   20.88    0.69
   5  -1  -6   21.67    0.63
  -5   1   6   21.50    0.63
  -4  -1   6   13.35    0.46
  -4   1   6   13.27    0.46
  -4   1   6   12.66    0.46
  -4   1   6   14.04    0.51
  -4   1   6   13.49    0.46
  -3  -1   6   28.60    0.80
  -3   1   6   29.72    0.79
   3  -1  -6   28.76    0.79
  -3   1   6   30.26    0.84
  -3   1   6   30.90    0.80
   2  -1  -6   27.03    0.72
  -2  -1   6   27.47    0.77
  -2   1   6   28.33    0.77
  -2   1   6   27.67    0.79
  -2   1   6   29.71    0.77
   2  -1  -6   27.99    0.76
  -1  -1   6  127.67    2.70
   1  -1  -6  131.27    2.70
   1  -1  -6  130.03    2.65
  -1   1   6  130.42    2.69
  -1   1   6  128.90    2.69
   0  -1   6    9.04    0.37
   0   1   6    9.40    0.37
   0  -1  -6    9.86    0.36
   0   1   6    8.53    0.35
  -1  -1  -6   13.86    0.47
   1  -1   6   13.37    0.47
   1   1   6   14.64    0.49
   1   1   6   13.38    0.46
   2   1   6    5.65    0.30
  -2  -1  -6    6.02    0.30
  -2   1  -6    5.62    0.27
   2   1   6    5.89    0.28
   3   1   6    4.40    0.28
  -3  -1  -6    4.72    0.27
  -4   1  -6   11.38    0.46
  -4  -1  -6   11.79    0.48
   4   1   6   12.00    0.50
   4  -1   6   10.69    0.49
  -5   1  -6    6.85    0.36
  -5  -1  -6    7.01    0.37
   5  -1   6    6.48    0.38
   5   1   6    6.48    0.38
   6   1   6   45.92    1.26
  -6  -1  -6   46.46    1.27
  -6   1  -6   44.80    1.25
   6   1   6   47.05    1.33
   6  -1   6   45.60    1.22
   6  -1   6   45.92    1.23
   6  -1   6   46.69    1.33
   7  -1   6    9.88    0.47
  -7   1  -6    8.64    0.48
   7   1   6    9.70    0.52
   7  -1   6    8.80    0.50
   7  -1   6    9.63    0.45
  -7  -1  -6    9.33    0.48
  -8  -1  -6   35.67    1.12
  -8   1  -6   35.98    1.17
  -8   1  -6   35.46    1.13
   8   1   6   37.60    1.22
   8  -1   6   36.42    1.19
   8  -1   6   36.85    1.08
   8  -1   6   35.55    1.09
  -9  -1  -6   16.70    0.72
  -9   1  -6   16.05    0.76
   9   1   6   18.71    0.82
   9  -1   6   17.02    0.77
  -9   1  -6   17.67    0.74
   9  -1   6   18.13    0.73
  10  -1   6    0.96    0.15
  10  -1   6    0.99    0.17
  11  -1   6   28.79    0.99
  12  -1   6    0.87    0.16
  13  -1   6    0.07    0.07
  14  -1   6    0.23    0.09
  15  -1   6    0.79    0.12
  16  -1   6    2.70    0.18
  19  -2  -6    0.03    0.04
 -19  -2   6    0.09    0.05
  18  -2  -6    4.49    0.26
 -18  -2   6    4.56    0.30
 -17  -2   6    3.62    0.31
  17  -2  -6    4.21    0.28
 -16  -2   6    0.05    0.09
  16  -2  -6    0.14    0.09
  15  -2  -6    4.07    0.32
 -15  -2   6    3.39    0.34
 -14  -2   6    0.06    0.10
  14  -2  -6   -0.05    0.09
  14  -2  -6    0.09    0.07
  13  -2  -6    2.76    0.26
 -12   2   6    2.41    0.24
 -12   2   6    2.68    0.29
  12  -2  -6    2.48    0.26
 -12   2   6    2.39    0.24
 -11   2   6    2.47    0.23
 -11   2   6    2.48    0.23
  11  -2  -6    2.43    0.25
 -10   2   6    1.20    0.19
 -10   2   6    0.91    0.14
 -10   2   6    0.84    0.14
  -9   2   6    0.24    0.09
  -9   2   6    0.39    0.11
  -9   2   6    0.45    0.10
  -8   2   6    2.62    0.24
  -8   2   6    2.14    0.23
  -8   2   6    2.47    0.20
   8  -2  -6    2.14    0.20
   7  -2  -6    3.29    0.24
  -7   2   6    3.50    0.27
  -7   2   6    3.46    0.28
  -6   2   6    0.84    0.13
  -6   2   6    0.99    0.15
   6  -2  -6    0.76    0.12
   5  -2  -6    0.71    0.11
  -5   2   6    0.44    0.10
  -5   2   6    0.54    0.09
  -4   2   6    2.11    0.18
  -4   2   6    2.06    0.19
   4  -2  -6    1.98    0.16
   3  -2  -6   65.95    1.55
  -3   2   6   66.20    1.56
  -3   2   6   68.20    1.62
   3  -2  -6   66.89    1.51
  -2   2   6   23.20    0.71
  -2   2   6   24.99    0.74
   2  -2  -6   23.01    0.70
   2  -2  -6   22.71    0.68
   1  -2  -6   42.34    1.08
   1  -2  -6   40.03    1.04
  -1   2   6   42.24    1.08
   0  -2  -6  125.73    2.61
   0   2   6  121.55    2.63
   0  -2  -6  123.87    2.65
  -1  -2  -6    1.59    0.16
[truncated: 145,135 more chars]
