# Supplementary material for: Syntheses, crystal structures and Hirshfeld surface analysis of 2-(benzyl­sulfan­yl)-5-[4-(di­methyl­amino)­phen­yl]-1,3,4-oxa­diazole and 2-[(2-chloro-6-fluoro­benz­yl)sulfan­yl]-5-[4-(di­methyl­amino)­phen­yl]-1,3,4-oxa­diazole
Source: Acta Crystallogr E Crystallogr Commun. 2023 May 19;79(Pt 6):552–6. doi: 10.1107/S2056989023004164 (PMC10242748; doi:10.1107/S2056989023004164)
Supplement: Supplementary file 2 [file e-79-00552-Isup2.hkl]

data_I                                                                          
_shelx_title ' 378 in Ia'                                                       
_shelx_refln_list_code          4                                               
_shelx_F_calc_maximum      241.21                                               
_exptl_crystal_F_000       656.00                                               
_reflns_d_resolution_high  0.8132                                               
                                                                                
loop_                                                                           
 _space_group_symop_operation_xyz                                               
 'x, y, z'                                                                      
 'x+1/2, -y, z'                                                                 
 'x+1/2, y+1/2, z+1/2'                                                          
 'x+1, -y+1/2, z+1/2'                                                           
                                                                                
_cell_length_a    16.8163                                                       
_cell_length_b     4.7848                                                       
_cell_length_c    20.1225                                                       
_cell_angle_alpha  90.000                                                       
_cell_angle_beta  105.960                                                       
_cell_angle_gamma  90.000                                                       
                                                                                
_shelx_F_squared_multiplier     1.000                                           
                                                                                
loop_                                                                           
 _refln_index_h                                                                 
 _refln_index_k                                                                 
 _refln_index_l                                                                 
 _refln_F_squared_calc                                                          
 _refln_F_squared_meas                                                          
 _refln_F_squared_sigma                                                         
 _refln_observed_status                                                         
   2   0 -24         22.64         17.90         4.94 o                         
   4   0 -24        195.07        180.08         6.86 o                         
   6   0 -24         62.44         51.33         5.44 o                         
   8   0 -24          4.85          3.46         1.82 o                         
  10   0 -24         23.94         20.67         3.12 o                         
   3   1 -24         40.85         36.54         2.89 o                         
   5   1 -24          1.07          0.14         1.03 o                         
   7   1 -24          7.18          6.26         1.14 o                         
   0   1 -23          1.10          0.27         0.90 o                         
   2   1 -23          5.32          4.14         1.26 o                         
   4   1 -23          6.83         11.60         2.13 o                         
   6   1 -23          9.41          8.93         1.55 o                         
   8   1 -23          1.03          1.50         1.08 o                         
  10   1 -23          1.66          1.27         1.13 o                         
   3   2 -23         28.96         29.09         3.67 o                         
   5   2 -23          3.59          3.08         1.60 o                         
   7   2 -23         69.35         58.60         7.39 o                         
  -2   0 -22         44.72         37.72         4.69 o                         
   0   0 -22        113.93        111.79         8.78 o                         
   2   0 -22         37.66         37.69         5.55 o                         
   4   0 -22        154.54        169.53        11.29 o                         
   6   0 -22        502.54        506.70        21.63 o                         
  10   0 -22         10.31          7.83         3.11 o                         
  12   0 -22        161.54        138.05         8.87 o                         
  -3   1 -22         26.07         22.02         2.55 o                         
  -1   1 -22         27.79         26.78         3.85 o                         
   1   1 -22         22.08         23.57         2.44 o                         
   3   1 -22         36.65         38.19         2.69 o                         
   5   1 -22          2.43          4.45         1.45 o                         
   7   1 -22         22.35         24.43         2.19 o                         
   9   1 -22         69.65         68.75         4.01 o                         
  11   1 -22        129.88        132.18         8.44 o                         
  13   1 -22          1.04          1.98         1.07 o                         
   0   2 -22         33.90         31.40         2.69 o                         
   2   2 -22         45.05         42.63         2.71 o                         
   4   2 -22         15.89         15.03         1.59 o                         
   6   2 -22          4.22          2.90         0.97 o                         
   8   2 -22          5.32          5.42         1.27 o                         
  10   2 -22          0.82          1.06         0.80 o                         
  -4   1 -21         13.48         12.21         1.91 o                         
  -2   1 -21          8.83          4.54         1.63 o                         
   0   1 -21         22.76         18.29         2.77 o                         
   2   1 -21         11.81         12.58         1.82 o                         
   4   1 -21         59.68         57.13         3.51 o                         
   6   1 -21          5.73          4.83         1.66 o                         
   8   1 -21         65.94         64.92         3.61 o                         
  10   1 -21          8.08          8.02         2.16 o                         
  12   1 -21         14.73         15.13         2.40 o                         
  14   1 -21         31.54         34.53         2.80 o                         
  -3   2 -21         37.54         38.52         3.78 o                         
  -1   2 -21         43.91         43.28         4.67 o                         
   1   2 -21         65.89         63.72         3.94 o                         
   3   2 -21         58.65         55.63         3.13 o                         
   5   2 -21         27.95         33.45         2.24 o                         
   7   2 -21          7.35          6.86         1.28 o                         
   9   2 -21         57.79         56.73         4.12 o                         
  11   2 -21         21.42         17.71         1.57 o                         
   4   3 -21         15.67         17.09         2.86 o                         
   6   3 -21         12.58         13.60         1.44 o                         
  -6   0 -20          3.77          2.27         1.91 o                         
  -4   0 -20          7.62         11.08         3.18 o                         
  -2   0 -20         45.26         45.71         6.21 o                         
   0   0 -20         78.84         66.59         7.79 o                         
   2   0 -20        293.40        266.17        11.17 o                         
   4   0 -20          8.81          8.52         3.36 o                         
   6   0 -20         76.05         79.64         6.30 o                         
   8   0 -20        294.19        293.99        16.86 o                         
  10   0 -20        270.03        297.93        11.87 o                         
  12   0 -20         41.68         38.38         7.78 o                         
  -5   1 -20         45.76         51.73         3.79 o                         
  -3   1 -20         34.15         38.39         3.77 o                         
  -1   1 -20         58.21         53.81         3.84 o                         
   1   1 -20         27.27         32.13         3.24 o                         
   3   1 -20        122.62        140.48         6.41 o                         
   5   1 -20         21.62         18.27         2.60 o                         
   7   1 -20        115.56        114.93         5.80 o                         
   9   1 -20          8.64          6.22         2.67 o                         
  11   1 -20         11.17          8.77         2.31 o                         
  13   1 -20         23.25         24.52         2.97 o                         
  -4   2 -20          0.35          2.36         1.09 o                         
  -2   2 -20          0.10          1.60         1.20 o                         
   0   2 -20         23.16         18.78         2.18 o                         
   2   2 -20         53.45         48.49         2.76 o                         
   4   2 -20         44.11         43.59         3.02 o                         
   6   2 -20          6.09          7.49         2.23 o                         
   8   2 -20         15.60         16.41         2.20 o                         
  10   2 -20          8.62         11.36         1.86 o                         
  12   2 -20         45.81         45.33         2.89 o                         
  -1   3 -20          9.99         12.82         2.40 o                         
   1   3 -20         12.90          6.94         2.40 o                         
   3   3 -20          0.42          1.81         2.06 o                         
   5   3 -20          5.46          8.21         1.70 o                         
   7   3 -20          0.14          0.00         1.08 o                         
   9   3 -20         19.73         19.51         1.78 o                         
  -6   1 -19          4.60          6.23         1.70 o                         
  -4   1 -19         17.27         17.01         2.18 o                         
  -2   1 -19          4.56          6.92         1.53 o                         
   0   1 -19         35.67         36.77         3.37 o                         
   2   1 -19        110.52        118.09         6.08 o                         
   4   1 -19        212.93        230.41         8.80 o                         
   6   1 -19        161.03        177.30         6.49 o                         
   8   1 -19        202.40        210.81         7.11 o                         
  10   1 -19        226.37        224.97         8.43 o                         
  12   1 -19         32.91         31.43         3.74 o                         
  -5   2 -19         78.00         71.82         4.33 o                         
  -3   2 -19         84.61         96.50         7.34 o                         
  -1   2 -19         19.69         19.65         2.18 o                         
   1   2 -19         66.70         68.62         3.83 o                         
   3   2 -19        137.57        138.52         6.49 o                         
   5   2 -19         53.66         53.34         6.90 o                         
   7   2 -19         59.24         57.84         4.22 o                         
   9   2 -19         14.22         12.88         2.63 o                         
  11   2 -19          7.01          5.02         1.57 o                         
  13   2 -19          8.00          9.96         1.86 o                         
  -2   3 -19         24.32         20.96         3.11 o                         
   0   3 -19          1.08          1.77         1.43 o                         
   2   3 -19         74.08         88.92         7.53 o                         
   4   3 -19         46.29         49.17         5.29 o                         
   6   3 -19         36.91         34.55         5.46 o                         
   8   3 -19         19.33         22.29         2.81 o                         
  10   3 -19         26.12         31.11         4.42 o                         
  12   3 -19         24.69         30.50         3.42 o                         
  -8   0 -18         11.66         10.83         2.99 o                         
  -6   0 -18         28.18         32.09         5.33 o                         
  -4   0 -18         97.38         88.31         8.94 o                         
  -2   0 -18         59.89         61.89         5.38 o                         
   0   0 -18        141.29        141.70         9.89 o                         
   2   0 -18        172.13        169.36         8.90 o                         
   4   0 -18          7.94          5.42         2.98 o                         
   6   0 -18         61.45         64.03         5.74 o                         
   8   0 -18        595.78        637.17        27.05 o                         
  10   0 -18       1329.57       1511.34        48.16 o                         
  12   0 -18         71.59         71.67         5.79 o                         
  -9   1 -18         28.35         20.42         2.91 o                         
  -7   1 -18         88.14         98.35         9.33 o                         
  -5   1 -18        114.44        126.63         7.19 o                         
  -3   1 -18        189.66        211.21         6.83 o                         
  -1   1 -18        243.66        245.90         6.87 o                         
   1   1 -18        180.27        202.09         6.95 o                         
   3   1 -18        544.52        554.82        16.64 o                         
   5   1 -18        260.44        280.44         8.40 o                         
   7   1 -18        107.97        109.26         6.05 o                         
   9   1 -18         24.47         22.77         2.61 o                         
  11   1 -18        131.32        137.20         8.04 o                         
  13   1 -18         21.16         22.48         3.18 o                         
  15   1 -18         69.96         66.62         6.86 o                         
  -6   2 -18         29.50         42.26         3.54 o                         
  -4   2 -18         42.82         39.26         5.21 o                         
  -2   2 -18        102.84         95.16         6.67 o                         
   0   2 -18          5.45          2.45         1.23 o                         
   2   2 -18          7.75          8.60         1.82 o                         
   4   2 -18          2.42          3.34         1.85 o                         
   6   2 -18         40.13         44.80         3.93 o                         
   8   2 -18         56.16         52.95         3.52 o                         
  10   2 -18        130.81        122.31         7.34 o                         
  12   2 -18         20.94         19.26         2.99 o                         
  14   2 -18         33.32         36.22         4.41 o                         
  -3   3 -18          7.60          7.87         1.78 o                         
  -1   3 -18         48.24         52.69         3.41 o                         
   1   3 -18          1.14          0.61         1.05 o                         
   3   3 -18          5.50          4.64         2.07 o                         
   5   3 -18          9.19         11.66         3.38 o                         
   7   3 -18         32.61         27.16         3.39 o                         
   9   3 -18          4.65          4.98         1.38 o                         
  11   3 -18          2.55          2.69         1.10 o                         
  13   3 -18          7.65          8.31         1.37 o                         
   6   4 -18          3.93          5.81         1.95 o                         
 -10   1 -17         48.89         46.25         4.34 o                         
  -8   1 -17        109.12        119.36         6.37 o                         
  -6   1 -17         71.38         70.46         5.52 o                         
  -4   1 -17         48.33         49.48         3.46 o                         
  -2   1 -17         16.24         20.62         2.21 o                         
   0   1 -17        185.74        200.14         6.93 o                         
   2   1 -17         72.91         68.98         4.73 o                         
   4   1 -17         21.18         24.69         3.00 o                         
   6   1 -17        331.22        336.83        15.46 o                         
   8   1 -17        159.07        153.04         7.15 o                         
  10   1 -17        221.76        232.90         9.01 o                         
  12   1 -17        120.65        112.91         7.24 o                         
  14   1 -17        155.05        154.31        11.67 o                         
  -7   2 -17        117.90        125.19         8.76 o                         
  -5   2 -17         62.24         70.29         5.29 o                         
  -3   2 -17         97.71         98.09         6.00 o                         
  -1   2 -17          0.84          1.70         1.23 o                         
   1   2 -17        196.41        199.25        12.85 o                         
   3   2 -17          8.75          7.19         1.93 o                         
   5   2 -17         60.49         67.76         6.10 o                         
   7   2 -17         48.70         52.82         5.22 o                         
   9   2 -17         42.85         46.27         3.35 o                         
  11   2 -17         37.75         42.40         4.59 o                         
  13   2 -17         37.68         41.11         3.27 o                         
  15   2 -17         69.58         62.82         4.10 o                         
  -6   3 -17          4.90          2.40         1.25 o                         
  -4   3 -17         13.25         13.09         2.28 o                         
  -2   3 -17         80.91         78.95         7.24 o                         
   0   3 -17         39.15         39.90         2.95 o                         
   2   3 -17         23.22         19.31         3.26 o                         
   4   3 -17         52.64         55.32         4.12 o                         
   6   3 -17         52.66         53.34         4.04 o                         
   8   3 -17         32.75         32.68         2.62 o                         
  10   3 -17         33.23         26.43         3.35 o                         
  12   3 -17         41.80         43.24         3.46 o                         
  14   3 -17         14.06         12.25         2.34 o                         
  -1   4 -17          4.64          2.13         1.22 o                         
   1   4 -17         58.25         50.43         5.02 o                         
   3   4 -17        110.26        105.16         7.78 o                         
   5   4 -17        189.48        183.76         7.06 o                         
   7   4 -17         52.92         55.49         3.60 o                         
 -10   0 -16         23.56         25.40         3.99 o                         
  -8   0 -16          7.04          7.08         3.07 o                         
  -6   0 -16        126.34        141.67        11.51 o                         
  -4   0 -16        246.31        260.32        15.95 o                         
  -2   0 -16        157.93        166.73        12.50 o                         
   0   0 -16         96.80        105.88         5.26 o                         
   2   0 -16        142.86        134.39         5.82 o                         
   4   0 -16        458.07        460.96        11.35 o                         
   6   0 -16        411.23        408.15        12.77 o                         
   8   0 -16         36.92         37.78         3.91 o                         
  10   0 -16        365.70        440.89        21.22 o                         
  -9   1 -16         21.83         17.76         6.80 o                         
  -7   1 -16        227.46        235.93         8.36 o                         
  -5   1 -16         42.64         45.19         4.36 o                         
  -3   1 -16         41.17         39.03         2.83 o                         
  -1   1 -16        118.50        133.91         9.58 o                         
   1   1 -16        726.62        693.56        15.65 o                         
   3   1 -16        303.72        293.28         7.65 o                         
   5   1 -16        247.35        258.69        11.33 o                         
   7   1 -16        359.68        375.33        13.94 o                         
   9   1 -16        123.12        114.42         5.32 o                         
  11   1 -16        187.67        158.37         8.88 o                         
  13   1 -16         26.15         25.09         5.32 o                         
  15   1 -16         31.55         26.80         4.99 o                         
  17   1 -16         28.47         29.34         4.08 o                         
  -8   2 -16          2.49          2.31         1.90 o                         
  -6   2 -16         33.68         33.67         3.77 o                         
  -4   2 -16         36.73         35.90         3.48 o                         
  -2   2 -16         79.82         78.03         4.33 o                         
   0   2 -16          1.41          1.52         1.36 o                         
   2   2 -16         41.02         40.51         3.77 o                         
   4   2 -16        258.39        274.49         8.28 o                         
   6   2 -16        106.15         97.49         4.85 o                         
   8   2 -16          8.80          8.44         1.88 o                         
  10   2 -16         35.16         28.13         4.04 o                         
  12   2 -16         69.53         69.35         8.10 o                         
  14   2 -16         18.41         19.79         2.87 o                         
  16   2 -16         11.97         15.74         3.17 o                         
  -7   3 -16          1.84          0.01         1.04 o                         
  -5   3 -16         36.38         34.19         3.19 o                         
  -3   3 -16         27.98         29.34         3.32 o                         
  -1   3 -16         18.20         20.04         2.66 o                         
   1   3 -16         10.31         11.72         2.54 o                         
   3   3 -16         42.32         39.86         4.71 o                         
   5   3 -16          0.90          0.06         1.08 o                         
   7   3 -16          9.99          8.70         2.11 o                         
   9   3 -16         22.71         21.56         2.64 o                         
  11   3 -16          5.02          3.75         1.67 o                         
  13   3 -16          2.35          2.69         1.42 o                         
  -2   4 -16         48.50         48.20         7.72 o                         
   0   4 -16          7.45          4.48         2.21 o                         
   2   4 -16         20.79         19.91         2.10 o                         
   4   4 -16        203.76        205.95        10.34 o                         
   6   4 -16         91.30         82.01         5.01 o                         
   8   4 -16         44.77         47.49         5.20 o                         
  10   4 -16         28.48         24.71         3.18 o                         
 -10   1 -15         38.14         42.21         5.18 o                         
  -8   1 -15        109.66        115.48         9.08 o                         
  -6   1 -15         91.20         85.42         7.98 o                         
  -4   1 -15        307.41        326.96        10.60 o                         
  -2   1 -15         95.02         94.29         3.64 o                         
   0   1 -15        140.47        147.90         5.34 o                         
   2   1 -15        157.37        153.12         8.22 o                         
   4   1 -15        475.08        481.95        13.00 o                         
   6   1 -15         79.95         88.85         3.89 o                         
   8   1 -15         39.98         37.56         3.18 o                         
  10   1 -15         54.97         55.91         3.76 o                         
  12   1 -15         16.64         10.99         4.46 o                         
  14   1 -15         27.10         21.61         3.52 o                         
  16   1 -15         46.58         46.56         6.06 o                         
  18   1 -15         17.01         16.67         3.11 o                         
  -9   2 -15         35.11         34.21         3.42 o                         
  -7   2 -15         57.33         50.09         3.91 o                         
  -5   2 -15        117.74        120.35         5.39 o                         
  -3   2 -15        100.47         99.48         5.01 o                         
  -1   2 -15         25.18         29.61         2.88 o                         
   1   2 -15        273.93        282.59        13.41 o                         
   3   2 -15       1251.58       1276.49        24.67 o                         
   5   2 -15         83.05         90.37         4.62 o                         
   7   2 -15         40.97         32.87         2.61 o                         
   9   2 -15        255.47        260.87         7.20 o                         
  11   2 -15        313.68        317.12         8.86 o                         
  13   2 -15         31.02         35.88         4.29 o                         
  15   2 -15        113.19        116.48         6.36 o                         
  17   2 -15         14.51         19.79         3.25 o                         
  -8   3 -15          2.00          2.64         1.69 o                         
  -6   3 -15         40.55         36.69         2.95 o                         
  -4   3 -15         13.99         16.88         3.37 o                         
  -2   3 -15        102.22        104.52         4.93 o                         
   0   3 -15         29.87         38.01         3.75 o                         
   2   3 -15          7.98          7.51         2.09 o                         
   4   3 -15          9.06          8.19         1.83 o                         
   6   3 -15        178.05        180.35         6.27 o                         
   8   3 -15         48.98         55.42         4.15 o                         
  10   3 -15          8.08         12.99         2.73 o                         
  12   3 -15         28.36         30.62         3.37 o                         
  14   3 -15         17.72         19.43         2.41 o                         
  -3   4 -15          3.33          1.34         1.14 o                         
  -1   4 -15         16.31         18.26         2.66 o                         
   1   4 -15         13.75         13.03         1.92 o                         
   3   4 -15          8.91         10.75         1.79 o                         
   5   4 -15        113.64        110.73         8.95 o                         
   7   4 -15        105.45        116.99         6.38 o                         
   9   4 -15         17.46         16.80         2.29 o                         
  11   4 -15          6.05          7.43         1.15 o                         
 -10   0 -14        558.69        631.21        24.32 o                         
  -8   0 -14        132.53        140.19        11.48 o                         
  -6   0 -14        395.07        411.09        20.76 o                         
  -4   0 -14       1131.63       1165.70        46.52 o                         
  -2   0 -14        919.82       1010.02        16.22 o                         
   0   0 -14        249.61        254.95         7.72 o                         
   2   0 -14       1494.11       1440.48        22.87 o                         
   4   0 -14        500.76        524.60        11.66 o                         
   6   0 -14       1377.90       1490.48        35.30 o                         
   8   0 -14        112.86         98.49         7.77 o                         
  10   0 -14        105.68        108.55         7.26 o                         
  18   0 -14         51.89         44.56         5.15 o                         
 -11   1 -14         33.31         40.43         4.87 o                         
  -9   1 -14        107.72        114.46         5.69 o                         
  -7   1 -14         86.74         88.32         6.72 o                         
  -5   1 -14        212.36        225.59         7.38 o                         
  -3   1 -14        298.32        310.11         7.75 o                         
  -1   1 -14         95.27         96.38         3.24 o                         
   1   1 -14         32.19         31.95         2.27 o                         
   3   1 -14         28.67         21.29         1.78 o                         
   5   1 -14        355.83        336.32         8.99 o                         
   7   1 -14        321.59        326.62         9.36 o                         
   9   1 -14       1532.85       1535.79        20.42 o                         
  11   1 -14        357.01        335.29        19.29 o                         
  13   1 -14         75.47         73.76         6.14 o                         
  15   1 -14        219.76        248.65        15.19 o                         
  17   1 -14        292.38        298.34        15.35 o                         
  19   1 -14         23.35         18.74         3.02 o                         
 -10   2 -14         10.59         11.50         2.28 o                         
  -8   2 -14         23.51         24.46         4.76 o                         
  -6   2 -14        151.43        144.63         5.24 o                         
  -4   2 -14          1.20          0.10         1.25 o                         
  -2   2 -14        412.89        414.45        10.66 o                         
   0   2 -14         67.66         69.91         5.13 o                         
   2   2 -14        659.49        648.24        13.38 o                         
   4   2 -14        106.89        105.89         5.56 o                         
   6   2 -14        485.72        489.85        10.32 o                         
   8   2 -14         17.90         19.07         2.09 o                         
  10   2 -14         93.91         74.04         4.25 o                         
  12   2 -14          9.90          9.25         1.86 o                         
  14   2 -14          4.86          7.86         2.54 o                         
  16   2 -14         19.38         15.67         2.46 o                         
  18   2 -14         19.34         20.08         2.99 o                         
  -9   3 -14         29.03         26.75         3.92 o                         
  -7   3 -14          6.46          3.06         1.33 o                         
  -5   3 -14         24.76         22.03         3.80 o                         
  -3   3 -14          4.17          3.38         1.54 o                         
  -1   3 -14         17.22         24.43         2.73 o                         
   1   3 -14        428.38        455.74        12.75 o                         
   3   3 -14         91.19         86.88         3.71 o                         
   5   3 -14         10.97          8.66         1.79 o                         
   7   3 -14         54.04         49.05         3.40 o                         
   9   3 -14         63.22         53.03         5.49 o                         
  11   3 -14         27.74         24.83         2.80 o                         
  13   3 -14          0.38          0.66         1.13 o                         
  15   3 -14         13.46         14.34         1.60 o                         
  -4   4 -14          2.65          1.48         1.32 o                         
  -2   4 -14         41.26         40.63         3.96 o                         
   0   4 -14         20.80         18.05         2.89 o                         
   2   4 -14         12.81         13.00         2.70 o                         
   4   4 -14         65.73         63.98         4.15 o                         
   6   4 -14        168.32        157.38         5.31 o                         
   8   4 -14         28.51         24.85         2.37 o                         
  10   4 -14          2.85          2.13         1.08 o                         
  12   4 -14         13.78         14.57         1.44 o                         
 -10   1 -13         51.05         53.05         5.50 o                         
  -8   1 -13         67.89         77.54         6.22 o                         
  -6   1 -13         82.26         85.81         5.42 o                         
  -4   1 -13        564.75        573.34         9.19 o                         
  -2   1 -13         77.50         78.91         2.71 o                         
   0   1 -13         29.55         30.30         1.85 o                         
   2   1 -13         32.09         34.79         2.04 o                         
   4   1 -13        813.92        818.26        13.10 o                         
   6   1 -13        483.18        473.44         9.57 o                         
   8   1 -13         34.60         43.74         2.87 o                         
  10   1 -13          2.88          2.12         1.18 o                         
  12   1 -13         81.72         85.80         6.66 o                         
  14   1 -13        178.99        173.77         9.40 o                         
  16   1 -13         62.95         87.80         8.67 o                         
  18   1 -13          0.99          0.54         1.79 o                         
 -11   2 -13        124.25        121.35         6.38 o                         
  -9   2 -13         46.89         59.56         7.49 o                         
  -7   2 -13         46.63         38.12         5.91 o                         
  -5   2 -13         28.04         29.49         2.86 o                         
  -3   2 -13        201.66        214.82         5.31 o                         
  -1   2 -13        267.86        279.34        11.15 o                         
   1   2 -13         77.34         73.22         4.17 o                         
   3   2 -13         31.02         32.78         2.71 o                         
   5   2 -13        546.54        539.05         9.77 o                         
   7   2 -13        123.61        120.61         4.14 o                         
   9   2 -13        268.71        247.67         7.12 o                         
  11   2 -13        458.03        435.54        10.83 o                         
  13   2 -13        177.76        185.56         6.58 o                         
  15   2 -13         40.71         45.99         3.47 o                         
  17   2 -13         70.60         69.78         7.55 o                         
 -10   3 -13          2.30          4.49         2.04 o                         
  -8   3 -13         57.32         57.59         4.64 o                         
  -6   3 -13        153.77        161.66         6.05 o                         
  -4   3 -13        171.64        151.46         8.18 o                         
  -2   3 -13         18.39         20.52         2.85 o                         
   0   3 -13         97.46         93.51         3.90 o                         
   2   3 -13        523.59        540.88         9.03 o                         
   4   3 -13        369.90        359.74        10.47 o                         
   6   3 -13        149.61        158.98         5.97 o                         
   8   3 -13         74.48         74.96         6.44 o                         
  10   3 -13         45.67         44.21         4.59 o                         
  12   3 -13         62.72         68.01         3.67 o                         
  14   3 -13         27.65         28.41         2.50 o                         
  16   3 -13         25.87         26.34         2.41 o                         
  -5   4 -13          8.31          4.39         2.23 o                         
  -3   4 -13         17.59         18.48         2.32 o                         
  -1   4 -13         28.87         30.69         3.02 o                         
   1   4 -13         88.63         90.10         5.83 o                         
   3   4 -13         20.46         21.16         2.69 o                         
   5   4 -13         11.74         15.95         2.34 o                         
   7   4 -13          6.78          8.39         1.56 o                         
   9   4 -13         28.10         34.46         2.72 o                         
  11   4 -13         10.54         11.11         1.50 o                         
  13   4 -13         10.79          9.13         2.10 o                         
 -10   0 -12        196.12        210.52        13.55 o                         
  -8   0 -12       2729.39       2971.16        81.58 o                         
  -6   0 -12        177.09        175.79        14.94 o                         
  -4   0 -12        760.63        760.13        17.44 o                         
  -2   0 -12       2424.23       2494.34        31.00 o                         
   0   0 -12       4730.02       4726.80        84.69 o                         
   2   0 -12        705.39        637.78        26.40 o                         
   4   0 -12        948.89       1012.75        34.58 o                         
   6   0 -12        553.84        656.94        19.04 o                         
   8   0 -12         27.16         19.58         4.72 o                         
  10   0 -12        281.71        295.17        21.97 o                         
  20   0 -12         10.79          6.84         1.95 o                         
 -11   1 -12         52.58         53.24         3.87 o                         
  -9   1 -12         16.69         18.94         2.68 o                         
  -7   1 -12        253.69        262.75        11.54 o                         
  -5   1 -12         43.77         39.32         2.37 o                         
  -3   1 -12        242.35        233.25         5.18 o                         
  -1   1 -12         87.27         87.63         2.73 o                         
   1   1 -12        346.55        332.65        10.42 o                         
   3   1 -12         49.01         45.79         5.42 o                         
   5   1 -12        672.11        621.40        15.39 o                         
   7   1 -12        173.32        180.72         4.84 o                         
   9   1 -12        251.95        245.83         6.83 o                         
  11   1 -12        518.24        541.73        13.01 o                         
  13   1 -12         82.10         70.23         8.76 o                         
  17   1 -12        121.34        119.84         9.92 o                         
  19   1 -12         94.45         90.04         6.99 o                         
 -12   2 -12         20.20         15.69         2.40 o                         
 -10   2 -12          1.40         -0.73         2.17 o                         
  -8   2 -12          2.48          2.11         2.05 o                         
  -6   2 -12          8.07          7.25         1.77 o                         
  -4   2 -12         75.55         63.59         4.78 o                         
  -2   2 -12         56.90         65.56         3.28 o                         
   0   2 -12        138.06        129.34         4.20 o                         
   2   2 -12         83.53         78.62         3.13 o                         
   4   2 -12        485.01        488.77         9.53 o                         
   6   2 -12        158.00        163.09         4.62 o                         
   8   2 -12        126.79        118.32         4.09 o                         
  10   2 -12         60.79         53.49         3.10 o                         
  12   2 -12        137.15        122.91         5.45 o                         
  14   2 -12         17.48         18.44         2.15 o                         
  16   2 -12          1.49          3.26         2.03 o                         
  18   2 -12          5.83          5.74         1.55 o                         
 -11   3 -12         35.06         33.78         3.61 o                         
  -9   3 -12         33.04         29.11         3.38 o                         
  -7   3 -12         34.94         32.03         3.45 o                         
  -5   3 -12        121.38        120.03         6.05 o                         
  -3   3 -12         85.10         82.61         4.44 o                         
  -1   3 -12        117.01        122.54         5.98 o                         
   1   3 -12        340.71        339.93         6.42 o                         
   3   3 -12       1675.03       1667.63        21.96 o                         
   5   3 -12        259.34        281.37        16.46 o                         
   7   3 -12         79.29         78.12         5.31 o                         
   9   3 -12        244.79        221.84        12.90 o                         
  11   3 -12        144.11        138.02         6.51 o                         
  13   3 -12         18.45         19.08         2.12 o                         
  15   3 -12          2.93          3.15         1.01 o                         
  -6   4 -12         18.89         19.91         2.50 o                         
  -4   4 -12         36.32         37.08         6.55 o                         
  -2   4 -12          1.78          3.32         2.57 o                         
   0   4 -12          1.58          1.79         1.14 o                         
   2   4 -12         58.74         52.02         3.14 o                         
   4   4 -12         64.08         67.49         3.86 o                         
   6   4 -12          4.16          4.81         1.62 o                         
   8   4 -12          0.29          0.35         1.21 o                         
  10   4 -12         26.64         28.14         2.48 o                         
  12   4 -12         29.11         32.03         2.84 o                         
  -1   5 -12         17.87         16.61         2.84 o                         
   1   5 -12          6.06          6.87         2.18 o                         
   3   5 -12         11.22          8.80         2.47 o                         
   5   5 -12         30.34         30.15         3.51 o                         
 -14   1 -11          0.13          0.49         1.69 o                         
 -12   1 -11         33.82         37.55         5.78 o                         
 -10   1 -11        335.39        315.67        17.13 o                         
  -8   1 -11        434.39        451.07        12.82 o                         
  -6   1 -11         56.05         47.07         2.52 o                         
  -4   1 -11         73.27         74.64         3.07 o                         
  -2   1 -11        209.13        218.44         7.23 o                         
   0   1 -11        845.74        879.67        29.36 o                         
   2   1 -11        250.39        209.31         8.45 o                         
   4   1 -11        721.24        714.93        16.02 o                         
   6   1 -11        341.02        359.71         9.37 o                         
   8   1 -11        105.88        106.46         3.92 o                         
  10   1 -11        159.34        151.90         7.04 o                         
  12   1 -11        108.38        104.04        13.03 o                         
  14   1 -11        147.52        150.03         8.26 o                         
  16   1 -11         10.77         12.25         3.81 o                         
  18   1 -11         34.80         39.51         3.93 o                         
 -13   2 -11         34.32         31.41         3.01 o                         
 -11   2 -11         17.46         22.05         4.64 o                         
  -9   2 -11         12.30         11.14         4.09 o                         
  -7   2 -11        105.36         89.77         8.55 o                         
  -5   2 -11         72.61         65.12         3.73 o                         
  -3   2 -11        362.28        341.67         8.34 o                         
  -1   2 -11         67.96         58.30         3.10 o                         
   1   2 -11        247.33        266.59         5.84 o                         
   3   2 -11        106.25        101.50         3.33 o                         
   5   2 -11        622.86        632.31        10.54 o                         
   7   2 -11        563.89        536.01         9.04 o                         
   9   2 -11        229.56        224.47         6.53 o                         
  11   2 -11        184.99        171.89         7.70 o                         
  13   2 -11         34.47         26.68         3.04 o                         
  15   2 -11        112.63        114.30         5.65 o                         
  17   2 -11         49.32         48.08         3.97 o                         
 -12   3 -11          5.57          4.20         1.70 o                         
 -10   3 -11         32.17         36.91         3.18 o                         
  -8   3 -11         73.70         64.77         4.44 o                         
  -6   3 -11        112.49        101.22         7.34 o                         
  -4   3 -11         75.13         83.50         6.47 o                         
  -2   3 -11        173.52        189.14         8.92 o                         
   0   3 -11        177.34        181.83         4.68 o                         
   2   3 -11        955.80        970.13        17.09 o                         
   4   3 -11        816.60        800.59        14.19 o                         
   6   3 -11        340.67        348.81        10.56 o                         
   8   3 -11         25.70         24.96         2.48 o                         
  10   3 -11        241.67        221.94        12.08 o                         
  12   3 -11        157.38        165.54         7.38 o                         
  14   3 -11         83.41         98.91         4.21 o                         
  16   3 -11         26.80         28.61         2.49 o                         
  -7   4 -11         57.65         56.94         4.38 o                         
  -5   4 -11        120.53        141.18        11.73 o                         
  -3   4 -11         15.98         13.18         3.57 o                         
  -1   4 -11         21.25         23.12         2.79 o                         
   1   4 -11         22.35         30.85         2.41 o                         
   3   4 -11          3.22          0.84         1.33 o                         
   5   4 -11         18.36         20.65         2.28 o                         
   7   4 -11         42.19         35.13         6.65 o                         
   9   4 -11         44.81         44.75         3.99 o                         
  11   4 -11          0.55          1.69         1.51 o                         
  13   4 -11         13.78         12.96         1.87 o                         
  -2   5 -11          0.26          0.76         1.14 o                         
   0   5 -11          2.51          3.42         2.17 o                         
   2   5 -11          6.78          7.10         2.52 o                         
   4   5 -11         11.02         10.65         2.60 o                         
   8   5 -11          5.97          6.74         1.75 o                         
 -14   0 -10         13.51         21.19         4.06 o                         
 -12   0 -10         29.76         31.45         5.72 o                         
  -8   0 -10         22.62         20.63         3.23 o                         
  -6   0 -10       1060.92       1053.93        39.55 o                         
  -4   0 -10        462.36        408.66        11.54 o                         
  -2   0 -10        708.21        779.60        22.27 o                         
   0   0 -10       1696.43       1787.01        51.24 o                         
   2   0 -10        763.69        722.69        17.89 o                         
   4   0 -10       1325.57       1276.70        38.51 o                         
   6   0 -10       2635.25       2877.09        53.73 o                         
   8   0 -10       4448.22       4855.60        86.10 o                         
  10   0 -10       1470.33       1526.06        34.95 o                         
  18   0 -10        159.21        167.39        11.89 o                         
  20   0 -10         33.33         38.12         3.11 o                         
 -15   1 -10         32.45         29.11         4.11 o                         
 -13   1 -10         57.58         57.96         4.93 o                         
 -11   1 -10        485.39        498.19        29.06 o                         
  -9   1 -10         42.62         35.88         6.52 o                         
  -7   1 -10        316.15        314.87         7.57 o                         
  -5   1 -10        335.65        361.14         6.78 o                         
  -3   1 -10       1751.65       1797.99        24.45 o                         
  -1   1 -10        141.55        119.92         5.51 o                         
   1   1 -10       1383.61       1317.89        23.41 o                         
   3   1 -10        184.69        178.53         5.58 o                         
   5   1 -10        357.67        366.65         9.05 o                         
   7   1 -10        431.67        394.64        13.96 o                         
   9   1 -10        245.08        250.21         6.74 o                         
  11   1 -10        987.58        947.53        26.37 o                         
  13   1 -10        390.95        392.79        13.82 o                         
  15   1 -10        137.64        138.40        11.90 o                         
  17   1 -10         32.34         35.05         3.89 o                         
  19   1 -10        127.50        143.61         8.06 o                         
 -14   2 -10         37.43         35.04         3.28 o                         
 -12   2 -10          0.20          0.09         1.52 o                         
 -10   2 -10          4.83          4.33         2.06 o                         
  -8   2 -10         11.58         13.20         4.39 o                         
  -6   2 -10         63.88         56.34         3.45 o                         
  -4   2 -10         56.68         57.32         3.43 o                         
  -2   2 -10        147.60        155.84         6.79 o                         
   0   2 -10        524.72        509.68         8.50 o                         
   2   2 -10       1325.96       1295.75        21.83 o                         
   4   2 -10        181.85        165.29         4.17 o                         
   6   2 -10        445.70        422.71         7.50 o                         
   8   2 -10        464.97        451.72        10.01 o                         
  10   2 -10        121.13        110.19         4.91 o                         
  12   2 -10          6.72          5.14         1.58 o                         
  14   2 -10         23.40         23.37         2.89 o                         
  16   2 -10          2.66          1.75         1.19 o                         
  18   2 -10          6.91          9.37         1.54 o                         
 -11   3 -10          9.76         11.40         1.81 o                         
  -9   3 -10         13.05         13.53         2.26 o                         
  -7   3 -10         44.21         34.09         4.14 o                         
  -5   3 -10         98.81         84.40         5.26 o                         
  -3   3 -10        238.41        225.68         9.88 o                         
  -1   3 -10         35.08         34.34         2.50 o                         
   1   3 -10        342.06        336.79         6.42 o                         
   3   3 -10        606.11        592.40         9.86 o                         
   5   3 -10       1192.17       1199.35        18.67 o                         
   7   3 -10         47.73         50.04         2.91 o                         
   9   3 -10         39.41         24.67         3.09 o                         
  11   3 -10        120.87         93.98         6.89 o                         
  13   3 -10         37.01         32.40         4.51 o                         
  15   3 -10          4.00          5.72         1.26 o                         
  17   3 -10          4.90          3.70         1.74 o                         
  -8   4 -10          4.15          2.21         1.90 o                         
  -6   4 -10         14.86         17.19         2.72 o                         
  -4   4 -10          8.03          9.73         3.75 o                         
  -2   4 -10         26.56         33.24         3.98 o                         
   0   4 -10         59.79         61.06         3.26 o                         
   2   4 -10         19.46         18.84         2.30 o                         
   4   4 -10         16.38         16.22         2.22 o                         
   6   4 -10         10.06          7.93         1.83 o                         
   8   4 -10         34.26         23.39         4.56 o                         
  10   4 -10         40.75         35.65         3.56 o                         
  12   4 -10         11.27          4.97         1.62 o                         
  14   4 -10          1.89          1.71         0.99 o                         
  -3   5 -10         66.50         66.39         5.01 o                         
  -1   5 -10         48.73         51.73         4.13 o                         
   1   5 -10         38.46         41.86         5.44 o                         
   3   5 -10          6.02          8.39         1.89 o                         
   5   5 -10          9.33          8.38         2.57 o                         
   7   5 -10          5.03          2.34         1.69 o                         
 -14   1  -9         24.06         24.34         4.86 o                         
 -12   1  -9         42.03         48.31         7.47 o                         
 -10   1  -9        192.14        225.06        24.38 o                         
  -8   1  -9        923.99        970.63        19.31 o                         
  -6   1  -9        179.80        179.17         4.58 o                         
  -4   1  -9        151.16        169.42         6.40 o                         
  -2   1  -9        867.01        969.77        16.50 o                         
   0   1  -9       1453.56       1535.75        25.76 o                         
   2   1  -9        560.08        592.14         9.77 o                         
   4   1  -9        221.82        211.65         6.12 o                         
   6   1  -9        346.83        387.00        10.33 o                         
   8   1  -9        313.66        301.42         9.77 o                         
  10   1  -9        533.54        558.17        13.60 o                         
  12   1  -9         46.27         41.35         4.67 o                         
  14   1  -9        181.39        164.23         8.76 o                         
  16   1  -9         95.95         94.62         9.82 o                         
  18   1  -9         73.08         70.97         4.36 o                         
  20   1  -9         10.43         11.28         1.25 o                         
 -15   2  -9         15.54         17.17         1.98 o                         
 -13   2  -9         37.21         32.85         3.54 o                         
 -11   2  -9          5.67          5.87         2.77 o                         
  -9   2  -9         72.56         69.83         9.16 o                         
  -7   2  -9        811.39        836.27        20.06 o                         
  -5   2  -9        710.72        689.27        21.76 o                         
  -3   2  -9        373.29        376.12         7.49 o                         
  -1   2  -9         95.16         95.24         9.15 o                         
   1   2  -9       3423.20       3473.10        53.05 o                         
   3   2  -9       2344.64       2304.31        38.08 o                         
   5   2  -9       1216.07       1168.46        28.67 o                         
   7   2  -9        402.80        411.62         8.71 o                         
   9   2  -9         24.69         21.02         2.29 o                         
  11   2  -9         52.65         46.98         3.82 o                         
  13   2  -9        218.41        225.61         7.86 o                         
  15   2  -9        118.56        124.35         6.14 o                         
  17   2  -9        158.82        161.81         6.33 o                         
  19   2  -9         25.43         28.75         2.66 o                         
 -12   3  -9         77.83         74.93         3.31 o                         
 -10   3  -9         38.15         36.79         3.69 o                         
  -8   3  -9          9.64          7.56         1.76 o                         
  -6   3  -9         14.32         19.56         3.40 o                         
  -4   3  -9        139.69        135.76         5.02 o                         
  -2   3  -9        430.85        454.98        11.92 o                         
   0   3  -9        356.42        357.13         6.56 o                         
   2   3  -9        226.75        232.29         5.85 o                         
   4   3  -9        227.76        213.30         6.95 o                         
   6   3  -9        243.95        231.55         7.16 o                         
   8   3  -9        142.41        128.60         5.13 o                         
  10   3  -9        240.02        219.56        15.06 o                         
  12   3  -9        165.53        168.57         5.36 o                         
  14   3  -9         22.28         23.84         1.99 o                         
  16   3  -9         10.56         10.57         1.54 o                         
  -9   4  -9         11.74         10.83         2.86 o                         
  -7   4  -9         25.92         28.87         2.96 o                         
  -5   4  -9         90.03         90.87         5.06 o                         
  -3   4  -9         66.29         80.33         5.95 o                         
  -1   4  -9         82.31         86.10         7.14 o                         
   1   4  -9         14.09         16.73         1.95 o                         
   3   4  -9         47.40         48.85         3.51 o                         
   5   4  -9         67.80         68.56         3.97 o                         
   7   4  -9          8.25          5.89         2.98 o                         
   9   4  -9         77.49         82.49         7.70 o                         
  11   4  -9         11.58         11.05         1.75 o                         
  13   4  -9         87.65         87.95         3.62 o                         
  -4   5  -9          0.86          1.30         1.52 o                         
  -2   5  -9         19.46         14.40         5.32 o                         
   0   5  -9          0.35          1.23         2.02 o                         
   2   5  -9         12.41         15.68         3.74 o                         
   4   5  -9         31.07         36.18         4.52 o                         
   6   5  -9         52.72         62.23         5.55 o                         
   8   5  -9         23.72         23.02         3.20 o                         
 -16   0  -8         60.96         60.65         6.02 o                         
 -14   0  -8        113.42        106.96         9.76 o                         
 -12   0  -8        171.03        166.26        13.30 o                         
 -10   0  -8         99.22        102.40         6.19 o                         
  -8   0  -8       2960.57       3085.43        58.07 o                         
  -6   0  -8         16.60         11.33         3.53 o                         
  -4   0  -8         63.09         53.89         4.52 o                         
  -2   0  -8        780.21        717.83        18.77 o                         
   0   0  -8       8982.30       8765.30       201.38 o                         
   2   0  -8       2104.60       2034.23        53.55 o                         
   4   0  -8       2151.70       2067.98        68.26 o                         
   6   0  -8        426.06        418.37        17.95 o                         
   8   0  -8        422.73        415.00        17.94 o                         
  10   0  -8       2877.45       3233.44       176.70 o                         
  12   0  -8        735.36        762.09        32.85 o                         
  14   0  -8        323.29        365.10        14.88 o                         
  16   0  -8        269.24        280.53        17.18 o                         
  18   0  -8        419.58        436.01        14.73 o                         
  20   0  -8         51.96         50.79         3.79 o                         
 -15   1  -8         67.12         67.50         7.09 o                         
 -13   1  -8        105.81        103.07         9.31 o                         
 -11   1  -8        263.44        271.09        20.88 o                         
  -9   1  -8        968.39        973.45        18.74 o                         
  -7   1  -8        228.27        220.21         8.26 o                         
  -5   1  -8        625.68        629.97        11.77 o                         
  -3   1  -8       3253.03       3487.72        40.13 o                         
  -1   1  -8       2296.08       2277.89        34.85 o                         
   1   1  -8        608.53        554.30         8.95 o                         
   3   1  -8        891.89        849.14        12.09 o                         
   5   1  -8        360.61        397.59        12.40 o                         
   7   1  -8        196.56        157.19         6.41 o                         
   9   1  -8        367.95        369.25        11.29 o                         
  11   1  -8          3.94          5.56         1.35 o                         
  13   1  -8       1000.02       1005.68        21.68 o                         
  15   1  -8        112.22        115.39        11.31 o                         
  17   1  -8         31.63         26.76         3.84 o                         
  19   1  -8          8.54          9.95         1.70 o                         
 -14   2  -8         29.02         27.53         3.06 o                         
 -12   2  -8        204.09        201.56         9.60 o                         
 -10   2  -8          6.92          8.65         4.05 o                         
  -8   2  -8          9.11          5.82         1.86 o                         
  -6   2  -8        131.16        145.63         6.86 o                         
  -4   2  -8         42.87         36.69         2.16 o                         
  -2   2  -8         54.93         43.45         6.20 o                         
   0   2  -8        801.90        806.72        20.82 o                         
   2   2  -8       3120.14       3132.42        48.50 o                         
   4   2  -8        923.82        883.91        18.67 o                         
   6   2  -8        352.41        372.72        14.11 o                         
   8   2  -8        815.35        799.19        14.35 o                         
  10   2  -8        420.95        407.08        11.04 o                         
  12   2  -8        110.77        116.70         5.20 o                         
  14   2  -8         64.73         60.23         4.51 o                         
  16   2  -8          0.95          0.22         1.31 o                         
  18   2  -8         23.56         20.19         2.60 o                         
 -13   3  -8         28.04         26.98         2.10 o                         
 -11   3  -8         11.86          9.91         1.50 o                         
  -9   3  -8         34.10         34.62         3.69 o                         
  -7   3  -8          3.61          3.66         1.74 o                         
  -5   3  -8         21.56         17.42         1.99 o                         
  -3   3  -8         26.78         28.13         2.67 o                         
  -1   3  -8         92.52         90.03         3.31 o                         
   1   3  -8         41.98         38.66         2.06 o                         
   3   3  -8        186.66        183.93         6.70 o                         
   5   3  -8         72.41         71.41         3.62 o                         
   7   3  -8        189.07        185.14         6.97 o                         
   9   3  -8         62.69         63.06         3.84 o                         
  11   3  -8          3.52          3.21         1.37 o                         
  13   3  -8         14.04         14.46         1.98 o                         
  15   3  -8          7.03          6.95         1.67 o                         
  17   3  -8          7.35          8.68         1.74 o                         
 -10   4  -8         19.23         20.29         3.53 o                         
  -8   4  -8         29.86         24.96         4.70 o                         
  -6   4  -8         33.32         31.80         3.51 o                         
  -4   4  -8         49.14         48.30         3.38 o                         
  -2   4  -8        177.07        180.92         8.55 o                         
   0   4  -8        163.28        160.80         5.30 o                         
   2   4  -8        192.31        202.03         8.03 o                         
   4   4  -8         61.79         56.07         4.11 o                         
   6   4  -8        200.44        196.99         7.55 o                         
   8   4  -8         17.50          9.83         3.45 o                         
  10   4  -8         35.36         30.68         8.09 o                         
  12   4  -8         83.41         90.19         3.49 o                         
  14   4  -8         11.32         11.90         1.76 o                         
  -5   5  -8         22.02         27.09         3.59 o                         
  -3   5  -8          6.58         12.94         2.89 o                         
  -1   5  -8         16.55         16.48         2.41 o                         
   1   5  -8          6.24          6.75         3.07 o                         
   3   5  -8         18.91         23.72         3.42 o                         
   5   5  -8         47.64         47.30         5.17 o                         
   7   5  -8         44.62         44.47         4.78 o                         
   9   5  -8         10.48         12.29         2.25 o                         
 -16   1  -7          9.08          7.88         2.37 o                         
 -14   1  -7        139.19        148.43         6.43 o                         
 -12   1  -7         50.85         53.79         5.33 o                         
 -10   1  -7        403.73        402.00        11.00 o                         
  -8   1  -7        263.06        309.15        10.30 o                         
  -6   1  -7        109.96        103.70         4.65 o                         
  -4   1  -7        108.85         95.55         4.80 o                         
  -2   1  -7       1447.64       1609.25        22.77 o                         
   0   1  -7       3018.47       3130.32        34.50 o                         
   2   1  -7         80.88         81.14         2.65 o                         
   4   1  -7       1624.64       1704.85        27.24 o                         
   6   1  -7       1262.48       1348.62        20.39 o                         
   8   1  -7        161.87        143.65         5.38 o                         
  10   1  -7        453.62        503.73        17.79 o                         
  12   1  -7        662.48        646.07        15.61 o                         
  14   1  -7        279.50        287.25        25.68 o                         
  16   1  -7        122.47        125.19         8.02 o                         
  18   1  -7        149.88        167.46         9.20 o                         
  20   1  -7         10.26          9.99         1.26 o                         
 -15   2  -7         35.11         29.94         2.96 o                         
 -13   2  -7         81.20         75.58         5.84 o                         
 -11   2  -7        222.29        218.09        15.65 o                         
  -9   2  -7        323.94        307.75        12.83 o                         
  -7   2  -7        279.57        289.71        10.08 o                         
  -5   2  -7        444.17        425.65        14.02 o                         
  -3   2  -7       1208.71       1196.39        40.19 o                         
  -1   2  -7        884.21        870.09        30.85 o                         
   1   2  -7       1298.25       1341.31        24.20 o                         
   3   2  -7       7515.39       7384.84       101.57 o                         
   5   2  -7       2330.40       2422.46        48.21 o                         
   7   2  -7        191.02        180.23         7.95 o                         
   9   2  -7        277.92        265.74         6.27 o                         
  11   2  -7       1370.50       1311.85        24.91 o                         
  13   2  -7        118.68        117.35         6.55 o                         
  15   2  -7         56.99         55.39         4.23 o                         
  17   2  -7         22.55         23.23         4.75 o                         
  19   2  -7          2.96          1.50         1.26 o                         
 -14   3  -7          5.01          5.72         1.24 o                         
 -12   3  -7         33.74         29.48         2.21 o                         
 -10   3  -7         20.84         23.58         3.74 o                         
  -8   3  -7         15.87         14.84         3.13 o                         
  -6   3  -7        256.79        244.23         8.75 o                         
  -4   3  -7        185.90        195.04         6.45 o                         
  -2   3  -7        263.79        267.39         5.50 o                         
   0   3  -7        385.95        382.78         7.04 o                         
   2   3  -7         59.09         49.13         3.33 o                         
   4   3  -7         38.57         37.85         2.85 o                         
   6   3  -7       1035.37       1006.90        24.99 o                         
   8   3  -7        821.83        758.85        14.28 o                         
  10   3  -7         10.19         13.75         1.99 o                         
  12   3  -7         22.10         21.37         2.71 o                         
  14   3  -7         96.59        108.52         5.13 o                         
  16   3  -7         65.64         72.47         5.06 o                         
 -11   4  -7         61.77         62.88         3.98 o                         
  -9   4  -7        132.85        118.48         9.79 o                         
  -7   4  -7         54.20         51.88         4.74 o                         
  -5   4  -7         48.34         48.49         5.17 o                         
  -3   4  -7        108.54        123.91         7.62 o                         
  -1   4  -7        175.27        171.67         7.05 o                         
   1   4  -7        408.37        428.16        10.33 o                         
   3   4  -7         37.33         37.72         3.01 o                         
   5   4  -7          9.95         11.70         2.69 o                         
   7   4  -7         38.18         36.45         5.75 o                         
   9   4  -7         30.60         29.08         5.08 o                         
  11   4  -7         18.11         16.81         2.14 o                         
  13   4  -7         29.46         35.74         2.49 o                         
  -6   5  -7         83.74         96.21         6.30 o                         
  -4   5  -7         25.39         24.57         3.79 o                         
  -2   5  -7          0.60          1.35         1.35 o                         
   0   5  -7         40.03         40.26         5.95 o                         
   2   5  -7         13.14         15.58         3.99 o                         
   4   5  -7         20.71         31.58         4.43 o                         
   6   5  -7         22.14         19.08         3.46 o                         
   8   5  -7         43.04         45.57         2.56 o                         
  10   5  -7         17.84         13.12         1.64 o                         
 -16   0  -6        103.58         98.21         8.69 o                         
 -14   0  -6        342.79        322.47        18.46 o                         
 -12   0  -6        368.96        378.55        13.82 o                         
 -10   0  -6        409.51        388.63        11.47 o                         
  -8   0  -6         47.48         49.78         4.42 o                         
  -6   0  -6        463.86        471.10        20.14 o                         
  -4   0  -6        956.94        953.04        20.90 o                         
  -2   0  -6        211.41        214.98         7.14 o                         
   0   0  -6       1815.02       1778.98        58.63 o                         
   2   0  -6        897.41        836.25        16.99 o                         
   4   0  -6       1397.39       1350.33        26.07 o                         
   6   0  -6       2421.80       2555.03        64.87 o                         
   8   0  -6        993.55        899.46        20.83 o                         
  10   0  -6       3075.36       3020.47        82.62 o                         
  12   0  -6        347.11        350.00        20.71 o                         
  14   0  -6       1031.02       1100.48        29.49 o                         
  16   0  -6          2.28          1.82         2.71 o                         
  18   0  -6        446.24        491.04        15.97 o                         
  20   0  -6         12.65         11.56         2.03 o                         
 -17   1  -6         11.31         11.46         1.91 o                         
 -15   1  -6         43.72         40.97         3.38 o                         
 -13   1  -6         20.14         23.75         3.00 o                         
 -11   1  -6        584.43        627.76        18.24 o                         
  -9   1  -6         62.65         76.44         7.63 o                         
  -7   1  -6       1315.48       1344.86        23.47 o                         
  -5   1  -6        267.37        239.81         6.65 o                         
  -3   1  -6        751.26        762.96        19.23 o                         
  -1   1  -6       3089.64       3134.65        34.22 o                         
   1   1  -6       4038.84       3755.21        36.46 o                         
   3   1  -6       1245.14       1118.94        14.28 o                         
   5   1  -6       6065.43       6052.94        63.54 o                         
   7   1  -6       2189.84       2254.27        31.08 o                         
   9   1  -6        301.86        331.46         8.79 o                         
  11   1  -6        402.76        372.22         7.99 o                         
  13   1  -6        129.75        139.39         7.09 o                         
  15   1  -6        101.18        120.40        10.00 o                         
  17   1  -6         67.61         67.54         4.80 o                         
  19   1  -6         31.93         30.53         3.29 o                         
 -16   2  -6          8.85          6.77         1.61 o                         
 -14   2  -6          3.08          3.14         1.97 o                         
 -12   2  -6        331.07        371.50        20.32 o                         
 -10   2  -6         46.14         44.50         4.95 o                         
  -8   2  -6         77.05         73.07         5.92 o                         
  -6   2  -6        503.84        506.89        13.16 o                         
  -4   2  -6       1408.76       1565.21        48.30 o                         
  -2   2  -6        182.19        198.54        12.25 o                         
   0   2  -6        536.02        489.83        14.38 o                         
   2   2  -6          0.84          1.75         1.05 o                         
   4   2  -6       2627.74       2660.40        41.55 o                         
   6   2  -6        560.38        536.97        13.71 o                         
   8   2  -6        196.85        189.52         9.02 o                         
  10   2  -6        355.79        311.07         7.24 o                         
  12   2  -6         10.19          7.93         1.51 o                         
  14   2  -6         50.40         50.60         4.91 o                         
  16   2  -6         44.04         43.88         6.84 o                         
  18   2  -6         84.81         89.16         5.60 o                         
 -13   3  -6          0.06         -0.80         1.05 o                         
 -11   3  -6          2.00          0.81         2.66 o                         
  -9   3  -6         37.75         40.57         4.86 o                         
  -7   3  -6        133.15        139.25         6.59 o                         
  -5   3  -6         16.88         16.11         2.10 o                         
  -3   3  -6          7.55          8.07         1.09 o                         
  -1   3  -6        107.99        103.01         3.44 o                         
   1   3  -6          8.04         13.38         1.30 o                         
   3   3  -6         41.98         41.72         2.97 o                         
   5   3  -6         53.85         52.96         3.06 o                         
   7   3  -6        535.96        525.63        12.74 o                         
   9   3  -6         27.39         26.19         3.11 o                         
  11   3  -6         42.61         41.34         3.53 o                         
  13   3  -6          1.09          1.26         1.58 o                         
  15   3  -6         17.65         14.02         2.65 o                         
  17   3  -6         21.54         22.63         2.09 o                         
 -12   4  -6         25.62         19.40         2.17 o                         
 -10   4  -6        119.96        121.56         9.45 o                         
  -8   4  -6         14.06         13.27         2.68 o                         
  -6   4  -6        101.10        100.56         6.80 o                         
  -4   4  -6        223.43        226.13        10.31 o                         
  -2   4  -6        260.35        270.60        12.15 o                         
   0   4  -6        188.01        209.81        12.05 o                         
   2   4  -6        153.82        166.02         6.11 o                         
   4   4  -6         87.41         78.30         5.07 o                         
   6   4  -6         79.35         85.09         6.23 o                         
   8   4  -6        159.48        155.70        11.19 o                         
  10   4  -6          1.23          0.57         1.67 o                         
  12   4  -6          5.44          5.69         1.46 o                         
  14   4  -6         37.43         33.70         3.84 o                         
  -7   5  -6         20.70         20.52         3.04 o                         
  -5   5  -6          8.02          5.82         2.34 o                         
  -3   5  -6          2.40          1.83         1.93 o                         
  -1   5  -6          0.79          0.68         2.35 o                         
   1   5  -6         33.10         33.82         5.50 o                         
   3   5  -6         31.53         37.32         4.66 o                         
   5   5  -6          9.14         10.02         2.05 o                         
   7   5  -6         49.59         46.03         3.58 o                         
   9   5  -6         57.59         55.06         5.85 o                         
 -16   1  -5          2.28          2.68         1.71 o                         
 -14   1  -5         53.18         48.03         4.13 o                         
 -12   1  -5        217.61        240.72        13.46 o                         
 -10   1  -5        245.94        258.22         8.24 o                         
  -8   1  -5       1502.26       1568.10        40.61 o                         
  -6   1  -5        931.44       1078.29        17.58 o                         
  -4   1  -5       1214.11       1268.20        18.72 o                         
  -2   1  -5        368.85        423.44         7.83 o                         
   0   1  -5      10360.31       9965.80        91.23 o                         
   2   1  -5       6650.01       6687.61        62.37 o                         
   4   1  -5       3303.87       3225.54        45.07 o                         
   6   1  -5       1599.74       1728.98        21.50 o                         
   8   1  -5         27.87         29.21         2.38 o                         
  10   1  -5         22.22         25.15         7.49 o                         
  12   1  -5        226.25        230.22         6.32 o                         
  14   1  -5       1208.98       1169.02        21.17 o                         
  16   1  -5        167.02        174.87         9.50 o                         
  18   1  -5         46.70         45.29         3.73 o                         
  20   1  -5         10.69         10.07         1.27 o                         
 -17   2  -5         13.78         13.18         2.45 o                         
 -15   2  -5         14.24         17.93         2.81 o                         
 -13   2  -5        194.60        203.08         9.99 o                         
 -11   2  -5        538.39        585.07        25.59 o                         
  -9   2  -5        317.21        326.02        13.00 o                         
  -7   2  -5        766.50        779.97        20.84 o                         
  -5   2  -5        435.04        449.98        21.54 o                         
  -3   2  -5       2361.10       2471.14        65.86 o                         
  -1   2  -5       2422.54       2525.22        66.62 o                         
   1   2  -5       1143.72       1111.26        23.42 o                         
   3   2  -5        903.37       1016.94        16.38 o                         
   5   2  -5        974.03        897.94        22.53 o                         
   7   2  -5        297.73        307.57        12.29 o                         
   9   2  -5        108.10        103.82         3.89 o                         
  11   2  -5        182.42        192.09         6.82 o                         
  13   2  -5        517.87        519.13        13.56 o                         
  15   2  -5         21.72         16.58         2.62 o                         
  17   2  -5         29.09         22.71         2.68 o                         
  19   2  -5         37.91         37.34         2.43 o                         
 -14   3  -5         15.70         15.90         1.97 o                         
 -12   3  -5         91.72         91.36         6.47 o                         
 -10   3  -5         71.56         66.36         9.45 o                         
  -8   3  -5        370.21        362.12        25.28 o                         
  -6   3  -5        193.85        196.09         7.66 o                         
  -4   3  -5        260.86        234.96         6.27 o                         
  -2   3  -5         63.72         63.51         3.17 o                         
   0   3  -5        262.03        255.47         5.40 o                         
   2   3  -5        496.40        512.74        10.17 o                         
   4   3  -5        501.52        483.45        12.41 o                         
   6   3  -5        328.31        317.52         7.85 o                         
   8   3  -5        334.30        344.85         9.52 o                         
  10   3  -5         46.40         54.37         6.92 o                         
  12   3  -5        129.13        145.84         6.36 o                         
  14   3  -5        175.43        192.80        14.15 o                         
  16   3  -5        113.83        115.95         9.33 o                         
 -11   4  -5         30.51         24.84         4.24 o                         
  -9   4  -5         96.68         95.45         7.46 o                         
  -7   4  -5         10.85         11.04         3.73 o                         
  -5   4  -5         32.94         33.05         4.04 o                         
  -3   4  -5         22.98         28.13         5.12 o                         
  -1   4  -5         95.07        106.91         7.29 o                         
   1   4  -5        343.89        342.41        14.59 o                         
   3   4  -5        358.67        389.99        13.56 o                         
   5   4  -5        382.11        419.67        14.63 o                         
   7   4  -5         86.71        101.28         9.18 o                         
   9   4  -5        295.44        296.93        15.81 o                         
  11   4  -5        131.25        140.44         6.70 o                         
  13   4  -5         48.38         45.30         3.37 o                         
  -8   5  -5          4.19          2.32         1.41 o                         
  -6   5  -5         17.46         23.87         3.68 o                         
  -4   5  -5         28.08         39.93         4.94 o                         
  -2   5  -5         77.16         57.88         5.92 o                         
   0   5  -5         15.88         15.45         2.12 o                         
   2   5  -5         20.64         16.39         3.54 o                         
   4   5  -5         25.32         22.06         3.94 o                         
   6   5  -5         44.99         42.97         5.23 o                         
   8   5  -5          3.36          5.46         1.58 o                         
  10   5  -5          8.10         10.09         1.63 o                         
 -18   0  -4         41.08         32.82         4.34 o                         
 -16   0  -4        134.40        141.88        11.29 o                         
 -14   0  -4        325.03        324.49        12.56 o                         
 -12   0  -4        539.66        571.69        17.54 o                         
 -10   0  -4        104.32        111.28         6.56 o                         
  -8   0  -4        794.97        975.55        32.89 o                         
  -6   0  -4        921.40        927.32        29.64 o                         
  -4   0  -4       8535.70       8796.39       215.39 o                         
  -2   0  -4         84.15         82.49         4.83 o                         
   0   0  -4       4757.73       4680.04       105.67 o                         
   2   0  -4       6315.27       5949.36        77.03 o                         
   4   0  -4       6632.68       6541.83       157.27 o                         
   6   0  -4       2911.58       2848.76        47.26 o                         
   8   0  -4       1760.25       1736.94        59.30 o                         
  10   0  -4        223.63        241.79        14.17 o                         
  12   0  -4        475.46        490.81        17.32 o                         
  14   0  -4        261.36        323.85        20.42 o                         
  16   0  -4        155.89        161.84        13.33 o                         
  18   0  -4         67.08         69.29         6.43 o                         
  20   0  -4         28.00         24.60         2.65 o                         
 -17   1  -4         53.38         56.69         4.29 o                         
 -15   1  -4        129.57        127.89         6.04 o                         
 -13   1  -4        390.74        395.50        11.83 o                         
 -11   1  -4        286.25        259.59        12.06 o                         
  -9   1  -4        720.16        680.15        15.91 o                         
  -7   1  -4       1739.26       1849.23        32.51 o                         
  -5   1  -4        749.54        766.58        12.97 o                         
  -3   1  -4       1528.82       1451.06        19.60 o                         
  -1   1  -4       5660.46       5556.58        48.17 o                         
   1   1  -4      49665.79      41735.80       681.13 o                         
   3   1  -4       3053.63       2843.90        34.81 o                         
   5   1  -4       1669.20       1689.84        22.89 o                         
   7   1  -4        963.73        980.51        18.57 o                         
   9   1  -4       3622.87       3691.56        69.15 o                         
  11   1  -4        921.97        946.69        14.71 o                         
  13   1  -4        669.59        645.46        22.52 o                         
  15   1  -4         19.77         21.84         3.75 o                         
  17   1  -4         19.73         17.71         2.79 o                         
  19   1  -4         34.74         34.78         2.84 o                         
 -16   2  -4         95.44        101.61         7.82 o                         
 -14   2  -4         55.45         51.85         4.01 o                         
 -12   2  -4        195.89        187.16        11.36 o                         
 -10   2  -4        810.19        839.29        19.38 o                         
  -8   2  -4        535.34        531.12        18.21 o                         
  -6   2  -4        414.87        430.49        20.15 o                         
  -4   2  -4       1296.60       1351.32        41.63 o                         
  -2   2  -4       1695.46       1801.47        35.69 o                         
   0   2  -4          1.54          3.12         0.84 o                         
   2   2  -4        492.05        524.27        11.45 o                         
   4   2  -4       2894.04       2866.38        54.28 o                         
   6   2  -4        130.09        137.94        11.29 o                         
   8   2  -4        299.24        296.11        10.20 o                         
  10   2  -4         85.42         82.03         5.39 o                         
  12   2  -4       1188.78       1186.61        17.83 o                         
  14   2  -4         85.37         76.32         4.15 o                         
  16   2  -4         67.38         67.05         5.73 o                         
  18   2  -4         22.90         21.42         2.81 o                         
 -15   3  -4          7.61          7.53         1.47 o                         
 -13   3  -4         17.91         14.51         2.74 o                         
 -11   3  -4          2.07          2.31         2.08 o                         
  -9   3  -4         25.23         26.36         5.66 o                         
  -7   3  -4         45.46         43.70         3.78 o                         
  -5   3  -4         10.00          7.12         1.74 o                         
  -3   3  -4         77.63         72.67         3.86 o                         
  -1   3  -4         78.00         95.02         3.69 o                         
   1   3  -4        182.12        192.80         7.70 o                         
   3   3  -4         38.79         44.76         2.38 o                         
   5   3  -4        213.88        209.72         5.53 o                         
   7   3  -4         28.54         28.45         2.70 o                         
   9   3  -4         58.75         65.65         3.89 o                         
  11   3  -4        133.64        137.65         5.39 o                         
  13   3  -4         18.86         20.33         3.14 o                         
  15   3  -4          2.32          3.11         2.56 o                         
  17   3  -4         26.23         21.61         3.60 o                         
 -12   4  -4         10.06         12.60         2.04 o                         
 -10   4  -4        132.24        137.86         7.51 o                         
  -8   4  -4         17.29         16.76         2.43 o                         
  -6   4  -4         36.75         34.74         4.27 o                         
  -4   4  -4         19.93         19.61         3.32 o                         
  -2   4  -4        169.92        170.16         6.62 o                         
   0   4  -4          8.88          7.47         1.85 o                         
   2   4  -4         18.63         18.21         4.19 o                         
   4   4  -4        185.85        193.66         7.50 o                         
   6   4  -4        114.37        101.10         9.25 o                         
   8   4  -4          3.36          4.34         2.78 o                         
  10   4  -4          6.43          8.92         2.34 o                         
  12   4  -4        159.23        174.59        10.13 o                         
  14   4  -4         53.42         50.75         4.51 o                         
  -7   5  -4          3.21          1.58         1.62 o                         
  -5   5  -4         12.16         11.05         3.06 o                         
  -3   5  -4         28.10         26.71         2.94 o                         
  -1   5  -4        178.69        205.55         6.89 o                         
   1   5  -4         22.37         21.20         2.87 o                         
   3   5  -4         13.28         10.19         3.16 o                         
   5   5  -4         22.36         25.35         3.12 o                         
   7   5  -4         34.10         27.40         3.97 o                         
   9   5  -4          6.91          8.62         1.69 o                         
 -18   1  -3         10.83          5.66         2.96 o                         
 -16   1  -3          6.83          3.25         1.48 o                         
 -14   1  -3         78.98         76.79         5.03 o                         
 -12   1  -3         21.93         13.18         2.50 o                         
 -10   1  -3         50.34         47.65         4.86 o                         
  -8   1  -3        652.35        736.14        19.75 o                         
  -6   1  -3        398.48        453.69         9.26 o                         
  -4   1  -3       1847.46       1894.59        22.18 o                         
  -2   1  -3        105.27         93.27         3.18 o                         
   0   1  -3      12879.84      12163.12        89.93 o                         
   2   1  -3       4893.84       4742.98        40.94 o                         
   4   1  -3       6285.57       6232.39        71.30 o                         
   6   1  -3       2088.06       2097.83        32.06 o                         
   8   1  -3       1101.10       1193.92        39.25 o                         
  10   1  -3        369.53        366.06        13.87 o                         
  12   1  -3        222.45        224.04         6.24 o                         
  14   1  -3        181.64        209.03        10.72 o                         
  16   1  -3        168.60        147.12         7.20 o                         
  18   1  -3         13.82         13.15         3.33 o                         
  20   1  -3          1.11          1.15         1.32 o                         
 -17   2  -3          3.99          2.78         1.31 o                         
 -15   2  -3         37.74         44.87         4.37 o                         
 -13   2  -3        139.79        127.68        11.32 o                         
 -11   2  -3        140.21        142.22         7.15 o                         
  -9   2  -3        255.55        258.67         9.34 o                         
  -7   2  -3        459.51        498.46        22.96 o                         
  -5   2  -3        416.14        370.90        18.11 o                         
  -3   2  -3        518.96        539.32        14.92 o                         
  -1   2  -3       3206.36       3186.23        46.03 o                         
   1   2  -3        548.81        562.54         9.23 o                         
   3   2  -3        471.90        436.90         9.05 o                         
   5   2  -3       2882.76       2978.53        79.06 o                         
   7   2  -3       1551.68       1406.01        44.34 o                         
   9   2  -3        262.86        250.22         8.34 o                         
  11   2  -3        769.36        748.15        13.98 o                         
  13   2  -3        193.70        199.27         6.72 o                         
  15   2  -3         62.59         59.30         5.77 o                         
  17   2  -3         74.41         76.66         4.55 o                         
  19   2  -3         48.55         42.37         3.04 o                         
 -16   3  -3         49.94         46.73         2.94 o                         
 -14   3  -3         80.01         76.19         4.36 o                         
 -12   3  -3        106.17        105.22         9.27 o                         
 -10   3  -3        191.71        216.68        10.80 o                         
  -8   3  -3        449.69        478.97        16.74 o                         
  -6   3  -3        399.97        385.82        11.12 o                         
  -4   3  -3        567.17        566.29        11.15 o                         
  -2   3  -3        658.42        645.24        10.06 o                         
   0   3  -3        243.43        278.31        18.05 o                         
   2   3  -3        956.23        949.89        36.15 o                         
   4   3  -3        667.61        648.55        12.52 o                         
   6   3  -3         29.80         27.83         1.86 o                         
   8   3  -3         25.12         25.84         2.12 o                         
  10   3  -3        207.95        210.76        11.46 o                         
  12   3  -3        341.20        323.30         9.86 o                         
  14   3  -3        108.85        107.26         6.36 o                         
  16   3  -3         38.91         35.57         5.06 o                         
 -13   4  -3          8.68          7.08         2.27 o                         
 -11   4  -3         30.91         30.63         3.50 o                         
  -9   4  -3         66.67         80.48         5.46 o                         
  -7   4  -3        124.92        126.00         7.74 o                         
  -5   4  -3        152.81        162.77         8.92 o                         
  -3   4  -3         39.59         40.13         4.03 o                         
  -1   4  -3         17.88         21.25         2.18 o                         
   1   4  -3         71.01         62.95         4.54 o                         
   3   4  -3         93.33        102.19         5.31 o                         
   5   4  -3        223.28        251.00        11.46 o                         
   7   4  -3        318.65        350.13        17.96 o                         
   9   4  -3         90.26         94.06        10.25 o                         
  11   4  -3         54.81         58.31         7.73 o                         
  13   4  -3         84.08         85.66         4.58 o                         
  -8   5  -3          4.90          6.56         2.14 o                         
  -6   5  -3         27.37         26.15         4.01 o                         
  -4   5  -3         71.06         76.40         4.87 o                         
  -2   5  -3         20.42         20.81         5.43 o                         
   0   5  -3         66.93         65.42         4.66 o                         
   2   5  -3         37.81         29.79         4.69 o                         
   4   5  -3          5.34          4.38         2.49 o                         
   6   5  -3         11.67          8.24         2.52 o                         
   8   5  -3         22.23         17.85         2.57 o                         
  10   5  -3         12.11         10.73         1.66 o                         
 -18   0  -2         53.78         49.54         5.67 o                         
 -16   0  -2        291.54        266.37        15.84 o                         
 -14   0  -2        102.69         95.24         6.57 o                         
 -12   0  -2         28.72         37.59         4.96 o                         
 -10   0  -2       2018.98       2115.52        58.78 o                         
  -8   0  -2       4418.93       4667.99       112.35 o                         
  -6   0  -2        546.88        637.06        21.53 o                         
  -4   0  -2       1089.60       1042.06        28.66 o                         
  -2   0  -2      58182.93      50743.86       785.56 o                         
   0   0  -2       4791.08       4650.92       103.71 o                         
   2   0  -2         66.21         56.98         1.83 o                         
   4   0  -2      12268.99      11532.98       181.42 o                         
   6   0  -2       1991.02       1966.11        35.78 o                         
   8   0  -2       1008.07       1234.10        36.71 o                         
  10   0  -2        303.45        266.35        14.98 o                         
  12   0  -2        419.30        433.74        14.09 o                         
  14   0  -2        800.00        772.95        21.88 o                         
  16   0  -2         46.39         42.72         7.14 o                         
  18   0  -2         15.53         16.34         2.92 o                         
  20   0  -2         19.33         15.39         2.90 o                         
 -19   1  -2         25.05         27.56         3.39 o                         
 -17   1  -2         27.76         31.69         3.55 o                         
 -15   1  -2         86.13         99.00         5.51 o                         
 -13   1  -2        323.42        292.86        12.05 o                         
 -11   1  -2        565.55        565.30        17.88 o                         
  -9   1  -2        150.30        132.16         8.02 o                         
  -7   1  -2       1204.57       1276.32        19.36 o                         
  -5   1  -2        931.90        996.91        15.03 o                         
  -3   1  -2       2147.42       2140.87        26.78 o                         
  -1   1  -2       3077.52       2945.25        25.92 o                         
   1   1  -2         75.56         65.00         1.53 o                         
   3   1  -2      24055.31      21542.52       238.40 o                         
   5   1  -2       1890.50       1884.02        23.72 o                         
   7   1  -2       1570.91       1547.95        31.47 o                         
   9   1  -2       1631.26       1565.56        34.62 o                         
  11   1  -2        498.12        526.55        10.29 o                         
  13   1  -2        245.49        239.90         9.91 o                         
  15   1  -2         42.05         38.88         3.99 o                         
  17   1  -2        209.09        213.86         7.09 o                         
  19   1  -2         24.32         26.56         2.99 o                         
 -18   2  -2         14.68         14.67         2.60 o                         
 -16   2  -2          4.25          4.94         1.83 o                         
 -14   2  -2          9.51         14.59         3.14 o                         
 -12   2  -2        108.21        109.22        10.70 o                         
 -10   2  -2        123.82        117.85         7.94 o                         
  -8   2  -2        659.36        628.87        18.19 o                         
  -6   2  -2        898.99        874.59        31.43 o                         
  -4   2  -2        133.37        160.83        10.13 o                         
  -2   2  -2         58.17         47.39         5.46 o                         
   0   2  -2        205.81        187.36         5.30 o                         
   2   2  -2       3030.14       2915.40        36.78 o                         
   4   2  -2        320.91        324.06        15.43 o                         
   6   2  -2       1643.09       1716.72        49.87 o                         
   8   2  -2        162.60        155.14        13.21 o                         
  10   2  -2        497.66        471.48         8.42 o                         
  12   2  -2         10.78         12.31         1.86 o                         
  14   2  -2        189.54        210.89        11.01 o                         
  16   2  -2         24.18         17.72         3.26 o                         
  18   2  -2          2.79          1.99         1.28 o                         
 -15   3  -2         21.14         18.03         3.70 o                         
 -13   3  -2        476.86        516.05        21.82 o                         
 -11   3  -2        341.34        376.53        14.46 o                         
  -9   3  -2         19.39         20.03         2.87 o                         
  -7   3  -2        336.89        333.73         8.34 o                         
  -5   3  -2        893.63        939.02        14.74 o                         
  -3   3  -2        197.74        203.52         5.68 o                         
  -1   3  -2        135.26        152.68         8.66 o                         
   1   3  -2        280.69        311.90        19.00 o                         
   3   3  -2        326.10        348.80        15.18 o                         
   5   3  -2         17.32         18.42         1.49 o                         
   7   3  -2         50.96         48.73         2.74 o                         
   9   3  -2        704.81        707.80        15.39 o                         
  11   3  -2        154.16        150.48         5.55 o                         
  13   3  -2        127.89        135.30        10.75 o                         
  15   3  -2         16.45         15.90         4.00 o                         
 -12   4  -2          2.98          2.44         1.35 o                         
 -10   4  -2         74.58         74.35         4.46 o                         
  -8   4  -2        231.52        246.85        10.86 o                         
  -6   4  -2        111.38        107.42         7.19 o                         
  -4   4  -2          9.53         12.86         3.35 o                         
  -2   4  -2         29.85         27.80         3.37 o                         
   0   4  -2         67.16         70.33         5.04 o                         
   2   4  -2        337.79        365.27        11.20 o                         
   4   4  -2        107.70        113.00         4.77 o                         
   6   4  -2        349.46        394.24        12.92 o                         
   8   4  -2         33.71         33.80         5.14 o                         
  10   4  -2        106.87        111.86         6.24 o                         
  12   4  -2         72.82         75.35         4.64 o                         
  14   4  -2        127.72        121.25         7.06 o                         
  -9   5  -2         33.79         31.62         3.61 o                         
  -7   5  -2         10.39         10.70         1.94 o                         
  -5   5  -2        146.85        141.47        13.18 o                         
  -3   5  -2         70.26         72.07         4.87 o                         
  -1   5  -2        172.08        189.15         8.09 o                         
   1   5  -2        178.69        211.23        15.58 o                         
   3   5  -2         85.81         83.21         7.47 o                         
   5   5  -2         22.92         15.72         3.60 o                         
   7   5  -2         77.15         79.15         6.66 o                         
   9   5  -2         45.68         44.95         3.11 o                         
 -18   1  -1         26.33         30.78         4.60 o                         
 -16   1  -1         31.08         33.17         3.21 o                         
 -14   1  -1        129.07        134.43         6.56 o                         
 -12   1  -1         15.54         21.88         3.58 o                         
 -10   1  -1         19.20         19.77         3.30 o                         
  -8   1  -1       1186.97       1286.63        29.11 o                         
  -6   1  -1        121.14        116.35         6.94 o                         
  -4   1  -1        221.69        201.52         4.63 o                         
  -2   1  -1       2197.45       2157.65        26.22 o                         
   0   1  -1       6392.57       6123.63        61.40 o                         
   2   1  -1       6471.17       6483.05        59.67 o                         
   4   1  -1       1866.36       1828.81        23.10 o                         
   6   1  -1        661.62        763.65        14.33 o                         
   8   1  -1        190.24        206.65         7.18 o                         
  10   1  -1        580.37        628.04        19.02 o                         
  12   1  -1         34.45         31.09         2.89 o                         
  14   1  -1         50.25         53.03         5.68 o                         
  16   1  -1          4.19          4.72         1.78 o                         
  18   1  -1         12.22         19.45         2.90 o                         
 -17   2  -1         40.14         51.10         5.80 o                         
 -15   2  -1        116.34        119.67         7.38 o                         
 -13   2  -1        190.26        208.07        14.80 o                         
 -11   2  -1        659.90        624.50        16.34 o                         
  -9   2  -1        333.29        334.23        14.25 o                         
  -7   2  -1        227.38        243.48        14.00 o                         
  -5   2  -1        967.07        956.76        32.21 o                         
  -3   2  -1       1130.41       1054.97        34.39 o                         
  -1   2  -1         23.87         35.27         2.60 o                         
   1   2  -1       1011.97       1037.14        20.08 o                         
   3   2  -1        255.99        207.49         7.87 o                         
   5   2  -1       1177.73       1172.04        37.53 o                         
   7   2  -1        840.41        826.30        31.62 o                         
   9   2  -1        351.23        355.87        11.08 o                         
  11   2  -1         40.27         40.72         2.53 o                         
  13   2  -1        985.51        996.69        21.17 o                         
  15   2  -1        240.69        220.76        10.90 o                         
 -16   3  -1         23.00         25.24         2.64 o                         
 -14   3  -1        130.22        143.59        11.19 o                         
 -12   3  -1         59.12         63.38         4.79 o                         
 -10   3  -1        161.56        159.80         7.52 o                         
  -8   3  -1        318.43        325.29         8.32 o                         
  -6   3  -1        996.86        946.25        15.49 o                         
  -4   3  -1        362.13        334.62         7.46 o                         
  -2   3  -1        832.06        850.35        22.88 o                         
   0   3  -1        308.39        289.44         9.71 o                         
   2   3  -1        329.55        297.60        17.49 o                         
   4   3  -1        464.56        414.10         7.67 o                         
   6   3  -1        178.26        177.91         6.58 o                         
   8   3  -1         13.89         13.85         1.81 o                         
  10   3  -1        177.38        180.30         7.18 o                         
  12   3  -1         36.10         39.22         4.82 o                         
  14   3  -1         18.85         12.10         7.53 o                         
 -13   4  -1         20.80         24.72         3.87 o                         
 -11   4  -1         26.53         23.93         3.99 o                         
  -9   4  -1         30.79         32.74         3.22 o                         
  -7   4  -1         41.67         38.69         4.01 o                         
  -5   4  -1        105.76        109.53         7.31 o                         
  -3   4  -1        144.43        138.14         7.37 o                         
  -1   4  -1         16.74         17.91         2.15 o                         
   1   4  -1        135.92        146.50         6.10 o                         
   3   4  -1        277.42        313.24        12.19 o                         
   5   4  -1        324.23        365.72        23.00 o                         
   7   4  -1         18.92         19.88         2.44 o                         
   9   4  -1        118.10        155.46         6.10 o                         
  11   4  -1          8.05          5.53         1.87 o                         
  13   4  -1         15.81         21.57         2.39 o                         
 -10   5  -1          2.30          0.78         1.18 o                         
  -8   5  -1          2.60          2.23         1.23 o                         
  -6   5  -1         13.77         15.31         2.47 o                         
  -4   5  -1         52.16         73.88         6.91 o                         
  -2   5  -1         25.42         29.80         3.39 o                         
   0   5  -1         12.35         18.89         2.77 o                         
   2   5  -1         50.37         49.61         5.89 o                         
   4   5  -1         39.42         46.71         3.77 o                         
   6   5  -1          5.75          8.54         1.85 o                         
   8   5  -1         10.53         11.53         1.93 o                         
  10   5  -1          1.00          0.83         0.76 o                         
 -18   0   0         91.52         75.74         7.32 o                         
 -16   0   0        145.15        144.86        11.53 o                         
 -14   0   0        424.59        413.85        21.25 o                         
 -12   0   0        479.58        516.63        23.30 o                         
  -6   0   0       2065.93       2236.79        57.22 o                         
  -4   0   0       2090.25       2103.88        35.23 o                         
  -2   0   0       7000.94       7054.65       109.90 o                         
   2   0   0       6989.75       6983.96       110.18 o                         
   4   0   0       2074.44       2037.09        50.36 o                         
   6   0   0       2083.81       2301.88        57.26 o                         
   8   0   0      13736.60      14890.62       336.28 o                         
  10   0   0        205.50        201.64        12.90 o                         
  12   0   0        478.67        505.92        15.23 o                         
  14   0   0        417.49        389.27        14.66 o                         
  16   0   0        141.92        117.13        11.23 o                         
  18   0   0         91.58         92.81         8.45 o                         
 -19   1   0         25.56         20.60         3.35 o                         
 -17   1   0        156.35        185.75        12.29 o                         
 -15   1   0        209.15        247.31        11.09 o                         
 -13   1   0        241.11        231.77        11.08 o                         
 -11   1   0         78.40         71.43         6.54 o                         
  -9   1   0        746.84        680.93        28.86 o                         
  -7   1   0        975.84        919.29        31.45 o                         
  -5   1   0       2182.84       2198.35        27.86 o                         
  -3   1   0       1074.13       1051.37        13.96 o                         
  -1   1   0       1561.19       1585.01        19.61 o                         
   1   1   0       1589.72       1591.86        19.98 o                         
   3   1   0       1061.64       1036.55        12.63 o                         
   5   1   0       2188.08       2192.50        28.05 o                         
   7   1   0        973.36        931.17        17.65 o                         
   9   1   0        742.55        743.02        17.33 o                         
  11   1   0         76.11         64.94         3.45 o                         
  13   1   0        243.25        261.23         9.82 o                         
  17   1   0        155.49        159.43         8.43 o                         
  19   1   0         25.85         21.21         3.37 o                         
 -18   2   0         10.90         10.77         2.65 o                         
 -16   2   0         21.04         22.83         3.38 o                         
 -14   2   0          2.34          1.47         2.67 o                         
 -12   2   0        592.91        599.51        14.27 o                         
 -10   2   0        134.46        125.13         6.99 o                         
  -8   2   0        148.26        145.99        18.03 o                         
  -6   2   0        107.08        108.68         6.64 o                         
  -4   2   0        973.01        948.12        30.63 o                         
  -2   2   0         77.94         82.27         4.14 o                         
   0   2   0       2007.85       1785.67        34.46 o                         
   2   2   0         78.00         76.97         7.54 o                         
   4   2   0        968.13        929.58        22.74 o                         
   6   2   0        109.99        100.50         6.32 o                         
   8   2   0        149.78        152.10         8.12 o                         
  10   2   0        136.06        135.27         3.92 o                         
  12   2   0        593.26        576.62        12.78 o                         
  14   2   0          2.47          0.95         2.03 o                         
  16   2   0         20.86         17.68         4.53 o                         
  18   2   0         10.98         12.24         2.92 o                         
 -17   3   0         13.66         13.89         2.45 o                         
 -15   3   0         10.41         11.93         1.91 o                         
 -13   3   0        223.13        203.94        10.17 o                         
 -11   3   0       1439.43       1456.55        34.92 o                         
  -9   3   0        222.50        242.08         8.36 o                         
  -7   3   0         12.33         10.95         1.60 o                         
  -5   3   0        764.08        765.56        13.54 o                         
  -3   3   0       1474.20       1573.08        27.68 o                         
  -1   3   0         49.83         61.98         5.31 o                         
   1   3   0         49.73         49.45         4.78 o                         
   3   3   0       1477.92       1505.09        52.02 o                         
   5   3   0        767.03        770.94        21.74 o                         
   7   3   0         12.32         11.37         1.61 o                         
   9   3   0        223.28        255.93         7.19 o                         
  11   3   0       1442.19       1467.83        47.88 o                         
  13   3   0        224.17        222.76         7.52 o                         
  17   3   0         13.80         15.60         2.68 o                         
 -14   4   0         13.72         14.84         3.73 o                         
 -12   4   0         39.62         39.67         3.89 o                         
 -10   4   0         23.79         19.16         3.12 o                         
  -8   4   0         17.01         15.94         2.58 o                         
  -6   4   0         46.84         60.02         6.70 o                         
  -4   4   0         18.76         19.25         3.08 o                         
  -2   4   0        101.69         97.21         6.18 o                         
   0   4   0         52.86         50.26         4.37 o                         
   2   4   0        100.79         96.69         4.20 o                         
   4   4   0         18.17         20.11         2.35 o                         
   6   4   0         46.76         55.99         3.72 o                         
   8   4   0         16.43         16.48         2.22 o                         
  10   4   0         24.21         23.09         2.75 o                         
  12   4   0         39.35         39.43         3.31 o                         
  14   4   0         13.38         11.42         2.27 o                         
  -9   5   0         25.99         25.63         5.06 o                         
  -7   5   0          5.41          4.31         1.72 o                         
  -5   5   0         54.08         47.25         4.07 o                         
  -3   5   0         77.42         70.31         7.09 o                         
  -1   5   0         23.20         29.36         3.46 o                         
   1   5   0         22.97         20.59         3.47 o                         
   3   5   0         78.13         76.56         5.44 o                         
   5   5   0         53.55         55.38         7.86 o                         
   7   5   0          5.03          6.57         1.70 o                         
   9   5   0         25.35         22.84         1.93 o                         
 -18   1   1         12.09         13.50         3.42 o                         
 -16   1   1          3.94          4.69         2.27 o                         
 -12   1   1         33.20         32.42         3.49 o                         
 -10   1   1        588.32        626.60        19.21 o                         
  -8   1   1        194.71        227.83        12.79 o                         
  -6   1   1        660.59        724.39        17.74 o                         
  -4   1   1       1851.47       1783.45        26.62 o                         
  -2   1   1       6510.81       6456.18        73.16 o                         
   0   1   1       6386.72       6139.71        79.83 o                         
   2   1   1       2179.76       2151.95        26.15 o                         
   4   1   1        217.29        188.73         6.71 o                         
   6   1   1        124.13        124.22         4.15 o                         
   8   1   1       1183.23       1321.11        23.93 o                         
  10   1   1         17.86         20.57         1.88 o                         
  12   1   1         15.74         12.01         2.97 o                         
  14   1   1        130.44        135.31        12.26 o                         
  16   1   1         31.87         26.86         3.85 o                         
  18   1   1         26.50         25.55         4.29 o                         
 -17   2   1         62.51         70.70         4.45 o                         
 -15   2   1        240.11        235.60        10.82 o                         
 -13   2   1        983.01        976.59        26.40 o                         
 -11   2   1         38.04         37.36         5.26 o                         
  -9   2   1        352.16        333.17         9.35 o                         
  -7   2   1        844.46        880.58        23.31 o                         
  -5   2   1       1177.15       1194.05        37.49 o                         
  -3   2   1        254.72        214.12         8.22 o                         
  -1   2   1       1008.24       1004.13        17.93 o                         
   1   2   1         25.31         30.14         2.69 o                         
   3   2   1       1121.41       1099.64        23.97 o                         
   5   2   1        968.17        944.13        27.61 o                         
   7   2   1        224.93        241.21         8.41 o                         
   9   2   1        326.78        331.84         6.66 o                         
  11   2   1        658.38        651.29        17.11 o                         
  13   2   1        190.49        182.99        14.70 o                         
  15   2   1        115.29        129.84        11.61 o                         
  17   2   1         39.31         37.56         5.14 o                         
 -16   3   1          1.79          3.80         1.19 o                         
 -14   3   1         19.69         15.68         3.09 o                         
 -12   3   1         36.31         35.14         4.59 o                         
 -10   3   1        175.30        181.35        12.58 o                         
  -8   3   1         14.86         10.55         1.87 o                         
  -6   3   1        177.01        160.90         9.40 o                         
  -4   3   1        459.19        405.09         8.32 o                         
  -2   3   1        327.46        301.21        12.13 o                         
   0   3   1        307.98        301.41        22.98 o                         
   2   3   1        842.25        833.31        31.67 o                         
   4   3   1        362.64        342.38        15.61 o                         
   6   3   1       1002.58        977.41        23.73 o                         
   8   3   1        316.02        342.07         7.46 o                         
  10   3   1        166.05        176.31         5.88 o                         
  12   3   1         59.35         55.86         4.60 o                         
  14   3   1        131.89        129.44         9.21 o                         
  16   3   1         22.86         27.39         3.95 o                         
 -13   4   1         15.67         15.19         2.37 o                         
 -11   4   1          8.11          6.98         2.14 o                         
  -9   4   1        118.70        119.12         7.59 o                         
  -7   4   1         19.88         20.41         6.10 o                         
  -5   4   1        326.11        349.73        12.66 o                         
  -3   4   1        278.00        280.69        10.87 o                         
  -1   4   1        133.61        126.12         8.88 o                         
   1   4   1         17.21         20.57         2.31 o                         
   3   4   1        146.40        145.60         7.09 o                         
   5   4   1        104.02        117.96         7.27 o                         
   7   4   1         40.41         48.43         3.50 o                         
   9   4   1         31.31         35.20         2.97 o                         
  11   4   1         25.85         21.22         3.96 o                         
  13   4   1         20.41         17.23         3.06 o                         
 -10   5   1          0.96          0.73         1.09 o                         
  -8   5   1         10.36         10.36         2.77 o                         
  -6   5   1          5.68          8.17         2.11 o                         
  -4   5   1         39.06         36.93         3.78 o                         
  -2   5   1         49.89         50.18         4.29 o                         
   0   5   1         12.47         15.73         2.60 o                         
   2   5   1         25.77         22.11         2.83 o                         
   4   5   1         52.24         67.65         7.41 o                         
   6   5   1         13.80         15.50         4.50 o                         
   8   5   1          2.68          2.75         1.02 o                         
 -16   0   2         46.36         42.68         6.42 o                         
 -14   0   2        801.67        789.48        30.77 o                         
  -2   0   2         74.33         64.08         3.07 o                         
   6   0   2        567.17        637.22        21.24 o                         
   8   0   2       4403.96       4453.60       111.35 o                         
  10   0   2       2001.63       2293.12        62.85 o                         
  12   0   2         27.82         33.27         5.88 o                         
  14   0   2        105.39        102.46        10.28 o                         
  16   0   2        295.54        271.84        16.12 o                         
  18   0   2         55.04         46.68         5.43 o                         
 -19   1   2         23.68         23.90         2.62 o                         
 -17   1   2        206.09        235.27        16.21 o                         
 -13   1   2        242.76        247.60        14.94 o                         
 -11   1   2        507.44        549.29        16.08 o                         
  -7   1   2       1570.00       1560.45        44.31 o                         
  -5   1   2       1862.88       1900.70        35.35 o                         
  -3   1   2      24166.29      21654.16       238.50 o                         
  -1   1   2         76.32         69.57         2.80 o                         
   1   1   2       3106.79       2937.35        34.46 o                         
   3   1   2       2145.41       2159.47        38.17 o                         
   5   1   2        938.87        998.58        21.68 o                         
   7   1   2       1183.78       1247.68        28.27 o                         
   9   1   2        156.23        141.42        15.35 o                         
  11   1   2        565.16        542.96        14.83 o                         
  13   1   2        324.04        300.66        18.38 o                         
  15   1   2         85.39         90.73        13.56 o                         
  17   1   2         27.10         28.00         3.55 o                         
 -18   2   2          2.64          1.40         1.10 o                         
 -16   2   2         24.47         23.42         5.85 o                         
 -14   2   2        190.24        217.73        10.75 o                         
 -12   2   2         11.09         13.41         2.24 o                         
 -10   2   2        493.00        462.67        11.71 o                         
  -8   2   2        162.86        176.88         9.48 o                         
  -6   2   2       1635.98       1754.05        53.01 o                         
  -4   2   2        320.44        340.44        15.02 o                         
  -2   2   2       3018.24       2842.34        52.08 o                         
   0   2   2        203.97        198.99         6.04 o                         
   2   2   2         57.77         45.35         2.92 o                         
   4   2   2        136.84        154.98         9.18 o                         
   6   2   2        903.83        895.14        21.91 o                         
   8   2   2        664.30        632.42        11.04 o                         
  10   2   2        125.84        122.64         5.83 o                         
  12   2   2        106.66        107.29         7.07 o                         
  14   2   2          9.66         10.47         4.34 o                         
  16   2   2          4.39          5.98         2.80 o                         
  18   2   2         14.53         13.05         2.66 o                         
 -17   3   2         17.72         19.62         1.99 o                         
 -15   3   2         16.53         12.10         2.92 o                         
 -13   3   2        128.59        138.73         8.47 o                         
 -11   3   2        154.75        146.04         9.08 o                         
  -9   3   2        703.83        638.65        14.48 o                         
  -7   3   2         51.27         53.39         4.80 o                         
  -5   3   2         17.70         19.88         2.47 o                         
  -3   3   2        325.33        356.20        10.54 o                         
  -1   3   2        280.84        306.49        12.28 o                         
   1   3   2        135.52        159.63        12.07 o                         
   3   3   2        196.66        197.28         5.59 o                         
   5   3   2        892.57        917.69        20.90 o                         
   7   3   2        336.72        367.64        13.47 o                         
   9   3   2         18.98         23.32         2.51 o                         
  11   3   2        340.15        362.43        25.18 o                         
  13   3   2        476.25        475.91        20.62 o                         
  15   3   2         21.01         22.74         4.02 o                         
 -14   4   2        128.22        120.04         7.82 o                         
 -12   4   2         73.38         69.52         7.67 o                         
 -10   4   2        105.92        107.63         6.94 o                         
  -8   4   2         33.52         40.00         4.54 o                         
  -6   4   2        351.94        360.44        18.45 o                         
  -4   4   2        108.95        113.97        10.37 o                         
  -2   4   2        336.84        313.06        12.73 o                         
   0   4   2         65.28         61.71         7.30 o                         
   2   4   2         28.95         27.58         2.46 o                         
   4   4   2         10.14          8.55         1.48 o                         
   6   4   2        112.17        111.04         7.89 o                         
   8   4   2        228.87        260.11        13.64 o                         
  10   4   2         73.51         84.36         7.96 o                         
  12   4   2          3.15          3.34         1.95 o                         
  -9   5   2         45.83         40.85         4.48 o                         
  -7   5   2         77.25         73.19         9.21 o                         
  -5   5   2         22.76         28.53         3.24 o                         
  -3   5   2         85.25         77.30         7.42 o                         
  -1   5   2        178.83        193.14         8.25 o                         
   1   5   2        173.88        193.70         6.46 o                         
   3   5   2         70.62         76.30         9.76 o                         
   5   5   2        146.18        152.48        18.00 o                         
   7   5   2         10.47         18.89         3.15 o                         
   9   5   2         34.54         27.75         3.28 o                         
 -18   1   3         14.25         16.12         2.68 o                         
 -16   1   3        170.49        151.58        12.03 o                         
 -14   1   3        183.37        176.92        13.42 o                         
 -12   1   3        220.85        232.09         9.19 o                         
 -10   1   3        364.67        398.50        29.53 o                         
  -8   1   3       1104.80       1219.82        37.65 o                         
  -6   1   3       2101.57       2060.13        39.39 o                         
  -4   1   3       6264.44       6188.17        82.68 o                         
  -2   1   3       4873.22       4673.23        76.50 o                         
   0   1   3      12917.42      12331.05       348.39 o                         
   2   1   3        105.39         96.47         4.01 o                         
   4   1   3       1838.87       1924.85        35.44 o                         
   6   1   3        402.29        441.65        13.30 o                         
   8   1   3        660.35        739.06        36.52 o                         
  10   1   3         48.24         41.87         3.68 o                         
  12   1   3         23.06         21.07         2.61 o                         
  14   1   3         77.82         70.39         6.23 o                         
  16   1   3          6.77          6.07         2.26 o                         
  18   1   3         10.95          6.54         2.32 o                         
 -19   2   3         48.03         46.93         4.17 o                         
 -17   2   3         73.37         88.45         8.14 o                         
 -15   2   3         61.34         63.20         6.59 o                         
 -13   2   3        188.96        197.47        10.38 o                         
 -11   2   3        757.84        745.89        34.12 o                         
  -9   2   3        268.17        260.08         9.41 o                         
  -7   2   3       1557.60       1412.64        46.72 o                         
  -5   2   3       2851.60       3117.25        77.94 o                         
  -3   2   3        468.23        450.79        10.26 o                         
  -1   2   3        563.79        591.74        29.98 o                         
   1   2   3       3232.77       3213.68        46.44 o                         
   3   2   3        534.95        525.16        20.06 o                         
   5   2   3        424.31        427.23        11.37 o                         
   7   2   3        453.30        462.72        17.72 o                         
   9   2   3        261.42        284.92        13.70 o                         
  11   2   3        140.04        127.85         5.91 o                         
  13   2   3        137.26        118.69        11.49 o                         
  15   2   3         36.98         41.21         6.14 o                         
  17   2   3          4.06          4.78         2.12 o                         
 -16   3   3         39.70         35.84         3.52 o                         
 -14   3   3        108.87        112.81         7.33 o                         
 -12   3   3        345.41        335.16        13.85 o                         
 -10   3   3        205.50        209.29         8.36 o                         
  -8   3   3         25.43         27.78         4.41 o                         
  -6   3   3         30.47         27.16         3.96 o                         
  -4   3   3        677.95        672.30        17.30 o                         
  -2   3   3        949.66        887.52        23.93 o                         
   0   3   3        240.22        249.30        10.96 o                         
   2   3   3        652.51        659.70        38.03 o                         
   4   3   3        567.35        532.12        14.40 o                         
   6   3   3        402.57        405.10        12.10 o                         
   8   3   3        447.92        486.06        21.63 o                         
  10   3   3        190.78        203.24         8.86 o                         
  12   3   3        107.47        118.24         6.37 o                         
  14   3   3         80.74         82.38         6.97 o                         
 -13   4   3         84.34         85.43         7.79 o                         
 -11   4   3         55.91         53.69         4.74 o                         
  -9   4   3         90.98         95.00         6.82 o                         
  -7   4   3        319.03        311.44        12.93 o                         
  -5   4   3        224.92        267.77        20.49 o                         
  -3   4   3         93.37         93.81        14.32 o                         
  -1   4   3         68.69         67.25         4.08 o                         
   1   4   3         16.80         18.36         2.07 o                         
   3   4   3         39.86         38.86         3.12 o                         
   5   4   3        152.92        177.97         6.49 o                         
   7   4   3        122.62        128.10         8.47 o                         
   9   4   3         65.95         75.08         6.56 o                         
  11   4   3         30.95         27.97         4.20 o                         
  13   4   3          8.99          6.14         1.92 o                         
 -10   5   3         12.28         12.25         1.71 o                         
  -8   5   3         22.44         14.12         2.44 o                         
  -6   5   3         11.70          7.41         1.98 o                         
  -4   5   3          5.29          3.43         2.54 o                         
  -2   5   3         37.79         32.57         2.75 o                         
   0   5   3         66.52         63.35         5.94 o                         
   2   5   3         20.38         22.66         2.19 o                         
   4   5   3         71.23         80.95         4.71 o                         
   6   5   3         27.04         25.93         3.63 o                         
   8   5   3          4.85          5.50         1.68 o                         
 -20   0   4         28.13         17.85         3.16 o                         
  -4   0   4       6635.53       6347.23       102.38 o                         
   0   0   4       4800.33       4602.22       104.23 o                         
   6   0   4        906.96        888.38        28.34 o                         
   8   0   4        805.19        901.47        31.28 o                         
  10   0   4         98.98         97.23         6.56 o                         
  12   0   4        547.00        599.07        26.28 o                         
  14   0   4        328.90        328.01        19.05 o                         
  16   0   4        134.63        138.65        10.98 o                         
  18   0   4         41.58         34.83         4.39 o                         
 -19   1   4         34.80         33.49         3.22 o                         
 -17   1   4         20.31         21.99         4.01 o                         
 -15   1   4         18.63         22.37         5.35 o                         
 -13   1   4        674.37        654.73        20.85 o                         
 -11   1   4        911.11        973.17        27.80 o                         
  -9   1   4       3618.79       3928.29        97.21 o                         
  -7   1   4        967.76        987.33        22.73 o                         
  -5   1   4       1676.56       1721.84        26.51 o                         
  -3   1   4       3051.19       2898.58        48.37 o                         
  -1   1   4      49770.36      43029.98       912.75 o                         
   1   1   4       5672.63       5577.39        73.65 o                         
   3   1   4       1508.91       1515.41        40.93 o                         
   5   1   4        764.56        792.65        27.77 o                         
   7   1   4       1759.89       1743.30        37.52 o                         
   9   1   4        720.90        658.61        11.71 o                         
  11   1   4        287.00        267.69         9.27 o                         
  13   1   4        386.13        379.21        16.80 o                         
  15   1   4        127.49        112.03        10.05 o                         
  17   1   4         53.65         46.06         5.74 o                         
 -18   2   4         23.13         21.73         2.26 o                         
 -16   2   4         67.04         66.97         5.61 o                         
 -14   2   4         84.49         73.67         6.35 o                         
 -12   2   4       1195.08       1133.43        24.74 o                         
 -10   2   4         87.42         80.10         5.25 o                         
  -8   2   4        300.67        289.03        18.17 o                         
  -6   2   4        127.78        145.45        13.62 o                         
  -4   2   4       2909.33       3040.44        53.39 o                         
  -2   2   4        490.39        507.14        22.06 o                         
   0   2   4          1.28          2.47         1.23 o                         
   2   2   4       1685.99       1807.85        25.43 o                         
   4   2   4       1298.96       1312.15        47.81 o                         
   6   2   4        418.25        432.55        12.30 o                         
   8   2   4        532.97        525.77        10.80 o                         
  10   2   4        810.49        824.86        16.75 o                         
  12   2   4        197.18        186.28        12.39 o                         
  14   2   4         56.35         64.18         7.74 o                         
  16   2   4         95.56         84.59         7.69 o                         
 -17   3   4         26.05         28.42         2.26 o                         
 -15   3   4          2.36          1.48         2.46 o                         
 -13   3   4         18.59         17.08         3.34 o                         
 -11   3   4        133.32        134.65         8.59 o                         
  -9   3   4         58.26         55.69         6.61 o                         
  -7   3   4         28.86         22.77         3.78 o                         
  -5   3   4        213.10        217.82         7.76 o                         
  -3   3   4         38.72         37.64         2.15 o                         
  -1   3   4        182.53        200.09         7.50 o                         
   1   3   4         77.97        102.27         6.30 o                         
   3   3   4         77.08         71.46        13.72 o                         
   5   3   4         10.11          7.68         1.65 o                         
   7   3   4         45.01         48.65         3.31 o                         
   9   3   4         24.80         25.71         3.31 o                         
  11   3   4          2.08          1.76         1.48 o                         
  13   3   4         17.65         15.00         3.63 o                         
  15   3   4          7.46          6.96         2.05 o                         
 -14   4   4         52.58         52.89         5.47 o                         
 -12   4   4        157.77        165.95        11.97 o                         
 -10   4   4          6.30          7.00         2.17 o                         
  -8   4   4          3.25          4.74         2.26 o                         
  -6   4   4        112.79         97.08         9.43 o                         
  -4   4   4        184.72        180.44        12.20 o                         
  -2   4   4         17.66         18.59         2.99 o                         
   0   4   4          8.65          8.02         2.83 o                         
   2   4   4        172.91        171.75         7.80 o                         
   4   4   4         20.80         20.53         2.96 o                         
   6   4   4         36.92         41.93         2.81 o                         
   8   4   4         17.62         19.91         2.25 o                         
  10   4   4        132.78        125.91        15.28 o                         
  12   4   4         10.23          9.43         2.45 o                         
  -9   5   4          7.09          7.13         1.57 o                         
  -7   5   4         33.26         33.35         3.26 o                         
  -5   5   4         22.27         24.91         3.03 o                         
  -3   5   4         13.60         14.88         3.82 o                         
  -1   5   4         21.51         20.83         2.40 o                         
   1   5   4        176.57        194.69         7.02 o                         
   3   5   4         27.55         32.83         4.28 o                         
   5   5   4         11.77         11.97         2.75 o                         
   7   5   4          3.04          5.61         1.88 o                         
 -20   1   5         10.90          8.30         2.19 o                         
 -18   1   5         46.71         46.23         7.10 o                         
 -16   1   5        167.17        156.80        12.37 o                         
 -14   1   5       1213.59       1199.47        41.65 o                         
 -12   1   5        224.92        222.53        11.07 o                         
 -10   1   5         23.14         20.26         3.32 o                         
  -8   1   5         28.46         29.05         4.24 o                         
  -6   1   5       1611.49       1815.25        47.89 o                         
  -4   1   5       3289.37       3137.46        54.78 o                         
   0   1   5      10310.59       9928.25       158.68 o                         
   2   1   5        363.61        425.70        11.33 o                         
   4   1   5       1217.91       1305.91        38.83 o                         
   6   1   5        919.69       1057.74        36.93 o                         
   8   1   5       1494.27       1479.23        63.36 o                         
  10   1   5        246.82        258.81        10.94 o                         
  12   1   5        220.16        225.85        17.57 o                         
  14   1   5         53.87         49.37         6.28 o                         
  16   1   5          2.21          3.21         1.78 o                         
  18   1   5         12.03         13.71         2.60 o                         
 -19   2   5         37.59         38.74         2.43 o                         
 -17   2   5         28.16         28.12         3.48 o                         
 -15   2   5         20.70         15.80         3.20 o                         
 -13   2   5        524.66        543.98        18.01 o                         
 -11   2   5        188.54        193.45        11.38 o                         
  -9   2   5        102.97         95.23         5.44 o                         
  -7   2   5        302.39        325.53        18.48 o                         
  -5   2   5        985.42        931.58        30.66 o                         
  -3   2   5        906.71        998.11        18.39 o                         
  -1   2   5       1153.06       1105.36        22.68 o                         
   1   2   5       2433.99       2551.41        48.02 o                         
   3   2   5       2346.92       2371.87        51.11 o                         
   5   2   5        442.78        479.68        16.43 o                         
   7   2   5        769.81        798.54        39.95 o                         
   9   2   5        315.26        324.33        11.01 o                         
  11   2   5        540.94        546.58        22.92 o                         
  13   2   5        197.53        241.62        15.17 o                         
  15   2   5         14.02         14.48         3.61 o                         
 -16   3   5        114.16        115.30         6.25 o                         
 -14   3   5        174.35        174.74        10.92 o                         
 -12   3   5        126.02        142.35         8.75 o                         
 -10   3   5         47.61         48.86         7.59 o                         
  -8   3   5        338.41        333.05        14.54 o                         
  -6   3   5        327.53        309.41        12.97 o                         
  -4   3   5        501.89        483.55        11.93 o                         
  -2   3   5        492.46        497.72        10.98 o                         
   0   3   5        256.14        254.51        13.88 o                         
   2   3   5         65.31         80.53         8.79 o                         
   4   3   5        260.14        238.16         7.84 o                         
   6   3   5        193.42        189.81         6.06 o                         
   8   3   5        367.41        360.00        15.74 o                         
  10   3   5         70.91         72.03         5.43 o                         
  12   3   5         89.94        102.36         8.71 o                         
  14   3   5         16.25         12.03         2.68 o                         
 -13   4   5         47.40         43.71         5.78 o                         
 -11   4   5        129.91        145.37         7.74 o                         
  -9   4   5        294.86        281.54        11.97 o                         
  -7   4   5         84.90         92.99         6.83 o                         
  -5   4   5        378.81        362.41        19.26 o                         
  -3   4   5        357.47        385.86        13.28 o                         
  -1   4   5        346.38        399.55        19.61 o                         
   1   4   5         97.78         80.76         7.60 o                         
   3   4   5         23.59         27.19         3.31 o                         
   5   4   5         33.29         32.22         2.84 o                         
   7   4   5         11.49         13.67         1.98 o                         
   9   4   5         97.13         97.75         6.70 o                         
  11   4   5         30.00         29.90         2.76 o                         
 -10   5   5          8.25          6.96         1.36 o                         
  -8   5   5          3.45          1.14         1.25 o                         
  -6   5   5         45.35         37.59         3.51 o                         
  -4   5   5         25.49         21.64         2.67 o                         
  -2   5   5         20.57         19.41         2.68 o                         
   0   5   5         16.10         14.90         5.25 o                         
   2   5   5         77.27         76.70         4.58 o                         
   4   5   5         28.29         33.18         4.21 o                         
   6   5   5         17.49         18.94         2.08 o                         
   8   5   5          4.16          3.20         1.36 o                         
 -20   0   6         12.83         18.13         3.22 o                         
  -6   0   6       2426.76       2473.90        62.69 o                         
   0   0   6       1826.32       1745.58        44.01 o                         
   8   0   6         45.03         39.85         5.68 o                         
  10   0   6        414.95        398.52        20.04 o                         
  12   0   6        370.09        372.60        20.56 o                         
  14   0   6        342.24        335.25        18.95 o                         
  16   0   6        102.02         98.43         8.83 o                         
 -19   1   6         31.18         29.53         4.54 o                         
 -17   1   6         67.17         60.58         5.21 o                         
 -15   1   6         98.95        115.25        10.79 o                         
 -13   1   6        126.66        136.80         8.90 o                         
 -11   1   6        399.56        393.19        14.33 o                         
  -9   1   6        292.12        313.42        12.06 o                         
  -7   1   6       2158.38       2337.47       110.98 o                         
  -5   1   6       6058.07       6017.97       100.32 o                         
  -1   1   6       4000.82       3766.83        88.81 o                         
   1   1   6       3080.21       3092.04        54.25 o                         
   3   1   6        734.40        760.87        26.03 o                         
   5   1   6        274.72        218.62        13.67 o                         
   7   1   6       1323.60       1324.12        46.05 o                         
   9   1   6         62.72         73.52         5.10 o                         
  11   1   6        576.76        606.86        14.23 o                         
  13   1   6         21.12         20.92         3.58 o                         
  15   1   6         43.96         37.97         4.16 o                         
  17   1   6         10.96          9.92         2.66 o                         
 -18   2   6         83.99         84.94         5.22 o                         
 -16   2   6         44.33         41.19         4.49 o                         
 -14   2   6         49.24         45.48         4.96 o                         
 -12   2   6         10.83          8.24         2.18 o                         
 -10   2   6        356.20        307.03        10.51 o                         
  -8   2   6        199.18        169.61        13.68 o                         
  -6   2   6        554.48        557.81        22.87 o                         
  -4   2   6       2638.37       2665.04        49.95 o                         
   0   2   6        533.29        516.15        14.90 o                         
   2   2   6        182.19        190.21         7.19 o                         
   4   2   6       1399.99       1517.16        34.95 o                         
   6   2   6        499.34        522.25        14.37 o                         
   8   2   6         76.56         72.49         3.91 o                         
  10   2   6         46.48         40.36         4.45 o                         
  12   2   6        329.15        343.51        16.96 o                         
  14   2   6          2.91          5.40         3.00 o                         
  16   2   6          8.67          9.75         2.63 o                         
 -17   3   6         21.37         20.35         3.01 o                         
 -15   3   6         17.89         16.73         3.08 o                         
 -13   3   6          1.15          1.74         1.82 o                         
 -11   3   6         42.87         46.60         7.39 o                         
  -9   3   6         27.09         15.20         6.45 o                         
  -7   3   6        537.38        521.41        18.09 o                         
  -5   3   6         54.35         59.10         5.25 o                         
  -3   3   6         42.33         43.63         4.84 o                         
  -1   3   6          7.99          7.58         1.76 o                         
   1   3   6        108.39        113.15        15.49 o                         
   3   3   6          7.43          6.43         1.36 o                         
   5   3   6         16.95         13.51         2.68 o                         
   7   3   6        132.37        137.84         7.06 o                         
   9   3   6         37.34         37.83         3.83 o                         
  11   3   6          1.96          0.62         2.30 o                         
  13   3   6          0.07         -0.50         1.48 o                         
 -14   4   6         37.94         31.01         4.22 o                         
 -12   4   6          5.72         10.08         2.20 o                         
 -10   4   6          1.07          1.22         2.16 o                         
  -8   4   6        161.31        149.69         8.51 o                         
  -6   4   6         79.75         71.05         8.28 o                         
  -4   4   6         85.92         93.10         7.78 o                         
  -2   4   6        155.48        176.37        12.93 o                         
   0   4   6        190.84        230.01        14.92 o                         
   2   4   6        260.17        240.93         9.56 o                         
   4   4   6        223.72        220.08         8.91 o                         
   6   4   6        102.32         97.60         5.62 o                         
   8   4   6         14.32         13.31         2.61 o                         
  10   4   6        120.39        125.33        11.74 o                         
  12   4   6         25.89         24.96         3.13 o                         
  -9   5   6         57.41         49.19         5.16 o                         
  -7   5   6         50.44         45.22         3.60 o                         
  -5   5   6          9.33          7.22         1.76 o                         
  -3   5   6         31.21         23.20         3.86 o                         
  -1   5   6         32.57         32.21         4.99 o                         
   1   5   6          0.91          0.67         1.15 o                         
   3   5   6          2.40          2.86         1.94 o                         
   5   5   6          8.28          9.26         2.12 o                         
   7   5   6         20.41         19.81         2.58 o                         
 -20   1   7         10.39          7.45         2.14 o                         
 -18   1   7        149.79        156.16        14.77 o                         
 -16   1   7        120.59        115.27        10.59 o                         
 -14   1   7        275.88        273.04        16.97 o                         
 -12   1   7        659.24        639.79        20.09 o                         
 -10   1   7        452.53        535.62        16.60 o                         
  -8   1   7        160.54        147.61         7.63 o                         
  -6   1   7       1258.03       1405.21        40.74 o                         
   0   1   7       3044.22       3198.92        78.15 o                         
   2   1   7       1450.34       1657.11        32.31 o                         
   4   1   7        111.35        111.45         9.15 o                         
   6   1   7        111.55        111.57        10.41 o                         
   8   1   7        265.84        266.70        11.04 o                         
  10   1   7        400.64        390.70        11.29 o                         
  12   1   7         51.33         59.40         5.65 o                         
  14   1   7        139.18        132.88         7.91 o                         
  16   1   7          8.91          9.50         3.54 o                         
 -19   2   7          2.90          3.19         1.17 o                         
 -17   2   7         23.07         21.21         3.11 o                         
 -15   2   7         58.12         65.35         5.80 o                         
 -13   2   7        118.84        130.03         8.12 o                         
 -11   2   7       1366.62       1300.08        26.32 o                         
  -9   2   7        277.71        265.99        11.63 o                         
  -5   2   7       2335.84       2412.80        66.61 o                         
  -1   2   7       1306.22       1390.42        29.79 o                         
   1   2   7        883.77        895.26        25.70 o                         
   3   2   7       1202.32       1201.14        29.36 o                         
   5   2   7        453.15        423.10        15.73 o                         
   7   2   7        282.27        277.23        12.10 o                         
   9   2   7        322.20        312.25         9.50 o                         
  11   2   7        218.17        217.84         9.97 o                         
  13   2   7         80.36         66.42         7.64 o                         
 -16   3   7         65.46         65.71         5.76 o                         
 -14   3   7         95.03         88.10         6.75 o                         
 -12   3   7         22.53         26.76         5.74 o                         
 -10   3   7         10.95         13.93         4.33 o                         
  -6   3   7       1029.95       1030.59        87.74 o                         
  -4   3   7         35.99         31.27         3.20 o                         
  -2   3   7         55.35         44.29         5.44 o                         
   0   3   7        395.09        436.97        14.52 o                         
   2   3   7        264.33        263.72         9.21 o                         
   4   3   7        185.65        190.18         9.30 o                         
   6   3   7        253.13        232.89        14.34 o                         
   8   3   7         15.12         16.59         5.78 o                         
  10   3   7         21.24         31.81         5.04 o                         
  12   3   7         33.80         27.60         4.32 o                         
  14   3   7          5.04          6.59         1.91 o                         
 -13   4   7         29.95         32.39         4.68 o                         
 -11   4   7         18.60         14.78         2.67 o                         
  -9   4   7         29.53         24.91         5.59 o                         
  -7   4   7         36.95         28.12         5.45 o                         
  -5   4   7         10.69          8.16         3.54 o                         
  -3   4   7         35.76         28.97         3.94 o                         
  -1   4   7        403.48        413.68        21.00 o                         
   1   4   7        173.95        160.31        14.38 o                         
   3   4   7        109.71        126.13         6.59 o                         
   5   4   7         48.73         56.80         7.73 o                         
   7   4   7         54.13         55.53         5.81 o                         
   9   4   7        133.83        136.75         7.54 o                         
  11   4   7         62.61         63.52         4.38 o                         
 -10   5   7         17.89         12.44         2.27 o                         
  -8   5   7         43.20         42.80         4.68 o                         
  -6   5   7         22.39         18.75         3.62 o                         
  -4   5   7         20.85         23.11         3.88 o                         
  -2   5   7         13.01         15.95         2.23 o                         
   0   5   7         39.78         40.94         3.37 o                         
   2   5   7          0.62         -0.42         1.05 o                         
   4   5   7         25.61         27.69         2.45 o                         
   6   5   7         83.64         87.58         5.47 o                         
 -20   0   8         53.14         59.21         5.47 o                         
 -14   0   8        329.35        335.17        18.45 o                         
 -12   0   8        735.26        753.23        28.69 o                         
  -6   0   8        435.32        438.31        16.94 o                         
   8   0   8       2969.33       2948.66        81.27 o                         
  10   0   8         99.64         91.85         9.61 o                         
  12   0   8        170.37        202.58        14.52 o                         
  14   0   8        112.27         93.88         9.36 o                         
  16   0   8         61.54         64.13         6.33 o                         
 -19   1   8          8.38          7.37         2.67 o                         
 -17   1   8         32.96         31.47         3.93 o                         
 -15   1   8        113.15        126.37        11.47 o                         
 -13   1   8       1012.41       1007.35        27.48 o                         
 -11   1   8          3.45          3.82         1.83 o                         
  -7   1   8        194.10        181.72        11.62 o                         
  -1   1   8        605.36        556.51        20.56 o                         
   1   1   8       2293.24       2280.71        60.36 o                         
   3   1   8       3259.85       3536.38        89.93 o                         
   5   1   8        631.42        629.36        26.93 o                         
   7   1   8        226.69        213.37        10.42 o                         
   9   1   8        971.97        958.48        22.06 o                         
  11   1   8        267.87        262.94        11.89 o                         
  13   1   8        108.02        104.90         7.14 o                         
  15   1   8         67.68         64.52         4.88 o                         
 -18   2   8         23.95         21.11         2.68 o                         
 -16   2   8          1.00          0.66         2.29 o                         
 -14   2   8         64.24         68.95         5.97 o                         
 -12   2   8        110.31        114.62        12.44 o                         
 -10   2   8        421.57        445.60        21.10 o                         
  -8   2   8        821.94        841.15        21.52 o                         
  -6   2   8        352.97        403.05        19.69 o                         
  -2   2   8       3133.13       3168.16        83.72 o                         
   0   2   8        809.79        800.68        29.93 o                         
   2   2   8         53.97         43.25         6.41 o                         
   4   2   8         43.44         38.87         4.23 o                         
   6   2   8        132.59        138.39         8.19 o                         
   8   2   8          8.63          6.80         1.82 o                         
  10   2   8          7.07          8.35         2.62 o                         
  12   2   8        203.41        200.70         9.11 o                         
  14   2   8         28.65         24.40         4.19 o                         
 -17   3   8          7.27          9.67         1.68 o                         
 -15   3   8          6.84          5.44         3.66 o                         
 -13   3   8         14.28         13.33         4.06 o                         
 -11   3   8          3.37          3.60         2.96 o                         
  -7   3   8        190.18        197.21         9.55 o                         
  -5   3   8         72.91         73.03         5.69 o                         
  -3   3   8        185.66        206.55         7.89 o                         
  -1   3   8         41.58         40.90         3.49 o                         
   1   3   8         93.05        108.91         6.15 o                         
   3   3   8         26.61         22.94         2.34 o                         
   5   3   8         21.28         19.35         2.97 o                         
   7   3   8          3.59          4.04         2.44 o                         
   9   3   8         34.00         45.25         5.93 o                         
  11   3   8         12.03         14.02         3.48 o                         
  13   3   8         28.26         27.19         3.64 o                         
 -12   4   8         83.37         82.69         7.21 o                         
 -10   4   8         34.47         34.27         5.29 o                         
  -8   4   8         17.25         13.10         4.05 o                         
  -6   4   8        199.73        191.92        13.83 o                         
  -4   4   8         61.21         62.15         7.91 o                         
  -2   4   8        189.59        218.38        14.67 o                         
   0   4   8        162.61        188.14        13.34 o                         
   2   4   8        176.66        169.07        11.75 o                         
   4   4   8         48.09         46.65         3.91 o                         
   6   4   8         32.66         21.59         3.93 o                         
   8   4   8         29.80         29.72         4.02 o                         
  10   4   8         19.05         18.81         5.56 o                         
  -9   5   8         10.48          7.30         2.08 o                         
  -7   5   8         43.83         44.19         4.81 o                         
  -5   5   8         47.53         40.18         3.20 o                         
  -3   5   8         18.85         15.76         2.18 o                         
  -1   5   8          6.62          5.94         2.07 o                         
   1   5   8         16.96         16.97         2.16 o                         
   3   5   8          6.94          7.30         1.48 o                         
   5   5   8         21.84         22.04         1.99 o                         
 -20   1   9         10.74          8.72         2.20 o                         
 -18   1   9         73.20         74.95         5.91 o                         
 -16   1   9         94.65         96.01         6.76 o                         
 -12   1   9         47.50         39.63         4.27 o                         
 -10   1   9        531.72        557.74        20.41 o                         
  -8   1   9        307.63        292.20        16.44 o                         
  -6   1   9        350.31        389.47        18.17 o                         
   0   1   9       1457.69       1564.18        44.75 o                         
   4   1   9        153.81        161.76        12.08 o                         
   6   1   9        183.45        171.31         7.14 o                         
   8   1   9        926.31        971.15        21.92 o                         
  10   1   9        193.57        217.23        15.31 o                         
  12   1   9         42.99         45.59         4.91 o                         
  14   1   9         24.07         25.35         4.43 o                         
  16   1   9         25.21         25.31         3.34 o                         
 -19   2   9         25.60         24.67         2.35 o                         
 -17   2   9        160.16        175.14        19.22 o                         
 -15   2   9        119.89        119.70         7.48 o                         
 -13   2   9        218.58        248.36        15.89 o                         
 -11   2   9         49.89         54.88         7.32 o                         
  -7   2   9        406.40        425.35        22.79 o                         
  -5   2   9       1217.87       1141.40        39.19 o                         
  -1   2   9       3398.15       3548.32        92.72 o                         
   1   2   9         94.62        117.69        10.30 o                         
   3   2   9        373.05        366.01        13.70 o                         
   5   2   9        703.56        678.23        19.02 o                         
   7   2   9        808.65        784.37        17.86 o                         
   9   2   9         71.46         60.32         5.39 o                         
  11   2   9          5.33          6.04         2.09 o                         
  13   2   9         38.11         29.93         4.82 o                         
 -16   3   9         10.03          9.99         2.09 o                         
 -14   3   9         22.99         26.22         4.95 o                         
  -8   3   9        143.92        134.64        11.65 o                         
  -6   3   9        244.70        221.93        10.26 o                         
  -4   3   9        228.44        215.00         8.36 o                         
  -2   3   9        231.03        221.97         8.44 o                         
   0   3   9        363.56        365.74        11.04 o                         
   2   3   9        430.91        453.29        17.46 o                         
   4   3   9        137.92        134.47        11.20 o                         
   6   3   9         15.19         17.43         3.08 o                         
   8   3   9          9.38          8.47         3.69 o                         
  10   3   9         39.20         44.78         5.59 o                         
  12   3   9         77.56         61.01         5.72 o                         
 -13   4   9         86.66         92.93         6.56 o                         
 -11   4   9         11.12         10.93         3.03 o                         
  -9   4   9         78.61         60.89         7.26 o                         
  -7   4   9          8.47         16.15         4.39 o                         
  -5   4   9         67.62         82.16         9.14 o                         
  -3   4   9         47.35         48.44         4.89 o                         
  -1   4   9         14.51         17.12         4.59 o                         
   1   4   9         81.38         71.19         4.96 o                         
   3   4   9         67.60         76.84         4.94 o                         
   5   4   9         90.71        101.82         7.88 o                         
   7   4   9         25.59         33.36         4.20 o                         
   9   4   9         11.47         13.38         2.46 o                         
  -8   5   9         23.51         23.27         3.23 o                         
  -6   5   9         52.46         42.61         4.32 o                         
  -4   5   9         31.15         32.98         2.90 o                         
  -2   5   9         12.49          9.25         1.78 o                         
   0   5   9          0.32          0.80         1.02 o                         
   2   5   9         19.34         14.47         1.49 o                         
   4   5   9          0.90         -0.28         1.24 o                         
 -20   0  10         32.61         38.67         4.20 o                         
 -16   0  10       1184.59       1287.92        29.86 o                         
 -14   0  10        985.85       1100.35        38.96 o                         
 -12   0  10        274.57        277.66        16.00 o                         
   8   0  10         20.70         19.37         4.76 o                         
  10   0  10       1499.33       1708.72        54.25 o                         
  12   0  10         29.30         30.52         5.81 o                         
  14   0  10         13.48         13.49         3.45 o                         
 -19   1  10        127.39        140.22         6.38 o                         
 -17   1  10         32.95         31.36         3.82 o                         
 -15   1  10        138.41        133.44        11.63 o                         
 -13   1  10        391.31        411.10        14.43 o                         
 -11   1  10        990.40        987.82        24.56 o                         
  -9   1  10        248.84        251.37         8.38 o                         
  -7   1  10        433.66        445.98        20.63 o                         
  -1   1  10       1376.66       1313.71        40.24 o                         
   1   1  10        140.41        112.55         9.00 o                         
   5   1  10        330.22        357.52        12.54 o                         
   7   1  10        312.71        289.62        10.24 o                         
   9   1  10         43.48         31.01         5.98 o                         
  11   1  10        482.74        502.53        24.20 o                         
  13   1  10         57.68         59.90         5.02 o                         
  15   1  10         32.04         32.76         4.27 o                         
 -18   2  10          6.91          5.21         1.56 o                         
 -16   2  10          2.52          2.16         2.37 o                         
 -14   2  10         23.86         26.23         5.27 o                         
 -12   2  10          6.76          5.13         2.94 o                         
  -8   2  10        461.05        475.72        23.88 o                         
  -6   2  10        444.18        423.80        35.70 o                         
  -4   2  10        180.55        158.46        10.46 o                         
  -2   2  10       1318.61       1292.50        43.67 o                         
   0   2  10        523.46        535.08        10.93 o                         
   2   2  10        147.50        148.42         7.63 o                         
   4   2  10         56.82         58.69         6.80 o                         
   6   2  10         63.83         62.72         5.10 o                         
   8   2  10         11.15          8.27         3.77 o                         
  10   2  10          4.78          2.16         1.77 o                         
  12   2  10          0.21          1.16         1.37 o                         
  14   2  10         37.07         27.56         3.71 o                         
 -17   3  10          4.83          6.05         1.77 o                         
  -9   3  10         39.84         35.61         6.21 o                         
  -7   3  10         48.19         48.34         6.47 o                         
  -5   3  10       1193.43       1193.79        28.11 o                         
  -3   3  10        607.70        557.04        14.77 o                         
  -1   3  10        342.79        343.91        10.87 o                         
   1   3  10         35.20         36.48         4.17 o                         
   3   3  10        238.44        234.25        15.08 o                         
   5   3  10         99.42         90.39         9.51 o                         
   7   3  10         44.55         38.48         4.18 o                         
   9   3  10         13.13         10.67         2.29 o                         
  11   3  10          9.77         10.29         2.56 o                         
 -12   4  10         11.47          5.55         2.20 o                         
 -10   4  10         40.28         29.14         4.74 o                         
  -8   4  10         34.94         27.20         5.17 o                         
  -6   4  10         10.60          7.47         3.68 o                         
  -4   4  10         16.29         24.46         3.94 o                         
  -2   4  10         19.07         23.18         4.03 o                         
   0   4  10         60.36         55.50         5.89 o                         
   2   4  10         26.90         20.35         3.93 o                         
   4   4  10          7.82          7.63         2.58 o                         
   6   4  10         14.91         15.78         3.19 o                         
   8   4  10          3.99          3.56         1.61 o                         
  -7   5  10          5.32          4.00         1.15 o                         
  -5   5  10          9.23          8.38         1.67 o                         
  -3   5  10          6.12          6.33         1.49 o                         
  -1   5  10         38.42         42.48         7.39 o                         
   1   5  10         49.06         52.17         3.22 o                         
   3   5  10         67.29         63.95         4.56 o                         
 -18   1  11         34.97         46.94         3.94 o                         
 -16   1  11         10.91         10.51         3.77 o                         
 -14   1  11        146.32        171.65         8.97 o                         
 -12   1  11        108.30        104.83        20.84 o                         
 -10   1  11        159.70        157.55         8.00 o                         
  -8   1  11        102.54        114.30         9.59 o                         
  -6   1  11        345.46        352.59        18.52 o                         
  -2   1  11        248.27        228.05        13.26 o                         
   2   1  11        209.57        214.34        12.23 o                         
   4   1  11         72.59         72.16         5.34 o                         
   6   1  11         57.04         60.77         5.27 o                         
   8   1  11        436.56        464.24        18.13 o                         
  10   1  11        333.20        346.93        19.40 o                         
  12   1  11         33.26         28.50         5.23 o                         
  14   1  11          0.14         -0.70         1.23 o                         
 -19   2  11         42.21         38.33         3.88 o                         
 -17   2  11         48.63         53.68         6.06 o                         
 -15   2  11        111.42        107.89         9.88 o                         
 -13   2  11         36.01         41.24         6.50 o                         
  -9   2  11        233.97        235.24        17.05 o                         
  -7   2  11        567.43        523.98        16.70 o                         
  -5   2  11        615.03        620.61        14.60 o                         
  -3   2  11        102.10         87.57         7.43 o                         
  -1   2  11        251.51        274.82         8.37 o                         
   1   2  11         70.16         62.53         4.98 o                         
   3   2  11        360.08        363.00        18.68 o                         
   5   2  11         71.95         63.17         4.92 o                         
   7   2  11        102.27        101.27        10.28 o                         
   9   2  11         12.92         13.77         2.81 o                         
  11   2  11         18.19         16.50         5.65 o                         
  13   2  11         34.87         34.12         4.39 o                         
 -10   3  11        238.67        216.95        15.06 o                         
  -8   3  11         25.21         20.60         3.34 o                         
  -6   3  11        342.67        366.34        22.25 o                         
  -4   3  11        824.43        800.99        18.73 o                         
  -2   3  11        950.87        981.49        21.15 o                         
   0   3  11        175.80        174.20         8.97 o                         
   2   3  11        174.83        195.80        13.85 o                         
   4   3  11         77.43         87.06         9.24 o                         
   6   3  11        113.03        108.31        11.61 o                         
   8   3  11         73.75         70.00         5.23 o                         
  10   3  11         31.78         35.29         3.30 o                         
  12   3  11          5.45          4.33         1.55 o                         
 -13   4  11         13.56         11.93         2.33 o                         
 -11   4  11          0.61         -0.51         1.84 o                         
  -9   4  11         45.97         39.58         5.72 o                         
  -7   4  11         42.12         28.16         5.31 o                         
  -5   4  11         18.27         23.70         3.41 o                         
  -3   4  11          3.09          3.06         3.27 o                         
  -1   4  11         22.68         18.41         3.10 o                         
   1   4  11         21.47         19.94         3.80 o                         
   3   4  11         16.51         18.90         3.68 o                         
   5   4  11        120.64        133.73         8.40 o                         
   7   4  11         57.31         60.69         4.90 o                         
  -6   5  11          6.29          6.89         1.27 o                         
  -4   5  11         10.84         10.68         1.64 o                         
  -2   5  11          6.74          9.06         1.52 o                         
   0   5  11          2.51          3.77         1.11 o                         
   2   5  11          0.28          0.25         1.07 o                         
 -18   0  12          1.61          2.98         1.97 o                         
 -16   0  12        171.57        177.47         8.85 o                         
 -14   0  12        637.48        664.22        25.53 o                         
 -12   0  12        254.32        307.67        17.21 o                         
  10   0  12        199.89        199.83        14.19 o                         
  12   0  12          6.46          2.24         1.57 o                         
  14   0  12          5.50          3.84         1.85 o                         
 -19   1  12         95.03         94.92         8.35 o                         
 -17   1  12        121.85        116.55         6.76 o                         
 -15   1  12         80.02         78.30         6.34 o                         
 -13   1  12         83.97         79.34         6.17 o                         
 -11   1  12        520.12        535.04        16.76 o                         
  -9   1  12        255.71        270.22         8.98 o                         
  -7   1  12        175.22        190.69         9.06 o                         
   1   1  12         87.12         79.41         6.28 o                         
   3   1  12        238.42        237.38         8.13 o                         
   5   1  12         41.97         40.31         4.47 o                         
   7   1  12        256.26        258.61        15.61 o                         
   9   1  12         17.33         14.81         3.18 o                         
  11   1  12         52.01         51.01         6.79 o                         
  13   1  12         24.13         28.95         3.11 o                         
 -18   2  12          5.85          4.68         1.46 o                         
 -16   2  12          1.53          0.65         1.92 o                         
 -14   2  12         18.01         22.69         4.68 o                         
  -8   2  12        125.65        112.18        11.79 o                         
  -6   2  12        155.34        174.79         8.98 o                         
  -4   2  12        490.29        462.27        16.18 o                         
  -2   2  12         83.42         77.47         4.77 o                         
   0   2  12        137.32        111.97         5.83 o                         
   2   2  12         56.83         61.71         5.33 o                         
   4   2  12         76.97         61.79         7.96 o                         
   6   2  12          7.87          6.31         3.35 o                         
   8   2  12          2.54          0.60         1.80 o                         
  10   2  12          1.49          1.20         1.37 o                         
  12   2  12         20.47         22.43         3.93 o                         
 -11   3  12        143.73        140.56        11.45 o                         
  -9   3  12        244.63        208.50        14.92 o                         
  -7   3  12         79.49         76.86        11.38 o                         
  -5   3  12        258.43        274.19        33.58 o                         
  -3   3  12       1673.12       1643.09        36.89 o                         
  -1   3  12        339.95        306.08        12.42 o                         
   1   3  12        117.30        139.78        11.65 o                         
   3   3  12         84.52         84.44         9.15 o                         
   5   3  12        120.69        106.06        10.10 o                         
   7   3  12         35.08         31.80         3.64 o                         
   9   3  12         33.14         33.03         3.24 o                         
  11   3  12         35.32         27.24         3.92 o                         
 -12   4  12         29.37         27.43         3.70 o                         
 -10   4  12         26.38         18.53         3.25 o                         
  -8   4  12          0.36          2.81         2.41 o                         
  -6   4  12          4.45          4.65         3.17 o                         
  -4   4  12         64.52         68.57         5.54 o                         
  -2   4  12         58.58         58.80         5.80 o                         
   0   4  12          1.48          1.61         1.84 o                         
   2   4  12          1.80          0.48         1.58 o                         
   6   4  12         18.93         15.28         2.71 o                         
  -5   5  12         30.56         27.64         2.16 o                         
  -3   5  12         11.04         10.14         1.45 o                         
  -1   5  12          6.27          4.01         1.48 o                         
 -18   1  13          0.94          1.76         1.37 o                         
 -16   1  13         62.01         68.26         5.32 o                         
 -14   1  13        179.21        185.69         7.67 o                         
 -12   1  13         79.67         77.75         6.10 o                         
 -10   1  13          2.85          3.96         1.80 o                         
  -8   1  13         35.15         33.79         4.39 o                         
  -6   1  13        488.69        521.59        24.34 o                         
  -2   1  13         30.77         35.70         5.15 o                         
   0   1  13         28.19         25.16         2.61 o                         
   2   1  13         79.09         82.39         5.83 o                         
   4   1  13        564.92        581.01        20.14 o                         
   6   1  13         80.47         78.59         6.35 o                         
   8   1  13         66.96         80.34         6.43 o                         
  10   1  13         50.53         58.75         5.19 o                         
  12   1  13          1.19          1.53         1.32 o                         
 -17   2  13         70.87         71.83         6.59 o                         
 -15   2  13         39.84         38.78         5.73 o                         
  -9   2  13        267.44        253.68        18.49 o                         
  -7   2  13        121.62        103.28        11.77 o                         
  -5   2  13        552.45        550.76        12.61 o                         
  -3   2  13         33.28         31.09         4.01 o                         
  -1   2  13         78.83         80.80         4.81 o                         
   1   2  13        269.88        308.32        14.94 o                         
   3   2  13        200.24        223.51        14.92 o                         
   5   2  13         27.03         23.19         5.19 o                         
   9   2  13         47.47         47.85         4.51 o                         
  11   2  13        124.15        132.72         5.96 o                         
 -12   3  13         61.00         74.77         7.97 o                         
 -10   3  13         45.12         49.77         7.02 o                         
  -8   3  13         74.91         87.72         7.83 o                         
  -6   3  13        147.41        148.71         8.57 o                         
  -4   3  13        366.36        352.94        21.49 o                         
  -2   3  13        520.76        504.58        16.69 o                         
   0   3  13         94.54         89.57         9.26 o                         
   2   3  13         18.54         24.28         5.25 o                         
   6   3  13        153.93        169.12        12.29 o                         
   8   3  13         56.51         60.34         4.35 o                         
  10   3  13          2.27          2.50         0.90 o                         
 -11   4  13         10.12          9.03         2.42 o                         
  -9   4  13         28.53         28.57         4.67 o                         
  -7   4  13          7.12          7.69         3.11 o                         
  -5   4  13         11.82         15.54         2.77 o                         
  -3   4  13         20.47         24.30         5.26 o                         
  -1   4  13         89.68         85.98         4.51 o                         
   5   4  13          8.45          9.83         2.24 o                         
 -18   0  14         52.82         49.18         3.92 o                         
 -16   0  14         39.64         44.65         4.50 o                         
 -14   0  14        864.21        909.65        24.69 o                         
 -12   0  14        306.07        291.43        16.70 o                         
 -10   0  14        106.55        113.51         9.89 o                         
   2   0  14        912.01       1011.13        35.07 o                         
   4   0  14       1130.07       1204.42        40.50 o                         
   6   0  14        390.81        413.40        21.11 o                         
   8   0  14        130.70        139.53        11.84 o                         
  10   0  14        557.59        549.35        24.00 o                         
  12   0  14         95.19         92.15         7.26 o                         
 -19   1  14         23.22         17.12         1.98 o                         
 -17   1  14        289.68        314.83        10.94 o                         
 -15   1  14        217.86        246.43        11.19 o                         
 -13   1  14         76.67         81.55         6.25 o                         
 -11   1  14        358.06        340.69        12.99 o                         
  -9   1  14       1527.57       1431.22        47.11 o                         
  -7   1  14        318.91        309.05        12.48 o                         
  -3   1  14         30.42         25.49         4.81 o                         
  -1   1  14         34.18         35.17         3.69 o                         
   1   1  14         94.38        103.24        10.20 o                         
   3   1  14        298.18        293.50        12.07 o                         
   5   1  14        210.71        209.89        10.33 o                         
   7   1  14         84.53         84.03        12.65 o                         
   9   1  14        107.00         94.80         9.54 o                         
  11   1  14         33.26         32.00         3.43 o                         
 -18   2  14         19.51         16.89         2.33 o                         
  -6   2  14        481.74        475.19        11.87 o                         
  -4   2  14        104.91        108.55         7.53 o                         
  -2   2  14        660.05        644.50        15.97 o                         
   0   2  14         67.40         76.91         6.00 o                         
   2   2  14        410.12        394.04        20.61 o                         
   4   2  14          1.17         -0.87         2.74 o                         
   6   2  14        152.50        149.74        12.09 o                         
   8   2  14         23.90         25.43         3.25 o                         
  10   2  14         10.79         13.62         2.11 o                         
 -13   3  14          0.35          1.15         1.80 o                         
 -11   3  14         27.99         34.33         5.62 o                         
  -9   3  14         62.90         59.24         8.05 o                         
  -7   3  14         53.72         56.15         5.18 o                         
  -5   3  14         10.93          7.36         2.44 o                         
  -3   3  14         91.31         87.41         6.57 o                         
  -1   3  14        427.91        461.27        22.13 o                         
   1   3  14         17.34         20.27         4.58 o                         
   3   3  14          4.27          3.28         2.82 o                         
   5   3  14         24.84         22.29         3.10 o                         
   7   3  14          6.49          5.16         2.31 o                         
   9   3  14         29.11         29.39         2.57 o                         
 -12   4  14         14.07         12.37         2.21 o                         
 -10   4  14          2.97          3.36         1.30 o                         
  -8   4  14         28.77         25.51         4.44 o                         
  -6   4  14        169.63        159.51        11.18 o                         
  -4   4  14         66.86         70.84         5.21 o                         
  -2   4  14         12.70         12.19         1.81 o                         
   0   4  14         20.83         20.52         3.92 o                         
   4   4  14          2.82          1.89         1.50 o                         
 -18   1  15         17.34         19.91         2.36 o                         
 -16   1  15         46.94         48.59         3.82 o                         
 -14   1  15         26.78         20.74         2.43 o                         
 -12   1  15         16.06         12.45         2.93 o                         
 -10   1  15         55.99         54.00         7.26 o                         
  -8   1  15         39.42         34.52         5.70 o                         
  -6   1  15         79.84         76.63         9.60 o                         
  -4   1  15        474.03        489.13        22.24 o                         
  -2   1  15        156.08        156.71        11.51 o                         
   0   1  15        142.52        157.01         8.36 o                         
   2   1  15         96.80         93.47         6.67 o                         
   4   1  15        307.63        328.69        18.74 o                         
   6   1  15         90.43         96.74         7.70 o                         
   8   1  15        110.92        112.99         7.04 o                         
  10   1  15         38.31         33.80         2.82 o                         
 -17   2  15         15.04         14.38         1.93 o                         
  -9   2  15        252.62        253.84        15.85 o                         
  -7   2  15         40.33         38.29         6.28 o                         
  -5   2  15         83.29         83.43         6.23 o                         
  -3   2  15       1250.17       1253.53        33.01 o                         
  -1   2  15        273.05        279.46        11.66 o                         
   1   2  15         26.80         29.53         3.99 o                         
   3   2  15        100.31         96.19         9.61 o                         
   5   2  15        119.05        140.66        11.36 o                         
   7   2  15         58.50         55.76         4.63 o                         
   9   2  15         35.52         35.77         3.23 o                         
 -14   3  15         17.66         17.06         3.08 o                         
 -12   3  15         29.12         29.06         4.80 o                         
 -10   3  15          8.47          9.05         3.35 o                         
  -8   3  15         49.95         48.85         4.80 o                         
  -6   3  15        176.71        169.61        12.68 o                         
  -4   3  15          8.58          4.73         2.14 o                         
  -2   3  15          7.20          3.99         2.75 o                         
   0   3  15         30.72         44.34         6.53 o                         
   2   3  15        101.44        104.44         9.58 o                         
   4   3  15         13.97         22.93         4.38 o                         
   6   3  15         40.19         33.52         3.27 o                         
   8   3  15          1.95          2.86         1.45 o                         
 -11   4  15          6.25          6.69         1.29 o                         
  -9   4  15         17.93         24.08         3.86 o                         
  -7   4  15        106.28        135.97         9.55 o                         
  -5   4  15        115.08        102.97         8.56 o                         
  -3   4  15          9.35         10.31         1.62 o                         
  -1   4  15         13.50         12.98         3.14 o                         
   3   4  15          3.49          3.53         1.57 o                         
 -18   0  16         89.34         91.97         4.86 o                         
 -16   0  16         63.35         68.22        10.13 o                         
 -14   0  16          9.69          4.96         3.32 o                         
 -12   0  16         85.19         85.01         6.36 o                         
   2   0  16        156.28        166.81        12.64 o                         
   4   0  16        246.29        255.76        16.24 o                         
   6   0  16        124.02        136.08        11.49 o                         
   8   0  16          6.68          8.80         3.42 o                         
  10   0  16         22.72         24.37         4.01 o                         
 -17   1  16         29.20         28.86         3.22 o                         
 -15   1  16         30.61         33.38         3.12 o                         
 -13   1  16         25.99         24.66         6.09 o                         
 -11   1  16        186.19        186.13        13.15 o                         
  -5   1  16        253.80        270.64        16.17 o                         
  -3   1  16        304.94        282.70        16.53 o                         
  -1   1  16        731.76        702.04        21.42 o                         
   1   1  16        121.69        118.54         7.63 o                         
   3   1  16         43.02         43.18         6.99 o                         
   5   1  16         42.65         46.02         7.64 o                         
   7   1  16        230.33        230.22        14.81 o                         
   9   1  16         22.49         21.93         7.26 o                         
  11   1  16         13.01         10.71         2.31 o                         
 -16   2  16         11.90         15.89         2.14 o                         
 -12   2  16         70.47         73.41         7.72 o                         
 -10   2  16         35.86         33.26         5.59 o                         
  -8   2  16          9.22         11.66         3.97 o                         
  -6   2  16        105.69         95.31         9.63 o                         
  -4   2  16        258.71        257.86         9.24 o                         
  -2   2  16         40.67         35.61         6.04 o                         
   0   2  16          1.57          3.16         2.43 o                         
   2   2  16         79.30         79.47         8.77 o                         
   4   2  16         36.10         44.08         6.49 o                         
   6   2  16         34.22         24.98         4.72 o                         
   8   2  16          2.50          2.33         1.32 o                         
 -13   3  16          2.32          2.84         1.99 o                         
 -11   3  16          5.08          4.40         2.65 o                         
  -9   3  16         22.56         21.82         4.59 o                         
  -7   3  16          9.97          8.32         2.29 o                         
  -5   3  16          0.92          2.24         1.56 o                         
  -3   3  16         42.43         38.82         6.06 o                         
  -1   3  16         10.21         18.95         4.58 o                         
   1   3  16         18.30         22.34         4.54 o                         
   3   3  16         27.97         25.44         4.59 o                         
   5   3  16         36.42         35.68         4.32 o                         
   7   3  16          1.85          2.17         1.30 o                         
 -10   4  16         28.42         26.80         4.26 o                         
  -8   4  16         45.06         53.78         5.25 o                         
  -6   4  16         90.52         88.44         7.12 o                         
  -4   4  16        203.07        215.70         8.17 o                         
  -2   4  16         20.58         27.87         4.10 o                         
   0   4  16          7.53          8.94         2.39 o                         
 -16   1  17         86.81         85.10         6.88 o                         
 -14   1  17        156.78        156.23         7.73 o                         
  -6   1  17        335.24        343.66        18.92 o                         
  -4   1  17         22.06         26.99         5.35 o                         
  -2   1  17         71.69         79.03         6.06 o                         
   0   1  17        183.88        208.07        14.31 o                         
   2   1  17         15.80         19.45         3.34 o                         
   4   1  17         47.92         53.06         7.37 o                         
   6   1  17         70.36         72.96         6.15 o                         
   8   1  17        108.76        104.64         8.50 o                         
  10   1  17         48.98         46.61         4.56 o                         
 -15   2  17         69.49         71.13         6.47 o                         
 -13   2  17         37.04         49.61         5.99 o                         
 -11   2  17         36.97         40.02         5.87 o                         
  -9   2  17         42.65         46.66         6.78 o                         
  -7   2  17         47.79         51.38         7.44 o                         
  -5   2  17         62.33         68.89         5.37 o                         
  -3   2  17          7.92          4.96         2.10 o                         
  -1   2  17        192.69        200.21        14.01 o                         
   3   2  17         99.67        105.67         9.50 o                         
   5   2  17         61.00         60.49         6.89 o                         
   7   2  17        116.88        114.73         7.30 o                         
 -12   3  17         41.69         42.74         5.00 o                         
 -10   3  17         33.32         29.71         4.85 o                         
  -8   3  17         33.31         40.36         4.00 o                         
  -6   3  17         53.22         52.43         4.63 o                         
  -4   3  17         52.47         60.03         7.07 o                         
  -2   3  17         23.38         28.85         5.20 o                         
   0   3  17         40.15         48.58         6.16 o                         
   2   3  17         80.86         73.24         7.27 o                         
   4   3  17         12.84         14.11         2.09 o                         
   6   3  17          5.09          5.25         1.64 o                         
  -7   4  17         52.59         50.99         4.87 o                         
  -5   4  17        188.78        201.29        10.06 o                         
  -3   4  17        110.13        106.46         7.24 o                         
  -1   4  17         58.82         69.92         5.54 o                         
 -16   0  18         49.34         46.93         4.09 o                         
 -14   0  18         33.97         30.50         3.54 o                         
 -12   0  18         74.05         83.76         8.65 o                         
  -2   0  18        174.24        182.08        13.02 o                         
   4   0  18         94.94         94.43         9.22 o                         
   6   0  18         27.10         29.69         5.12 o                         
   8   0  18         12.02         10.86         2.91 o                         
 -17   1  18         18.40         18.04         1.43 o                         
 -15   1  18         70.35         69.26         5.29 o                         
  -9   1  18         25.45         23.51         5.42 o                         
  -7   1  18        106.75        102.10        10.04 o                         
  -5   1  18        259.64        272.28        16.72 o                         
  -3   1  18        546.88        547.55        17.57 o                         
  -1   1  18        179.68        195.87        14.07 o                         
   1   1  18        241.70        239.67        15.29 o                         
   7   1  18         88.05         87.58         7.62 o                         
 -14   2  18         33.67         35.24         2.62 o                         
 -12   2  18         20.62         22.15         2.99 o                         
 -10   2  18        130.72        122.40         7.12 o                         
  -8   2  18         56.92         64.17         7.57 o                         
  -6   2  18         40.61         36.95         6.48 o                         
  -4   2  18          2.30          1.18         1.38 o                         
  -2   2  18          8.07          5.67         3.32 o                         
   6   2  18         29.25         36.35         3.06 o                         
 -13   3  18          7.57         11.23         2.26 o                         
 -11   3  18          2.51          0.46         1.38 o                         
  -9   3  18          4.62          5.51         2.45 o                         
  -7   3  18         32.73         37.38         3.66 o                         
  -5   3  18          9.27          6.71         2.72 o                         
  -3   3  18          5.54         11.31         3.42 o                         
   1   3  18         48.37         43.37         5.45 o                         
   3   3  18          7.61         10.22         2.03 o                         
 -16   1  19         10.20         11.46         1.43 o                         
 -14   1  19         77.15         85.30         5.36 o                         
 -12   1  19         32.73         27.11         5.06 o                         
 -10   1  19        227.46        208.80        13.97 o                         
  -8   1  19        200.70        206.56        14.09 o                         
  -6   1  19        159.48        175.79        13.03 o                         
  -4   1  19        213.83        225.00        10.49 o                         
  -2   1  19        111.32        110.57        10.31 o                         
   0   1  19         34.89         29.35         5.50 o                         
 -15   2  19         29.34         25.69         3.20 o                         
 -13   2  19          7.55         10.71         1.65 o                         
 -11   2  19          6.94          8.50         2.05 o                         
  -9   2  19         13.35         13.58         3.76 o                         
  -7   2  19         59.09         58.83         7.33 o                         
  -5   2  19         53.86         59.21         6.24 o                         
  -3   2  19        139.06        140.66         8.45 o                         
   5   2  19         79.06         64.03         5.32 o                         
 -10   3  19         25.89         33.03         4.07 o                         
  -8   3  19         19.75         21.39         3.63 o                         
  -6   3  19         37.14         33.35         4.48 o                         
  -4   3  19         46.79         52.91         5.81 o                         
  -2   3  19         73.14         70.76         6.77 o                         
   0   3  19          1.05          0.48         1.85 o                         
   2   3  19         24.54         19.07         2.10 o                         
 -16   0  20         41.54         36.34         4.06 o                         
 -14   0  20         81.81         86.95         5.60 o                         
 -12   0  20         40.83         39.51         4.90 o                         
  -4   0  20          9.25         10.76         3.74 o                         
  -2   0  20        296.34        289.78        16.02 o                         
 -15   1  20         45.49         48.79         3.44 o                         
 -13   1  20         23.75         26.60         3.08 o                         
 -11   1  20         11.57          7.28         3.16 o                         
  -9   1  20          8.09          9.44         3.38 o                         
  -7   1  20        115.56         99.24         6.65 o                         
  -5   1  20         20.55         19.29         4.62 o                         
  -3   1  20        120.09        125.96        10.86 o                         
  -1   1  20         26.60         32.29         5.67 o                         
 -12   2  20         45.58         43.13         3.42 o                         
 -10   2  20          8.30          5.55         2.47 o                         
  -8   2  20         15.19         12.00         3.39 o                         
  -6   2  20          6.28          5.66         2.58 o                         
  -4   2  20         44.57         44.25         5.99 o                         
  -2   2  20         54.00         49.55         5.96 o                         
   0   2  20         23.48         17.09         3.81 o                         
   4   2  20          0.38          1.63         1.37 o                         
  -5   3  20          5.52          5.01         2.08 o                         
  -3   3  20          0.41         -0.43         1.48 o                         
  -1   3  20         12.82         11.20         2.61 o                         
   1   3  20         10.05          8.44         2.07 o                         
 -14   1  21         31.58         38.60         3.12 o                         
 -12   1  21         14.25         13.09         4.15 o                         
 -10   1  21          8.29          9.74         2.20 o                         
  -8   1  21         65.40         68.10         5.15 o                         
  -6   1  21          5.39          5.63         2.50 o                         
  -4   1  21         58.63         48.30         6.68 o                         
  -2   1  21         11.66         10.97         3.41 o                         
 -11   2  21         22.05         17.76         3.03 o                         
  -9   2  21         58.92         67.16         6.33 o                         
  -5   2  21         28.40         35.41         4.98 o                         
  -1   2  21         65.62         57.16         5.89 o                         
   1   2  21         43.91         35.94         4.43 o                         
   3   2  21         37.54         32.70         3.68 o                         
  -4   3  21         15.89         18.76         2.77 o                         
  -6   0  22        503.25        552.99        22.20 o                         
  -4   0  22        156.09        168.06        10.95 o                         
 -13   1  22          1.03          0.80         1.23 o                         
 -11   1  22        131.47        136.00         7.46 o                         
  -9   1  22         69.62         80.41         5.00 o                         
  -7   1  22         22.14         23.48         4.19 o                         
  -5   1  22          2.62          3.06         2.11 o                         
  -3   1  22         37.67         40.13         5.48 o                         
  -6   2  22          4.29          3.04         1.88 o                         
   0   2  22         33.93         27.86         3.49 o                         
 -10   1  23          1.68          1.76         0.73 o                         
  -8   1  23          1.12          2.28         1.75 o                         
  -6   1  23          9.55         12.87         3.03 o                         
  -4   1  23          6.76          9.88         2.91 o                         
 -10   0  24         23.21         23.59         3.12 o                         
  -8   0  24          4.61          3.11         1.59 o                         
  -6   0  24         60.89         61.21         5.39 o                         
  -7   1  24          6.83         11.21         2.39 o                         
  -5   1  24          0.98          0.75         1.39 o                         
                                                                                
