# Supplementary material for: Syntheses, crystal structures and Hirshfeld surface analysis of 2-(benzyl­sulfan­yl)-5-[4-(di­methyl­amino)­phen­yl]-1,3,4-oxa­diazole and 2-[(2-chloro-6-fluoro­benz­yl)sulfan­yl]-5-[4-(di­methyl­amino)­phen­yl]-1,3,4-oxa­diazole
Source: Acta Crystallogr E Crystallogr Commun. 2023 May 19;79(Pt 6):552–6. doi: 10.1107/S2056989023004164 (PMC10242748; doi:10.1107/S2056989023004164)
Supplement: Supplementary file 3 [file e-79-00552-IIsup3.hkl]

data_II                                                                         
_shelx_title ' II in P2(1)/c'                                                   
_shelx_refln_list_code          4                                               
_shelx_F_calc_maximum      185.64                                               
_exptl_crystal_F_000       752.00                                               
_reflns_d_resolution_high  0.8131                                               
                                                                                
loop_                                                                           
 _space_group_symop_operation_xyz                                               
 'x, y, z'                                                                      
 '-x, y+1/2, -z+1/2'                                                            
 '-x, -y, -z'                                                                   
 'x, -y-1/2, z-1/2'                                                             
                                                                                
_cell_length_a    16.3080                                                       
_cell_length_b     7.9787                                                       
_cell_length_c    13.0721                                                       
_cell_angle_alpha  90.000                                                       
_cell_angle_beta  103.331                                                       
_cell_angle_gamma  90.000                                                       
                                                                                
_shelx_F_squared_multiplier     1.000                                           
                                                                                
loop_                                                                           
 _refln_index_h                                                                 
 _refln_index_k                                                                 
 _refln_index_l                                                                 
 _refln_F_squared_calc                                                          
 _refln_F_squared_meas                                                          
 _refln_F_squared_sigma                                                         
 _refln_observed_status                                                         
   1   0   0       1140.11       1112.40        13.78 o                         
   2   0   0        269.11        296.28         4.75 o                         
   3   0   0       5431.19       5230.68        57.58 o                         
   4   0   0       4663.76       4549.73        87.87 o                         
   5   0   0       2165.97       2280.16        32.92 o                         
   6   0   0         21.14         46.87         4.23 o                         
   7   0   0        817.51        881.92        22.19 o                         
   8   0   0       1329.74       1301.84        37.66 o                         
   9   0   0        201.21        233.25         9.93 o                         
  10   0   0         74.33         94.88         6.71 o                         
  11   0   0         60.61         73.21         4.53 o                         
  12   0   0        163.63        181.98        11.39 o                         
  13   0   0         13.14          9.63         2.92 o                         
  14   0   0          5.86         18.39         3.80 o                         
  15   0   0         33.05         45.83         5.84 o                         
  16   0   0          0.92          3.70         1.90 o                         
  17   0   0        108.01        142.21         6.61 o                         
  18   0   0         91.36         97.65         4.95 o                         
  19   0   0         52.59         55.72         3.19 o                         
   1   1   0       2542.35       2494.08        27.81 o                         
   2   1   0         50.85         49.56         1.23 o                         
   3   1   0      15218.44      13636.62        90.19 o                         
   4   1   0      10799.28      10131.23        95.75 o                         
   5   1   0        593.12        571.29         6.52 o                         
   6   1   0        468.78        467.08         6.65 o                         
   7   1   0        704.83        674.40        13.00 o                         
   8   1   0        172.64        193.25         5.34 o                         
   9   1   0       1612.08       1634.50        24.63 o                         
  10   1   0        158.13        194.31         7.79 o                         
  11   1   0        193.18        179.73         6.29 o                         
  12   1   0        307.69        309.44        11.39 o                         
  13   1   0        729.41        724.83        24.81 o                         
  14   1   0        208.52        198.80        12.55 o                         
  15   1   0         73.18         98.30         5.98 o                         
  16   1   0        135.76        146.29         7.02 o                         
  17   1   0          0.39          0.03         1.06 o                         
  18   1   0        174.38        189.50         7.42 o                         
  19   1   0         67.60         63.93         2.75 o                         
   0   2   0       9703.10       8253.20       110.44 o                         
   1   2   0       2226.54       2154.37        24.89 o                         
   2   2   0          1.33         19.61         2.63 o                         
   3   2   0        284.12        305.18         4.34 o                         
   4   2   0        344.01        287.30         5.10 o                         
   5   2   0         28.18         24.87         1.75 o                         
   6   2   0          9.44         13.52         1.54 o                         
   7   2   0       1016.95       1029.87        15.22 o                         
   8   2   0       2267.11       2211.49        32.04 o                         
   9   2   0        762.45        763.88        22.62 o                         
  10   2   0        243.86        187.65         5.48 o                         
  11   2   0         11.23          9.89         1.29 o                         
  12   2   0       1031.26       1013.72        14.14 o                         
  13   2   0         38.54         41.25         3.35 o                         
  14   2   0          9.83          9.93         2.24 o                         
  15   2   0        162.61        189.02         8.14 o                         
  16   2   0        227.24        241.77        19.41 o                         
  17   2   0         21.44         16.83         1.95 o                         
  18   2   0         44.18         48.85         3.19 o                         
  19   2   0         14.02         12.26         2.04 o                         
   1   3   0        304.09        309.15         5.99 o                         
   2   3   0        262.01        302.86         5.89 o                         
   3   3   0        232.02        223.20         5.19 o                         
   4   3   0       1402.66       1539.82        17.87 o                         
   5   3   0        428.74        402.09        10.07 o                         
   6   3   0       1680.15       1565.40        33.39 o                         
   7   3   0        380.16        368.63        14.57 o                         
   8   3   0       1401.29       1324.00        17.71 o                         
   9   3   0        715.29        719.67        14.38 o                         
  10   3   0         36.42         27.27         3.56 o                         
  11   3   0       1254.35       1226.78        26.93 o                         
  12   3   0        207.86        216.90         7.69 o                         
  13   3   0          3.57          2.08         1.54 o                         
  14   3   0        118.04        126.73         6.81 o                         
  15   3   0         71.81         79.06         5.16 o                         
  16   3   0          0.22          0.58         1.12 o                         
  17   3   0         10.56         13.43         2.63 o                         
  18   3   0          0.19         -0.29         1.17 o                         
   0   4   0          2.03          3.21         1.03 o                         
   1   4   0        513.75        514.73         8.39 o                         
   2   4   0       1939.13       1874.78        21.82 o                         
   3   4   0       1565.32       1613.12        19.41 o                         
   4   4   0        595.49        579.08        10.44 o                         
   5   4   0        431.26        395.87        10.01 o                         
   6   4   0        262.48        256.75        17.37 o                         
   7   4   0          3.48          2.61         0.93 o                         
   8   4   0        236.25        211.47         6.09 o                         
   9   4   0        105.60        104.05         4.57 o                         
  10   4   0        272.40        268.62        24.52 o                         
  11   4   0        405.97        409.07        13.84 o                         
  12   4   0        599.98        636.41        24.52 o                         
  13   4   0         11.95         15.18         4.09 o                         
  14   4   0          0.57          1.46         1.75 o                         
  15   4   0         84.19        110.35         8.47 o                         
  16   4   0         40.46         48.17         5.25 o                         
  17   4   0         16.19         13.14         2.34 o                         
   1   5   0       1558.17       1449.23        19.15 o                         
   2   5   0        571.51        611.17        10.54 o                         
   3   5   0        307.63        307.19         6.96 o                         
   4   5   0        584.43        542.74         9.91 o                         
   5   5   0         69.42         77.25         3.92 o                         
   6   5   0        708.50        674.20        20.67 o                         
   7   5   0       1501.02       1498.98        28.57 o                         
   8   5   0         25.09         26.66         3.08 o                         
   9   5   0        197.19        207.16         8.56 o                         
  10   5   0        256.10        281.42        14.89 o                         
  11   5   0          0.05          0.58         2.04 o                         
  12   5   0          0.03         -0.58         1.75 o                         
  13   5   0        144.22        139.54         9.93 o                         
  14   5   0         60.84         63.93         6.42 o                         
  15   5   0         51.01         71.81         6.13 o                         
  16   5   0         53.59         49.34         3.19 o                         
   0   6   0        665.71        626.40        20.44 o                         
   1   6   0          5.01          3.19         1.06 o                         
   2   6   0        196.03        183.91         5.26 o                         
   3   6   0       1688.83       1699.50        20.76 o                         
   4   6   0          2.06          1.46         2.04 o                         
   5   6   0        265.24        241.34        19.27 o                         
   6   6   0       1008.27       1020.80        23.00 o                         
   7   6   0         35.08         29.93         4.09 o                         
   8   6   0          0.60         -0.45         1.24 o                         
   9   6   0         10.85          4.96         2.92 o                         
  10   6   0         41.20         40.87         5.55 o                         
  11   6   0         11.00         11.34         2.24 o                         
  12   6   0        207.80        208.15        11.39 o                         
  13   6   0        106.82         94.00         7.01 o                         
  14   6   0         13.53         14.16         2.03 o                         
  15   6   0         52.89         48.17         3.08 o                         
   1   7   0         64.56         66.02         5.16 o                         
   2   7   0         18.88         15.93         3.21 o                         
   3   7   0          5.13          5.15         1.75 o                         
   4   7   0         29.01         27.40         3.19 o                         
   5   7   0          4.76          5.55         2.63 o                         
   6   7   0         39.53         47.12         4.43 o                         
   7   7   0        215.64        246.75        16.06 o                         
   8   7   0        135.51        133.56        14.30 o                         
   9   7   0        232.01        244.93        13.14 o                         
  10   7   0         51.19         53.11         4.23 o                         
  11   7   0         21.67         22.63         2.68 o                         
  12   7   0          0.77          0.76         0.97 o                         
  13   7   0         10.65          7.01         2.04 o                         
   0   8   0         22.41         17.52         3.80 o                         
   1   8   0         14.16         12.78         2.48 o                         
   2   8   0         12.29         10.29         4.38 o                         
   3   8   0          4.06          3.05         1.36 o                         
   4   8   0          4.99          5.11         1.65 o                         
   5   8   0          3.06          4.60         1.61 o                         
   6   8   0          9.47          6.97         1.75 o                         
   7   8   0        102.96        116.80        12.55 o                         
   8   8   0          6.56          7.67         1.65 o                         
   9   8   0         43.58         42.62         4.67 o                         
  10   8   0         81.26         78.24         5.55 o                         
  11   8   0         13.52         12.26         2.04 o                         
   1   9   0         73.63         75.95         3.27 o                         
   2   9   0          5.90          4.63         0.89 o                         
   3   9   0         53.10         56.32         2.68 o                         
   4   9   0         44.08         55.76         5.25 o                         
   5   9   0         13.97         15.18         2.92 o                         
   6   9   0         31.34         24.23         3.21 o                         
   7   9   0         20.73         17.47         1.75 o                         
 -19   1   1          4.39          5.08         1.01 o                         
 -18   1   1          5.87          9.06         1.45 o                         
 -17   1   1          0.78          4.69         1.61 o                         
 -16   1   1         12.78         16.05         3.07 o                         
 -15   1   1        206.70        228.00        13.14 o                         
 -14   1   1         21.72         34.74         5.55 o                         
 -13   1   1        163.79        160.44         7.42 o                         
 -12   1   1        123.27        107.04         5.88 o                         
 -11   1   1        114.65        104.47         4.75 o                         
 -10   1   1        139.47        121.72         4.79 o                         
  -9   1   1          9.37          3.57         0.96 o                         
  -8   1   1        211.26        223.73         4.84 o                         
  -7   1   1        404.38        354.55         6.19 o                         
  -6   1   1       7129.64       6860.16        59.64 o                         
  -5   1   1         75.44         65.89         1.71 o                         
  -4   1   1        757.56        806.78         7.53 o                         
  -3   1   1       3325.49       3190.47        23.57 o                         
  -2   1   1        461.59        487.50         5.48 o                         
  -1   1   1      14902.30      12399.31       116.01 o                         
   0   1   1         27.46         22.80         0.84 o                         
   1   1   1        650.87        615.80         6.75 o                         
   2   1   1          9.46          8.35         0.81 o                         
   3   1   1       2824.51       2775.77        19.18 o                         
   4   1   1      10397.05       9834.12        83.53 o                         
   5   1   1       1926.26       1977.86        18.76 o                         
   6   1   1          1.07          1.09         0.51 o                         
   7   1   1        407.04        409.52         9.48 o                         
   8   1   1       1621.03       1624.88        37.95 o                         
   9   1   1         45.17         38.24         4.09 o                         
  10   1   1        700.18        640.57        12.89 o                         
  11   1   1         36.16         43.12         3.15 o                         
  12   1   1        432.12        442.55        20.00 o                         
  13   1   1        238.10        240.91        10.86 o                         
  14   1   1         18.72         21.83         3.07 o                         
  15   1   1          9.31          5.41         1.45 o                         
  16   1   1         49.13         44.48         3.13 o                         
  17   1   1         10.73         10.07         1.53 o                         
  18   1   1          8.97          8.03         1.18 o                         
  19   1   1          4.30          2.04         1.17 o                         
 -19   2   1         11.17         11.68         1.44 o                         
 -18   2   1         50.44         54.76         3.72 o                         
 -17   2   1         37.74         41.75         5.25 o                         
 -16   2   1          2.86          0.58         2.34 o                         
 -15   2   1          4.40         12.26         3.50 o                         
 -14   2   1        783.62        832.58        28.32 o                         
 -13   2   1        319.63        307.99         7.84 o                         
 -12   2   1          5.76          9.16         1.33 o                         
 -11   2   1        200.00        186.94         5.21 o                         
 -10   2   1       1947.61       1915.69        24.05 o                         
  -9   2   1        271.28        269.98         9.26 o                         
  -8   2   1        356.79        315.39         9.54 o                         
  -7   2   1        142.01        128.54         4.21 o                         
  -6   2   1         74.30         99.37         4.26 o                         
  -5   2   1        117.69        154.15         5.23 o                         
  -4   2   1       1034.97       1063.83        16.15 o                         
  -3   2   1        226.13        203.59         3.16 o                         
  -2   2   1      30004.38      24598.20       270.35 o                         
  -1   2   1       2538.81       2359.66        21.38 o                         
   0   2   1        796.43        750.48         7.74 o                         
   1   2   1        122.31        126.52         3.05 o                         
   2   2   1         83.95         61.26         1.71 o                         
   3   2   1        220.90        190.83         3.45 o                         
   4   2   1         88.57         94.49         2.46 o                         
   5   2   1       1273.71       1224.28        12.85 o                         
   6   2   1       1251.03       1249.93        17.24 o                         
   7   2   1          1.62          0.73         0.60 o                         
   8   2   1         41.47         39.82         2.99 o                         
   9   2   1       1096.50       1179.69        32.99 o                         
  10   2   1         36.78         26.65         2.36 o                         
  11   2   1         43.21         47.72         2.82 o                         
  12   2   1          7.28          6.98         1.29 o                         
  13   2   1         33.21         36.82         3.81 o                         
  14   2   1        112.31        119.52         6.60 o                         
  15   2   1        138.74        153.68         5.95 o                         
  16   2   1          5.59         10.69         1.62 o                         
  17   2   1         19.09         18.97         1.89 o                         
  18   2   1         55.05         55.76         4.67 o                         
 -18   3   1         20.59         20.73         2.92 o                         
 -17   3   1          1.79          0.88         1.46 o                         
 -16   3   1          0.19          0.85         1.12 o                         
 -15   3   1          2.02         -0.88         1.44 o                         
 -14   3   1        166.33        172.02         7.84 o                         
 -13   3   1         59.39         52.53         4.43 o                         
 -12   3   1        198.24        197.79         9.60 o                         
 -11   3   1          2.63          6.23         1.63 o                         
 -10   3   1         11.32          6.80         1.53 o                         
  -9   3   1         77.06         71.86         4.94 o                         
  -8   3   1          4.59          2.19         1.03 o                         
  -7   3   1         54.99         60.81         3.51 o                         
  -6   3   1        303.53        349.74         7.59 o                         
  -5   3   1         23.67         14.03         1.39 o                         
  -4   3   1       1483.50       1470.09        15.22 o                         
  -3   3   1        341.97        292.03         4.57 o                         
  -2   3   1        220.23        248.98         5.28 o                         
  -1   3   1        930.83        971.52        13.70 o                         
   0   3   1        303.76        338.82         5.50 o                         
   1   3   1       1186.81       1122.84        16.39 o                         
   2   3   1         27.35         69.46         5.98 o                         
   3   3   1        673.71        687.64        12.79 o                         
   4   3   1        343.22        384.57        16.79 o                         
   5   3   1          1.67          1.61         0.83 o                         
   6   3   1        663.80        641.27        13.73 o                         
   7   3   1        202.39        201.90         7.01 o                         
   8   3   1        181.11        215.21         6.29 o                         
   9   3   1        225.05        256.46         8.00 o                         
  10   3   1        253.86        265.23        10.59 o                         
  11   3   1        440.54        408.05        21.89 o                         
  12   3   1        192.07        190.80        18.39 o                         
  13   3   1         14.32          9.79         2.27 o                         
  14   3   1          2.30          3.54         1.61 o                         
  15   3   1         77.40         62.87         4.54 o                         
  16   3   1         14.48         10.51         2.63 o                         
  17   3   1          0.09          0.29         1.46 o                         
  18   3   1          0.41         -0.29         0.88 o                         
 -17   4   1          4.73          5.84         1.75 o                         
 -16   4   1          9.89         12.26         2.92 o                         
 -15   4   1          5.98          4.96         2.63 o                         
 -14   4   1         36.35         38.53         5.55 o                         
 -13   4   1        153.93        163.77        11.39 o                         
 -12   4   1        133.07        125.82         9.93 o                         
 -11   4   1        676.75        646.39        23.35 o                         
 -10   4   1         39.32         27.90         8.47 o                         
  -9   4   1         64.11         62.14         4.76 o                         
  -8   4   1        523.47        522.40        11.44 o                         
  -7   4   1        927.38        946.31        14.01 o                         
  -6   4   1         14.77         23.35         3.21 o                         
  -5   4   1       3087.28       3208.60        68.90 o                         
  -4   4   1         10.48          9.83         1.23 o                         
  -3   4   1        131.09        169.12         4.26 o                         
  -2   4   1        139.58        184.68         6.99 o                         
  -1   4   1         92.78         83.01         5.25 o                         
   0   4   1       1198.44       1196.86        36.93 o                         
   1   4   1         25.39         45.55         2.17 o                         
   2   4   1         16.37          9.58         1.28 o                         
   3   4   1         14.07          8.69         1.23 o                         
   4   4   1         91.13         89.44         4.43 o                         
   5   4   1         28.32         31.13         3.80 o                         
   6   4   1        141.12        118.92         5.47 o                         
   7   4   1        144.30        144.34         3.83 o                         
   8   4   1        487.76        484.41        10.99 o                         
   9   4   1         68.10         65.04         3.50 o                         
  10   4   1        131.15        129.84         6.96 o                         
  11   4   1          8.61         11.09         3.50 o                         
  12   4   1        794.99        807.48        28.32 o                         
  13   4   1         10.31         12.26         3.50 o                         
  14   4   1        132.20        122.90         9.34 o                         
  15   4   1         84.12         86.70         7.30 o                         
  16   4   1         24.34         30.36         3.80 o                         
  17   4   1         16.60         15.18         2.34 o                         
 -16   5   1          7.21          5.66         1.33 o                         
 -15   5   1          1.71          2.18         1.33 o                         
 -14   5   1          5.28          5.84         2.34 o                         
 -13   5   1         10.97         16.64         3.80 o                         
 -12   5   1          0.97          3.50         2.04 o                         
 -11   5   1         13.27         15.18         3.50 o                         
 -10   5   1        175.05        200.56        10.51 o                         
  -9   5   1         11.73          9.88         1.71 o                         
  -8   5   1        203.84        175.00         7.81 o                         
  -7   5   1        405.40        388.09        17.66 o                         
  -6   5   1        138.81        123.11         6.23 o                         
  -5   5   1          5.57          3.37         1.33 o                         
  -4   5   1          0.14          1.22         0.69 o                         
  -3   5   1         18.36         36.91         7.61 o                         
  -2   5   1         22.83         15.25         1.57 o                         
  -1   5   1         37.75         45.92         2.82 o                         
   0   5   1         81.87         75.46         3.28 o                         
   1   5   1        658.30        707.67        11.78 o                         
   2   5   1        314.41        329.95         7.65 o                         
   3   5   1          6.74          7.81         0.96 o                         
   4   5   1        546.05        560.24        15.62 o                         
   5   5   1         50.89         44.17         2.97 o                         
   6   5   1          5.89          8.05         1.62 o                         
   7   5   1        106.11        121.24         6.24 o                         
   8   5   1          0.13         -0.18         0.76 o                         
   9   5   1         63.36         65.38         5.84 o                         
  10   5   1         50.06         51.96         6.42 o                         
  11   5   1         80.10         90.21         8.47 o                         
  12   5   1         17.24         16.64         3.80 o                         
  13   5   1          1.59          4.96         2.63 o                         
  14   5   1         40.89         38.83         4.96 o                         
  15   5   1          2.80          1.46         1.46 o                         
  16   5   1         22.24         18.32         2.48 o                         
 -15   6   1         28.66         28.05         2.37 o                         
 -14   6   1          6.98          9.25         1.82 o                         
 -13   6   1          1.16          1.59         1.31 o                         
 -12   6   1          6.17          9.34         2.92 o                         
 -11   6   1          7.03          9.67         2.06 o                         
 -10   6   1          3.53          3.50         2.63 o                         
  -9   6   1         42.19         40.58         5.84 o                         
  -8   6   1        255.86        253.10        14.30 o                         
  -7   6   1        252.17        262.44        14.60 o                         
  -6   6   1          3.60          5.76         1.72 o                         
  -5   6   1        136.77        134.07         7.55 o                         
  -4   6   1        759.18        771.34        13.10 o                         
  -3   6   1         83.77         76.82         4.19 o                         
  -2   6   1          3.11          4.29         0.93 o                         
  -1   6   1         24.28         20.86         1.78 o                         
   0   6   1         75.05         88.51         4.05 o                         
   1   6   1          5.19          5.01         1.19 o                         
   2   6   1        261.71        241.78         5.51 o                         
   3   6   1         40.97         42.18         2.25 o                         
   4   6   1         33.67         36.42         6.42 o                         
   5   6   1         46.72         45.81         3.35 o                         
   6   6   1        282.46        286.81         7.54 o                         
   7   6   1         73.10         83.08         6.28 o                         
   8   6   1          0.02          1.17         1.44 o                         
   9   6   1          8.67         12.61         2.48 o                         
  10   6   1         34.81         37.37         5.25 o                         
  11   6   1        255.74        267.43         9.49 o                         
  12   6   1        211.68        234.13        11.97 o                         
  13   6   1         19.17         18.39         3.21 o                         
  14   6   1          1.75          2.34         1.46 o                         
  15   6   1         46.99         41.16         4.09 o                         
 -13   7   1          0.04         -0.29         1.46 o                         
 -12   7   1          0.61          0.58         1.17 o                         
 -11   7   1         17.73         21.02         3.21 o                         
 -10   7   1          9.93          9.46         2.03 o                         
  -9   7   1         30.61         51.91         8.17 o                         
  -8   7   1          0.86          0.58         2.63 o                         
  -7   7   1         71.19         68.73         5.05 o                         
  -6   7   1         75.79         70.06         7.30 o                         
  -5   7   1         18.97         13.43         3.50 o                         
  -4   7   1        141.81        154.16         8.26 o                         
  -3   7   1        268.83        267.99        14.60 o                         
  -2   7   1         67.90         60.14         7.01 o                         
  -1   7   1         32.07         33.86         5.55 o                         
   0   7   1        187.46        192.97        12.55 o                         
   1   7   1         20.16         20.44         4.38 o                         
   2   7   1         14.35          7.15         3.50 o                         
   3   7   1         13.83         12.90         2.45 o                         
   4   7   1         26.08         22.79         3.10 o                         
   5   7   1         10.72         10.11         1.91 o                         
   6   7   1          1.61          0.63         1.23 o                         
   7   7   1          9.71         12.87         2.48 o                         
   8   7   1         75.99         77.09         5.26 o                         
   9   7   1         30.74         28.10         3.19 o                         
  10   7   1         29.25         30.36         4.38 o                         
  11   7   1         61.99         50.79         5.55 o                         
  12   7   1         11.28         11.93         1.75 o                         
  13   7   1         54.05         57.51         4.67 o                         
 -11   8   1          4.95          3.80         1.46 o                         
 -10   8   1         11.41          9.93         2.34 o                         
  -9   8   1          2.60          0.58         1.46 o                         
  -8   8   1        113.28        113.56         7.88 o                         
  -7   8   1         11.50          8.34         3.80 o                         
  -6   8   1          1.74          0.58         1.24 o                         
  -5   8   1          9.92          9.34         2.92 o                         
  -4   8   1          8.53          7.10         1.57 o                         
  -3   8   1         24.69         26.82         3.02 o                         
  -2   8   1          3.09          3.63         1.40 o                         
  -1   8   1          9.24          7.97         1.74 o                         
   0   8   1          2.38          0.27         1.23 o                         
   1   8   1         39.71         42.98         3.47 o                         
   2   8   1          3.65          3.50         1.51 o                         
   3   8   1          0.43         -0.33         0.96 o                         
   4   8   1         21.49         22.84         2.47 o                         
   5   8   1          3.06          3.83         1.54 o                         
   6   8   1         43.40         45.61         5.55 o                         
   7   8   1          7.61          8.48         1.86 o                         
   8   8   1         33.39         36.93         3.10 o                         
   9   8   1          2.35          2.42         1.12 o                         
  10   8   1          8.02          5.84         1.75 o                         
  -7   9   1          8.46          8.29         1.33 o                         
  -6   9   1         12.36         11.09         2.34 o                         
  -5   9   1          5.23          4.09         1.75 o                         
  -4   9   1         28.54         30.43         2.18 o                         
  -3   9   1          3.42          1.38         0.72 o                         
  -2   9   1          2.84          2.38         0.83 o                         
  -1   9   1          2.43          5.48         0.98 o                         
   0   9   1          3.10          1.14         0.77 o                         
   1   9   1         25.96         33.62         2.02 o                         
   2   9   1          7.65          7.00         1.01 o                         
   3   9   1          5.16          2.53         0.74 o                         
   4   9   1          5.82         14.01         2.63 o                         
   5   9   1        100.61        121.44         7.30 o                         
   6   9   1         33.99         29.78         3.50 o                         
   7   9   1         26.93         30.65         3.21 o                         
 -19   0   2          0.35          0.73         1.03 o                         
 -18   0   2         83.00         91.58         6.42 o                         
 -17   0   2         96.70         91.67         7.88 o                         
 -16   0   2        375.83        399.36        17.81 o                         
 -15   0   2        944.68        961.91        31.24 o                         
 -14   0   2        979.27        900.60        29.78 o                         
 -13   0   2        169.06        158.23        10.51 o                         
 -12   0   2       2043.48       1946.43        82.18 o                         
 -11   0   2        388.77        362.97        21.02 o                         
 -10   0   2       1498.91       1455.36        63.79 o                         
  -9   0   2       1367.31       1358.51        22.33 o                         
  -8   0   2         25.07         18.16         2.26 o                         
  -7   0   2       1215.46       1164.80        13.94 o                         
  -6   0   2       4614.38       4347.23        43.15 o                         
  -5   0   2        416.27        421.46         5.22 o                         
  -4   0   2       2357.73       2319.57        17.41 o                         
  -3   0   2        179.06        179.55         2.27 o                         
  -2   0   2       7584.89       6731.59        47.87 o                         
  -1   0   2          0.31          0.88         0.18 o                         
   0   0   2          6.15          7.92         0.76 o                         
   1   0   2       1175.27       1136.93        27.15 o                         
   2   0   2       1135.73       1206.27        20.73 o                         
   3   0   2      34462.37      28959.98       311.02 o                         
   4   0   2      16976.21      16410.44       218.40 o                         
   5   0   2       8190.18       8063.28        89.44 o                         
   6   0   2       8503.10       8676.97       118.58 o                         
   7   0   2      13913.28      14163.15       191.66 o                         
   8   0   2       5767.27       5406.03        78.00 o                         
   9   0   2       2465.16       2484.03        55.47 o                         
  10   0   2         61.52         78.99         4.53 o                         
  11   0   2        333.35        314.25        10.00 o                         
  12   0   2         13.02         11.68         3.21 o                         
  13   0   2         42.68         41.66         3.92 o                         
  14   0   2         38.78         40.75         4.02 o                         
  15   0   2         17.51         16.48         2.68 o                         
  16   0   2         39.03         36.48         3.40 o                         
  17   0   2          0.72          0.73         1.61 o                         
  18   0   2         13.99         10.77         4.09 o                         
 -19   1   2          0.21         -0.04         0.72 o                         
 -18   1   2          0.87          0.24         0.95 o                         
 -17   1   2          0.18          0.00         1.24 o                         
 -16   1   2         10.50         12.26         3.21 o                         
 -15   1   2         32.99         31.24         5.25 o                         
 -14   1   2         74.49         62.18         7.30 o                         
 -13   1   2        470.43        459.66        13.30 o                         
 -12   1   2        127.93        130.33         6.48 o                         
 -11   1   2       1314.36       1316.28        27.35 o                         
 -10   1   2       1911.58       2027.06        43.24 o                         
  -9   1   2         96.81         84.81         3.04 o                         
  -8   1   2       2044.68       1977.15        26.15 o                         
  -7   1   2        512.43        442.59         7.13 o                         
  -6   1   2        757.81        824.11        12.33 o                         
  -5   1   2       2026.86       1929.13        24.21 o                         
  -4   1   2        120.85        110.88         2.48 o                         
  -3   1   2      15780.95      14242.80       154.05 o                         
  -2   1   2      14455.05      12675.83       150.08 o                         
  -1   1   2       2847.62       2743.77        23.83 o                         
   0   1   2         51.05         50.57         2.87 o                         
   1   1   2       1658.76       1668.43        19.19 o                         
   2   1   2       4559.89       4403.28        42.40 o                         
   3   1   2       1269.28       1300.68        11.43 o                         
   4   1   2       3263.68       3186.85        24.13 o                         
   5   1   2       3206.48       3218.54        26.69 o                         
   6   1   2         14.71         20.34         1.59 o                         
   7   1   2        936.81        989.08        15.36 o                         
   8   1   2        902.66        948.34        21.57 o                         
   9   1   2       1342.16       1368.28        34.45 o                         
  10   1   2         84.38         68.24         3.53 o                         
  11   1   2          3.08          2.67         1.02 o                         
  12   1   2        901.60        896.45        16.50 o                         
  13   1   2        315.79        317.18        11.97 o                         
  14   1   2         85.21         88.36         4.66 o                         
  15   1   2         79.76         85.88         4.42 o                         
  16   1   2         39.78         42.04         3.78 o                         
  17   1   2         53.03         55.44         3.13 o                         
  18   1   2         11.70          7.27         1.33 o                         
 -19   2   2         27.34         33.03         2.48 o                         
 -18   2   2          0.50          0.69         1.17 o                         
 -17   2   2         71.23         84.66         7.01 o                         
 -16   2   2         49.70         62.18         6.71 o                         
 -15   2   2        270.06        291.35        15.18 o                         
 -14   2   2        629.62        694.79        25.11 o                         
 -13   2   2        111.27        110.24         5.04 o                         
 -12   2   2          0.37          0.51         0.83 o                         
 -11   2   2         38.62         48.10         2.53 o                         
 -10   2   2        444.84        397.57         9.40 o                         
  -9   2   2          0.28         -0.58         1.24 o                         
  -8   2   2        327.16        308.99         8.90 o                         
  -7   2   2         90.58         85.12         3.21 o                         
  -6   2   2       3839.29       4125.97        48.78 o                         
  -5   2   2        686.22        743.02         9.78 o                         
  -4   2   2        795.11        772.41         8.54 o                         
  -3   2   2       4064.78       4008.63        56.14 o                         
  -2   2   2      28472.74      24297.29       227.52 o                         
  -1   2   2         10.50          9.96         0.94 o                         
   0   2   2       3900.51       3699.90        36.64 o                         
   1   2   2       4483.52       4386.08        42.91 o                         
   2   2   2         19.76         17.82         1.65 o                         
   3   2   2       1035.59       1030.25        13.81 o                         
   4   2   2       2453.30       2326.23        22.03 o                         
   5   2   2         91.78        100.07         2.90 o                         
   6   2   2       3247.16       3284.00        34.76 o                         
   7   2   2         59.31         48.08         3.81 o                         
   8   2   2         47.01         38.83         4.67 o                         
   9   2   2        294.72        262.06         6.29 o                         
  10   2   2        234.44        241.96         7.19 o                         
  11   2   2        122.01        110.81         5.45 o                         
  12   2   2          1.82          2.08         0.93 o                         
  13   2   2        141.54        179.00         8.04 o                         
  14   2   2         73.60         70.21         5.05 o                         
  15   2   2         12.18         19.94         5.40 o                         
  16   2   2        229.41        237.14         8.46 o                         
  17   2   2         18.07         13.72         2.92 o                         
  18   2   2         21.59         26.57         3.21 o                         
 -18   3   2         30.79         35.62         3.80 o                         
 -17   3   2        152.87        166.11         9.05 o                         
 -16   3   2         33.57         40.89         3.61 o                         
 -15   3   2         95.35        106.62         8.17 o                         
 -14   3   2          2.30          3.65         1.65 o                         
 -13   3   2         24.56         28.03         4.96 o                         
 -12   3   2        345.55        356.97        12.03 o                         
 -11   3   2         44.70         43.28         3.53 o                         
 -10   3   2         32.27         28.50         2.70 o                         
  -9   3   2         80.64         79.27         4.13 o                         
  -8   3   2        382.41        405.15        15.18 o                         
  -7   3   2        287.71        317.86         9.39 o                         
  -6   3   2       1188.73       1183.20        21.78 o                         
  -5   3   2        345.42        334.64         7.23 o                         
  -4   3   2        617.72        584.87         8.61 o                         
  -3   3   2       5526.82       5493.91        62.81 o                         
  -2   3   2        251.01        284.91        17.66 o                         
  -1   3   2       7329.68       7000.90        68.35 o                         
   0   3   2       7281.56       6967.31        67.98 o                         
   1   3   2         18.99         22.31         1.30 o                         
   2   3   2       5323.01       4999.57        49.81 o                         
   3   3   2       1656.94       1584.38        18.20 o                         
   4   3   2         14.35         13.12         1.15 o                         
   5   3   2       2065.01       2048.69        27.23 o                         
   6   3   2          1.08          3.94         1.03 o                         
   7   3   2       1292.62       1298.43        34.59 o                         
   8   3   2       1084.95       1105.17        18.07 o                         
   9   3   2         70.30         75.43         5.05 o                         
  10   3   2        290.80        292.60         9.23 o                         
  11   3   2        572.53        545.17        18.68 o                         
  12   3   2        205.99        209.25        14.45 o                         
  13   3   2          4.63          1.75         1.44 o                         
  14   3   2         97.81        121.91        10.22 o                         
  15   3   2         72.48         76.19         4.85 o                         
  16   3   2        167.42        176.03         9.63 o                         
  17   3   2         44.27         45.25         4.09 o                         
 -18   4   2          4.84          7.30         2.04 o                         
 -17   4   2         43.07         47.58         4.67 o                         
 -16   4   2         14.63         19.56         3.50 o                         
 -15   4   2         36.18         34.45         4.96 o                         
 -14   4   2        134.75        139.25         9.93 o                         
 -13   4   2          9.75          3.50         2.63 o                         
 -12   4   2          0.76          0.58         2.04 o                         
 -11   4   2         94.91         91.32         5.78 o                         
 -10   4   2        205.17        198.04        11.68 o                         
  -9   4   2        191.06        181.79        20.29 o                         
  -8   4   2         46.23         54.82         3.66 o                         
  -7   4   2        132.41        113.66         5.44 o                         
  -6   4   2        252.18        265.66        11.39 o                         
  -5   4   2        955.35       1010.86        25.98 o                         
  -4   4   2          7.48          3.23         0.89 o                         
  -3   4   2        870.07        927.34        14.77 o                         
  -2   4   2       2656.42       2583.60        32.97 o                         
  -1   4   2         49.73         45.79         3.10 o                         
   0   4   2          3.00          0.88         0.91 o                         
   1   4   2          3.72          8.87         2.24 o                         
   2   4   2        312.97        340.15         7.57 o                         
   3   4   2       1152.70       1078.43        20.73 o                         
   4   4   2       3424.66       3435.14        73.86 o                         
   5   4   2         35.40         42.43         3.80 o                         
   6   4   2        765.08        765.94        10.88 o                         
   7   4   2         17.78         19.84         1.87 o                         
   8   4   2        289.22        291.93         5.97 o                         
   9   4   2          0.22          1.28         0.85 o                         
  10   4   2        663.69        612.09        18.08 o                         
  11   4   2         79.00         65.39         7.30 o                         
  12   4   2         28.58         21.02         4.67 o                         
  13   4   2         25.33         27.73         4.67 o                         
  14   4   2          3.51          0.58         2.04 o                         
  15   4   2         14.57         18.39         3.50 o                         
  16   4   2         35.69         31.82         3.80 o                         
 -17   5   2         37.97         32.46         2.45 o                         
 -16   5   2        184.71        204.44        11.39 o                         
 -15   5   2         22.99         27.17         2.92 o                         
 -14   5   2         47.83         50.33         5.40 o                         
 -13   5   2        228.85        250.48        13.43 o                         
 -12   5   2          4.07          3.21         2.34 o                         
 -11   5   2        149.60        166.40        10.80 o                         
 -10   5   2        267.60        248.61         9.50 o                         
  -9   5   2        144.32        136.21         6.80 o                         
  -8   5   2        330.57        315.89        12.12 o                         
  -7   5   2        150.18        145.18         9.05 o                         
  -6   5   2        131.41        126.27         6.15 o                         
  -5   5   2        158.22        131.60         6.15 o                         
  -4   5   2        152.14        154.04         5.44 o                         
  -3   5   2        133.52        162.39         4.34 o                         
  -2   5   2          7.99          8.32         1.21 o                         
  -1   5   2         24.57         25.00         2.24 o                         
   0   5   2        103.21         94.91         4.21 o                         
   1   5   2        284.88        294.79         8.49 o                         
   2   5   2          2.65          9.59         1.14 o                         
   3   5   2         52.61         63.98         2.99 o                         
   4   5   2        179.49        177.84         7.14 o                         
   5   5   2        361.94        364.63         7.18 o                         
   6   5   2        248.69        243.50         5.82 o                         
   7   5   2        936.06        928.32        14.95 o                         
   8   5   2        100.44        111.83         3.71 o                         
   9   5   2        450.82        437.50        11.00 o                         
  10   5   2        159.50        174.91         8.25 o                         
  11   5   2        235.42        217.20        13.14 o                         
  12   5   2         83.12         73.57         7.30 o                         
  13   5   2          3.47          1.17         1.75 o                         
  14   5   2        302.02        334.55        14.30 o                         
  15   5   2        209.02        209.02         9.63 o                         
 -15   6   2         15.12         17.90         1.95 o                         
 -14   6   2         46.60         43.05         7.01 o                         
 -13   6   2         63.16         71.98         4.82 o                         
 -12   6   2         33.80         43.44         3.93 o                         
 -11   6   2         36.73         38.68         3.17 o                         
 -10   6   2        147.11        137.21        10.22 o                         
  -9   6   2          2.83          5.84         2.92 o                         
  -8   6   2         33.51         29.78         4.96 o                         
  -7   6   2        346.17        337.47        16.93 o                         
  -6   6   2        143.03        131.66         9.93 o                         
  -5   6   2        100.32        102.76         8.76 o                         
  -4   6   2        900.60        843.62        13.13 o                         
  -3   6   2        778.64        790.95        15.54 o                         
  -2   6   2         78.21         76.66         3.68 o                         
  -1   6   2        113.62        117.44         4.51 o                         
   0   6   2         72.51         73.92         3.60 o                         
   1   6   2         16.04         14.46         1.80 o                         
   2   6   2        295.35        301.77         6.73 o                         
   3   6   2        164.36        157.21         7.22 o                         
   4   6   2        125.94        133.23         5.55 o                         
   5   6   2        480.26        457.65         9.80 o                         
   6   6   2        169.07        150.81         6.26 o                         
   7   6   2         84.73         88.43         4.83 o                         
   8   6   2        223.68        210.97         9.93 o                         
   9   6   2        100.72         95.86         5.98 o                         
  10   6   2        569.86        632.32        23.65 o                         
  11   6   2        182.38        208.12         8.15 o                         
  12   6   2         81.57         78.24         6.71 o                         
  13   6   2         82.26         95.46         6.71 o                         
  14   6   2         38.27         46.42         4.09 o                         
 -14   7   2          4.93          5.55         1.75 o                         
 -13   7   2         38.24         37.95         4.38 o                         
 -12   7   2         21.84         18.37         4.09 o                         
 -11   7   2         56.29         53.61         4.20 o                         
 -10   7   2         37.26         37.36         3.70 o                         
  -9   7   2        103.27        110.82         6.39 o                         
  -8   7   2         36.07         45.83         6.13 o                         
  -7   7   2        266.24        271.20        14.89 o                         
  -6   7   2         18.55         18.98         4.38 o                         
  -5   7   2         35.91         36.78         5.55 o                         
  -4   7   2          1.32          1.73         1.33 o                         
  -3   7   2        186.19        198.81        13.14 o                         
  -2   7   2         22.40         24.90         3.49 o                         
  -1   7   2        546.13        569.62        21.75 o                         
   0   7   2        486.72        553.84        18.10 o                         
   1   7   2          0.07          0.00         1.44 o                         
   2   7   2        188.75        227.65         8.09 o                         
   3   7   2        190.43        185.51         7.14 o                         
   4   7   2        184.46        176.39         8.55 o                         
   5   7   2         76.82         91.13         7.30 o                         
   6   7   2         10.18          3.99         1.95 o                         
   7   7   2        152.78        174.37         7.93 o                         
   8   7   2         64.83         70.82         5.25 o                         
   9   7   2         38.27         48.46         4.02 o                         
  10   7   2         89.38        100.22         7.15 o                         
  11   7   2          1.28          2.63         1.75 o                         
  12   7   2         28.55         31.28         2.45 o                         
 -11   8   2         27.19         21.31         2.92 o                         
 -10   8   2          3.27          2.63         1.46 o                         
  -9   8   2          2.70          0.58         1.46 o                         
  -8   8   2          7.57          4.96         2.04 o                         
  -7   8   2         36.10         39.03         3.40 o                         
  -6   8   2          6.65          4.81         3.65 o                         
  -5   8   2        180.51        207.56        11.39 o                         
  -4   8   2        196.49        179.43         8.23 o                         
  -3   8   2          0.08         -1.12         1.16 o                         
  -2   8   2        207.37        224.32        12.70 o                         
  -1   8   2         37.32         41.15         3.99 o                         
   0   8   2          0.66          1.61         1.28 o                         
   1   8   2        410.18        451.48        11.26 o                         
   2   8   2         15.78         21.36         2.05 o                         
   3   8   2        143.91        162.70         7.33 o                         
   4   8   2        116.14        141.88         9.93 o                         
   5   8   2         51.99         58.09         4.23 o                         
   6   8   2         74.58         81.91         4.85 o                         
   7   8   2         15.12         18.95         2.37 o                         
   8   8   2         29.65         34.72         3.07 o                         
   9   8   2         72.04         86.12         5.84 o                         
  10   8   2          0.52          2.34         1.46 o                         
  -7   9   2         10.75          7.01         1.75 o                         
  -6   9   2         46.45         44.37         4.09 o                         
  -5   9   2         22.01         20.73         3.21 o                         
  -4   9   2         27.52         31.86         1.73 o                         
  -3   9   2         35.57         45.00         2.74 o                         
  -2   9   2          1.40          1.76         0.82 o                         
  -1   9   2        114.01        117.16         4.04 o                         
   0   9   2          6.53          5.42         0.96 o                         
   1   9   2          0.25          0.95         0.70 o                         
   2   9   2        156.86        166.98         7.30 o                         
   3   9   2         27.73         29.11         2.10 o                         
   4   9   2         12.43         14.30         2.63 o                         
   5   9   2         51.48         60.72         4.96 o                         
   6   9   2          3.84          6.13         1.75 o                         
 -19   1   3          3.10          7.24         1.46 o                         
 -18   1   3          0.89          0.76         0.97 o                         
 -17   1   3          5.56          4.41         1.67 o                         
 -16   1   3        150.10        151.51        10.51 o                         
 -15   1   3         58.33         58.09         6.71 o                         
 -14   1   3          3.45         -0.58         2.92 o                         
 -13   1   3         46.10         53.39         4.32 o                         
 -12   1   3         68.60         62.05         3.24 o                         
 -11   1   3          5.62          2.26         1.12 o                         
 -10   1   3         68.62         85.95         3.59 o                         
  -9   1   3        516.19        507.70         8.68 o                         
  -8   1   3       2094.72       2052.64        22.98 o                         
  -7   1   3        130.62        146.25         4.21 o                         
  -6   1   3         36.68         38.70         1.63 o                         
  -5   1   3       1485.81       1409.13        18.14 o                         
  -4   1   3       4475.91       4260.94        42.37 o                         
  -3   1   3      14721.00      13372.51       125.78 o                         
  -2   1   3       1318.50       1208.88        12.93 o                         
  -1   1   3        514.81        468.78         5.31 o                         
   0   1   3        194.40        202.43         3.41 o                         
   1   1   3          5.98          5.48         0.70 o                         
   2   1   3        871.46        815.55         9.56 o                         
   3   1   3        176.08        218.65         3.11 o                         
   4   1   3        620.91        650.02         7.73 o                         
   5   1   3         55.03         84.23         2.70 o                         
   6   1   3       1390.61       1591.07        18.90 o                         
   7   1   3        870.71        844.39        12.26 o                         
   8   1   3       1352.15       1337.68        17.83 o                         
   9   1   3        440.21        474.69        10.22 o                         
  10   1   3          1.26          1.91         1.33 o                         
  11   1   3        893.00        907.52        16.62 o                         
  12   1   3        424.85        451.62        13.56 o                         
  13   1   3         17.73         25.88         2.58 o                         
  14   1   3        162.13        167.16         7.72 o                         
  15   1   3         53.17         57.00         3.54 o                         
  16   1   3         15.64         17.53         1.91 o                         
  17   1   3          0.84         -0.13         1.46 o                         
  18   1   3          4.03          2.34         1.17 o                         
 -19   2   3          9.36         10.07         1.44 o                         
 -18   2   3         17.42         17.00         2.37 o                         
 -17   2   3         83.58         84.08         7.30 o                         
 -16   2   3         81.04         97.50         8.17 o                         
 -15   2   3         38.67         41.16         5.84 o                         
 -14   2   3        369.76        389.73        17.81 o                         
 -13   2   3        270.59        273.91         7.11 o                         
 -12   2   3          2.81          2.12         1.43 o                         
 -11   2   3        151.30        154.49         4.87 o                         
 -10   2   3         90.22         85.63         4.95 o                         
  -9   2   3         13.15         13.08         2.19 o                         
  -8   2   3         16.22          8.47         2.04 o                         
  -7   2   3       4188.56       4574.83        92.54 o                         
  -6   2   3        305.38        272.40         7.19 o                         
  -5   2   3         79.37         90.87         3.57 o                         
  -4   2   3        520.88        483.12         7.77 o                         
  -3   2   3       4833.46       4648.65        53.14 o                         
  -2   2   3       1614.22       1487.21        18.99 o                         
  -1   2   3        376.15        362.94         6.40 o                         
   0   2   3        193.10        228.71         4.71 o                         
   1   2   3       1317.47       1293.60        28.90 o                         
   2   2   3       1605.53       1631.29        20.50 o                         
   3   2   3        610.54        529.93         8.64 o                         
   4   2   3       1187.31       1159.98        12.58 o                         
   5   2   3        501.45        547.49         7.48 o                         
   6   2   3         70.40         90.57         3.04 o                         
   7   2   3        332.86        346.93         8.16 o                         
   8   2   3        158.27        157.31         4.83 o                         
   9   2   3        110.20        101.53         3.93 o                         
  10   2   3          1.98          2.42         1.77 o                         
  11   2   3         18.07         19.79         2.24 o                         
  12   2   3        186.00        193.49         6.90 o                         
  13   2   3        133.08        177.72         8.14 o                         
  14   2   3         17.03         22.99         3.08 o                         
  15   2   3         49.79         40.78         3.61 o                         
  16   2   3          2.03          0.58         1.46 o                         
  17   2   3          4.77          1.17         1.46 o                         
 -19   3   3          3.35          1.46         1.17 o                         
 -18   3   3          1.34          1.38         1.12 o                         
 -17   3   3          0.05          0.58         1.46 o                         
 -16   3   3         74.23         79.48         7.30 o                         
 -15   3   3          6.45          8.79         5.25 o                         
 -14   3   3          0.93          0.58         1.44 o                         
 -13   3   3         53.80         44.96         5.84 o                         
 -12   3   3         63.73         65.70         7.15 o                         
 -11   3   3         15.70         13.70         2.37 o                         
 -10   3   3        175.21        159.58         9.78 o                         
  -9   3   3         76.31         67.14         6.42 o                         
  -8   3   3         96.41         86.41         6.13 o                         
  -7   3   3       1291.65       1483.88        35.62 o                         
  -6   3   3        291.94        321.07        10.36 o                         
  -5   3   3       2186.54       2217.91        39.87 o                         
  -4   3   3        548.76        505.66        11.01 o                         
  -3   3   3        700.49        739.17        14.32 o                         
  -2   3   3        256.95        249.47         6.91 o                         
  -1   3   3        827.91        931.81        16.82 o                         
   0   3   3        198.17        196.03         4.83 o                         
   1   3   3         54.92         46.06         2.19 o                         
   2   3   3         20.02         20.89         1.57 o                         
   3   3   3        268.66        281.59         6.22 o                         
   4   3   3        639.95        705.35        12.05 o                         
   5   3   3        575.53        594.33         9.50 o                         
   6   3   3        358.91        334.59         8.06 o                         
   7   3   3         15.25         20.93         1.60 o                         
   8   3   3          7.00          7.82         1.52 o                         
   9   3   3        223.25        223.07         6.23 o                         
  10   3   3        404.79        397.05        10.31 o                         
  11   3   3         10.19         10.71         1.79 o                         
  12   3   3         47.09         49.17         3.48 o                         
  13   3   3          8.26         10.23         2.27 o                         
  14   3   3         21.56         22.26         3.07 o                         
  15   3   3         17.20         15.79         2.27 o                         
  16   3   3         50.06         45.83         4.67 o                         
  17   3   3          6.14          7.59         1.75 o                         
 -18   4   3         37.36         35.43         2.53 o                         
 -17   4   3         45.61         46.71         4.67 o                         
 -16   4   3          8.82         11.09         2.92 o                         
 -15   4   3         35.27         50.50         5.84 o                         
 -14   4   3          7.25          5.72         2.03 o                         
 -13   4   3         26.69         27.15         4.67 o                         
 -12   4   3        114.78        126.70         9.63 o                         
 -11   4   3          9.01          7.93         3.21 o                         
 -10   4   3        260.39        232.56         9.18 o                         
  -9   4   3        141.85        130.20         9.05 o                         
  -8   4   3         20.74         29.06        10.36 o                         
  -7   4   3        142.87        144.94         6.50 o                         
  -6   4   3        755.53        842.51        25.98 o                         
  -5   4   3          7.44          1.99         0.97 o                         
  -4   4   3       7230.16       7588.18       106.71 o                         
  -3   4   3          8.11          9.68         1.75 o                         
  -2   4   3        373.23        372.99        15.91 o                         
  -1   4   3        367.24        410.49         9.01 o                         
   0   4   3       1162.36       1286.66        23.02 o                         
   1   4   3         64.38         66.53         3.81 o                         
   2   4   3         83.11        115.28         5.05 o                         
   3   4   3       1282.25       1292.25        34.89 o                         
   4   4   3         38.85         35.93         2.99 o                         
   5   4   3         18.36         28.13         2.82 o                         
   6   4   3         10.88         10.72         1.19 o                         
   7   4   3         30.76         26.34         1.89 o                         
   8   4   3          4.23          6.75         1.14 o                         
   9   4   3         45.40         43.06         2.72 o                         
  10   4   3         65.40         65.68         7.30 o                         
  11   4   3          4.91          2.34         2.34 o                         
  12   4   3          4.49          1.46         2.04 o                         
  13   4   3         89.29        101.01         8.76 o                         
  14   4   3          7.21         15.18         3.50 o                         
  15   4   3        134.85        122.61         7.88 o                         
  16   4   3         42.01         35.32         3.50 o                         
 -17   5   3         11.00         10.70         1.54 o                         
 -16   5   3          3.54          2.63         1.75 o                         
 -15   5   3          1.32          2.02         1.24 o                         
 -14   5   3         12.12          7.27         2.04 o                         
 -13   5   3         70.24         72.80         5.24 o                         
 -12   5   3          0.23          0.00         1.46 o                         
 -11   5   3         26.19         22.77         4.38 o                         
 -10   5   3         12.22         10.88         2.37 o                         
  -9   5   3         48.21         45.32         3.99 o                         
  -8   5   3         46.73         49.92         6.13 o                         
  -7   5   3          0.38          1.46         1.75 o                         
  -6   5   3         95.29        112.10         9.05 o                         
  -5   5   3         25.39         31.21         3.19 o                         
  -4   5   3         33.56         31.39         2.17 o                         
  -3   5   3        559.27        529.91        11.23 o                         
  -2   5   3        393.12        362.68        10.94 o                         
  -1   5   3          0.12          0.00         1.03 o                         
   0   5   3          1.98          2.48         1.24 o                         
   1   5   3        354.31        337.14         7.37 o                         
   2   5   3        261.02        234.60         6.22 o                         
   3   5   3        388.19        397.44        11.54 o                         
   4   5   3         32.72         31.97         2.05 o                         
   5   5   3         16.38         15.95         1.55 o                         
   6   5   3         66.54         65.82         3.07 o                         
   7   5   3          1.70          1.61         0.85 o                         
   8   5   3        692.88        705.12        12.72 o                         
   9   5   3        161.75        170.60         6.62 o                         
  10   5   3        158.05        145.56         5.99 o                         
  11   5   3         19.59         18.98         4.09 o                         
  12   5   3         16.32         23.06         4.09 o                         
  13   5   3          9.59          4.96         2.34 o                         
  14   5   3         44.73         47.88         4.96 o                         
  15   5   3         59.32         63.35         4.96 o                         
 -15   6   3         70.01         74.03         6.28 o                         
 -14   6   3          0.22         -0.37         1.12 o                         
 -13   6   3         41.55         40.81         3.94 o                         
 -12   6   3          5.98          5.99         1.89 o                         
 -11   6   3          0.06         -0.66         1.08 o                         
 -10   6   3         68.70         69.10         5.36 o                         
  -9   6   3         78.82         73.28         5.67 o                         
  -8   6   3         38.66         29.17         3.81 o                         
  -7   6   3         63.72         50.84         4.75 o                         
  -6   6   3          1.13          1.46         2.04 o                         
  -5   6   3        258.87        241.72        14.01 o                         
  -4   6   3          3.19          3.78         0.92 o                         
  -3   6   3         14.87         17.39         1.69 o                         
  -2   6   3          0.43          0.65         0.79 o                         
  -1   6   3        385.55        411.55        11.52 o                         
   0   6   3        111.29        123.25         4.83 o                         
   1   6   3        175.91        174.45         5.17 o                         
   2   6   3         82.37         76.36         3.08 o                         
   3   6   3          1.72          2.43         1.03 o                         
   4   6   3        220.26        227.78         5.89 o                         
   5   6   3          0.08          1.24         1.16 o                         
   6   6   3         52.87         55.76         4.94 o                         
   7   6   3         10.40          7.89         1.99 o                         
   8   6   3         46.16         42.84         3.34 o                         
   9   6   3        104.29         98.25         4.86 o                         
  10   6   3          3.62          1.75         2.04 o                         
  11   6   3         15.63         16.47         2.37 o                         
  12   6   3        108.25         97.50         7.01 o                         
  13   6   3         28.95         25.40         3.21 o                         
 -14   7   3         17.94         18.98         2.63 o                         
 -13   7   3          0.26          0.58         1.46 o                         
 -12   7   3         16.73         14.19         2.04 o                         
 -11   7   3          7.55          9.22         1.86 o                         
 -10   7   3         22.84         24.74         3.10 o                         
  -9   7   3          7.13          7.30         1.95 o                         
  -8   7   3         57.72         51.96         6.42 o                         
  -7   7   3          1.16         -0.58         2.04 o                         
  -6   7   3         52.33         50.50         6.42 o                         
  -5   7   3          0.14          2.14         1.54 o                         
  -4   7   3         33.01         26.40         2.84 o                         
  -3   7   3         28.06         20.40         3.08 o                         
  -2   7   3         55.66         63.26         5.36 o                         
  -1   7   3         47.86         53.61        13.57 o                         
   0   7   3        538.61        528.48        36.93 o                         
   1   7   3         14.08         14.29         2.78 o                         
   2   7   3         42.31         34.97         2.84 o                         
   3   7   3         35.44         35.29         2.78 o                         
   4   7   3        353.39        385.16        12.99 o                         
   5   7   3        382.55        395.92        13.10 o                         
   6   7   3         11.74         11.66         2.48 o                         
   7   7   3         72.81         69.71         5.15 o                         
   8   7   3          4.63          4.52         1.86 o                         
   9   7   3         32.67         34.05         3.80 o                         
  10   7   3          4.43          4.09         2.04 o                         
  11   7   3         34.66         34.45         3.80 o                         
  12   7   3          7.50         10.22         2.04 o                         
 -11   8   3          7.71          3.80         1.46 o                         
 -10   8   3         11.65         16.64         2.92 o                         
  -9   8   3         18.64         23.65         3.50 o                         
  -8   8   3         39.60         33.28         4.38 o                         
  -7   8   3         38.60         31.53         4.38 o                         
  -6   8   3         36.22         36.20         4.67 o                         
  -5   8   3         18.22         18.53         2.57 o                         
  -4   8   3          3.21          3.92         1.27 o                         
  -3   8   3         22.25         25.46         3.28 o                         
  -2   8   3        125.28        104.70         6.48 o                         
  -1   8   3          9.48         12.08         2.48 o                         
   0   8   3          3.01          3.73         1.75 o                         
   1   8   3         18.45         20.12         2.39 o                         
   2   8   3         42.86         36.38         2.30 o                         
   3   8   3         17.30         17.08         1.61 o                         
   4   8   3         24.42         23.92         3.94 o                         
   5   8   3          4.14          4.09         1.46 o                         
   6   8   3         27.65         30.81         3.50 o                         
   7   8   3          1.60          1.90         1.19 o                         
   8   8   3         43.83         41.13         5.69 o                         
   9   8   3          0.22          0.29         1.17 o                         
  -7   9   3         44.76         46.65         2.78 o                         
  -6   9   3          0.99          0.29         1.17 o                         
  -5   9   3         49.46         54.94         4.09 o                         
  -4   9   3         18.86         17.16         1.19 o                         
  -3   9   3         10.22         10.56         1.26 o                         
  -2   9   3         14.42         14.92         1.72 o                         
  -1   9   3          0.66          0.02         0.77 o                         
   0   9   3          3.22          3.56         1.06 o                         
   1   9   3         31.72         29.23         2.81 o                         
   2   9   3         28.10         25.66         1.46 o                         
   3   9   3         31.59         36.55         4.23 o                         
   4   9   3          3.83          2.92         1.46 o                         
   5   9   3         17.15         16.35         2.63 o                         
 -19   0   4         17.91         11.35         1.75 o                         
 -18   0   4         33.24         35.91         4.67 o                         
 -17   0   4        158.06        155.31        10.22 o                         
 -16   0   4        322.47        367.54        16.93 o                         
 -15   0   4        257.62        224.49        13.43 o                         
 -14   0   4          1.00          0.88         2.63 o                         
 -13   0   4          2.42         -0.58         2.34 o                         
 -12   0   4        395.92        385.64        17.52 o                         
 -11   0   4          8.43         10.51         2.92 o                         
 -10   0   4         20.78         16.81         2.24 o                         
  -9   0   4       2413.59       2553.92        52.84 o                         
  -8   0   4       2187.58       2306.28        43.13 o                         
  -7   0   4        304.30        319.72         5.69 o                         
  -6   0   4         14.74         15.49         1.09 o                         
  -5   0   4        725.81        740.64         8.47 o                         
  -4   0   4       3166.25       2935.16        30.10 o                         
  -3   0   4        185.23        195.47         4.04 o                         
  -2   0   4       1334.89       1307.00        16.11 o                         
  -1   0   4       6477.34       6226.58       110.79 o                         
   0   0   4        203.81        202.58         4.94 o                         
   1   0   4       2989.92       2925.78        34.32 o                         
   2   0   4       7241.28       7042.06        78.71 o                         
   3   0   4        101.49         84.95         5.25 o                         
   4   0   4        858.13        793.47        22.19 o                         
   5   0   4       1400.79       1197.95        21.23 o                         
   6   0   4        727.64        701.68        15.03 o                         
   7   0   4       4421.71       4197.57        63.46 o                         
   8   0   4       3685.72       3904.85        60.35 o                         
   9   0   4         78.51         96.00         4.48 o                         
  10   0   4       1206.87       1246.15        19.47 o                         
  11   0   4        441.61        436.51         9.51 o                         
  12   0   4        320.75        325.28        11.97 o                         
  13   0   4        177.88        234.45         9.28 o                         
  14   0   4        723.36        721.27        17.75 o                         
  15   0   4         11.26         12.23         2.16 o                         
  16   0   4        246.43        284.05        12.55 o                         
  17   0   4        121.19        119.69         6.71 o                         
 -19   1   4         61.72         70.45         3.81 o                         
 -18   1   4         86.44         97.21         7.30 o                         
 -17   1   4        368.35        383.70        12.07 o                         
 -16   1   4         19.47         19.56         4.38 o                         
 -15   1   4         64.01         66.90         5.15 o                         
 -14   1   4         73.81         75.22         7.59 o                         
 -13   1   4         22.44         18.40         2.41 o                         
 -12   1   4        298.20        292.47        11.97 o                         
 -11   1   4        299.62        304.59         8.17 o                         
 -10   1   4         39.83         49.44         2.61 o                         
  -9   1   4         77.39         77.57         3.05 o                         
  -8   1   4        447.78        470.12        10.79 o                         
  -7   1   4         33.74         22.01         1.45 o                         
  -6   1   4        438.24        465.77         8.98 o                         
  -5   1   4       2599.00       2614.45        27.32 o                         
  -4   1   4       1087.86       1077.49         9.52 o                         
  -3   1   4       1674.31       1586.51        14.45 o                         
  -2   1   4       3647.19       3460.65        28.36 o                         
  -1   1   4       1481.57       1421.37        20.60 o                         
   0   1   4       1864.04       1834.98        17.49 o                         
   1   1   4       4063.39       3981.63        39.70 o                         
   2   1   4         59.54         58.75         2.39 o                         
   3   1   4       3535.75       3666.35        43.31 o                         
   4   1   4        307.79        369.27         6.30 o                         
   5   1   4        504.60        569.74         8.82 o                         
   6   1   4        763.71        818.47        11.89 o                         
   7   1   4          9.81         14.42         1.68 o                         
   8   1   4         79.18         78.22         3.05 o                         
   9   1   4         43.20         34.60         2.21 o                         
  10   1   4       1546.70       1567.50        30.94 o                         
  11   1   4       1210.82       1158.48        20.55 o                         
  12   1   4         49.11         31.58         3.66 o                         
  13   1   4        275.78        240.09         7.79 o                         
  14   1   4         45.56         55.70         4.83 o                         
  15   1   4         17.59         11.53         1.62 o                         
  16   1   4         17.50         16.06         3.21 o                         
  17   1   4         66.61         65.10         5.25 o                         
 -19   2   4         46.75         42.09         2.99 o                         
 -18   2   4         45.65         46.53         3.61 o                         
 -17   2   4          7.12          9.19         2.16 o                         
 -16   2   4        272.50        272.08        14.01 o                         
 -15   2   4         14.14         13.72         3.50 o                         
 -14   2   4        310.41        328.42        16.35 o                         
 -13   2   4        122.20        123.39         8.39 o                         
 -12   2   4        396.21        344.58         8.26 o                         
 -11   2   4        669.93        630.68        16.01 o                         
 -10   2   4         27.52         16.36         1.84 o                         
  -9   2   4        654.14        625.02        19.85 o                         
  -8   2   4       5004.93       5049.38        73.89 o                         
  -7   2   4          5.28          7.88         2.34 o                         
  -6   2   4       1745.78       1822.81        42.33 o                         
  -5   2   4         13.51          9.05         2.34 o                         
  -4   2   4        105.88         88.09         5.69 o                         
  -3   2   4        285.46        344.77        11.39 o                         
  -2   2   4        630.05        686.79        13.21 o                         
  -1   2   4        314.41        323.71         7.74 o                         
   0   2   4        313.64        366.63         8.46 o                         
   1   2   4        453.81        503.00        14.89 o                         
   2   2   4       1741.98       1885.28        42.04 o                         
   3   2   4          6.08          1.49         1.02 o                         
   4   2   4       2308.46       2461.84        31.18 o                         
   5   2   4        352.13        380.85         7.11 o                         
   6   2   4        855.92        838.99        15.08 o                         
   7   2   4         59.29         54.94         2.45 o                         
   8   2   4        232.56        222.06         4.89 o                         
   9   2   4        699.35        652.51        11.60 o                         
  10   2   4          9.14         11.63         1.84 o                         
  11   2   4        841.33        850.68        17.75 o                         
  12   2   4        128.40        129.93         5.67 o                         
  13   2   4         77.06         71.47         5.16 o                         
  14   2   4        218.75        215.15        12.55 o                         
  15   2   4         72.15         68.31         6.42 o                         
  16   2   4          1.13          0.58         1.46 o                         
  17   2   4         41.63         42.62         3.80 o                         
 -19   3   4          3.28          2.92         1.46 o                         
 -18   3   4         20.69         24.00         3.80 o                         
 -17   3   4          0.88          1.37         1.24 o                         
 -16   3   4         14.43         19.02         2.77 o                         
 -15   3   4         88.23         92.41         5.57 o                         
 -14   3   4          2.29          3.17         1.54 o                         
 -13   3   4        253.74        258.94        14.01 o                         
 -12   3   4        455.28        419.95        15.03 o                         
 -11   3   4        137.95        135.83         9.05 o                         
 -10   3   4       1035.58        984.22        21.36 o                         
  -9   3   4        486.18        463.29        18.39 o                         
  -8   3   4        356.93        351.49        10.18 o                         
  -7   3   4       1040.92       1002.49        28.90 o                         
  -6   3   4        648.67        686.33        21.60 o                         
  -5   3   4       9175.67       9617.92       188.88 o                         
  -4   3   4        102.21        100.72         6.71 o                         
  -3   3   4       1757.34       1721.24        26.69 o                         
  -2   3   4          1.23         -0.29         0.70 o                         
  -1   3   4        319.62        311.63         6.68 o                         
   0   3   4       1038.48       1100.96        16.12 o                         
   1   3   4         81.82         89.70         3.36 o                         
   2   3   4       1102.61       1157.36        16.90 o                         
   3   3   4        208.17        201.76         7.30 o                         
   4   3   4       1823.62       1910.73        26.18 o                         
   5   3   4       1024.67       1020.98        16.67 o                         
   6   3   4         47.72         46.42         2.37 o                         
   7   3   4       1445.17       1424.84        21.30 o                         
   8   3   4        889.47        873.80        16.57 o                         
   9   3   4          4.44          2.04         2.92 o                         
  10   3   4        331.78        321.57        11.97 o                         
  11   3   4        114.26        103.88         9.93 o                         
  12   3   4        291.99        300.77        16.93 o                         
  13   3   4        356.10        367.00        11.77 o                         
  14   3   4         67.76         55.31         4.13 o                         
  15   3   4         24.12         20.44         2.37 o                         
  16   3   4         19.45         16.35         2.63 o                         
 -18   4   4         13.61         16.53         3.80 o                         
 -17   4   4         35.00         31.34         3.36 o                         
 -16   4   4          4.09          7.30         2.63 o                         
 -15   4   4         56.32         70.94         6.71 o                         
 -14   4   4        161.81        184.25         8.34 o                         
 -13   4   4        107.78        103.35        15.18 o                         
 -12   4   4         97.02         88.44         5.98 o                         
 -11   4   4         11.37         18.93         3.01 o                         
 -10   4   4          6.96          7.59         2.92 o                         
  -9   4   4         71.53         85.91         5.69 o                         
  -8   4   4        372.29        391.92        11.97 o                         
  -7   4   4         25.82         26.89         2.24 o                         
  -6   4   4        323.46        335.69         8.79 o                         
  -5   4   4        988.72        980.04        19.56 o                         
  -4   4   4        895.33        913.34        18.56 o                         
  -3   4   4        325.53        310.00         9.08 o                         
  -2   4   4         71.54         77.51         3.48 o                         
  -1   4   4       1049.91        976.83        15.79 o                         
   0   4   4        233.17        242.06         7.95 o                         
   1   4   4         22.34         19.25         2.89 o                         
   2   4   4        739.24        753.63        24.81 o                         
   3   4   4        400.24        413.96        16.06 o                         
   4   4   4       2054.61       2116.50        25.72 o                         
   5   4   4          0.08          4.49         1.35 o                         
   6   4   4        107.09         94.86         4.68 o                         
   7   4   4         53.16         55.23         3.70 o                         
   8   4   4         22.62         19.32         2.04 o                         
   9   4   4        219.31        223.92        15.76 o                         
  10   4   4        121.32        112.98         9.63 o                         
  11   4   4        432.42        405.20        19.27 o                         
  12   4   4        178.89        207.56        12.55 o                         
  13   4   4          1.94          7.59         2.63 o                         
  14   4   4          2.41          1.17         1.46 o                         
  15   4   4          1.87          1.90         1.03 o                         
 -17   5   4         78.24         73.77         3.49 o                         
 -16   5   4         42.77         46.50         3.28 o                         
 -15   5   4          4.33          6.75         1.65 o                         
 -14   5   4        215.08        228.21        11.09 o                         
 -13   5   4         62.98         62.98         7.01 o                         
 -12   5   4        136.20        144.84         7.56 o                         
 -11   5   4         10.66         16.26         3.36 o                         
 -10   5   4         98.42         94.21         4.99 o                         
  -9   5   4         23.77         33.60         2.97 o                         
  -8   5   4          9.70         11.80         2.53 o                         
  -7   5   4         50.61         46.45         4.43 o                         
  -6   5   4        106.67         99.49         6.76 o                         
  -5   5   4       1176.60       1234.42        19.21 o                         
  -4   5   4        463.74        460.34         8.22 o                         
  -3   5   4        453.05        449.10         8.05 o                         
  -2   5   4        504.32        510.28         9.84 o                         
  -1   5   4         46.57         45.36         5.13 o                         
   0   5   4       1004.55       1009.59        13.63 o                         
   1   5   4       1537.20       1565.91        28.81 o                         
   2   5   4        554.80        573.81         9.01 o                         
   3   5   4        811.91        805.08        19.32 o                         
   4   5   4         66.82         66.57         3.54 o                         
   5   5   4        218.05        226.12         7.17 o                         
   6   5   4        241.19        250.01         6.95 o                         
   7   5   4         44.61         59.63         3.92 o                         
   8   5   4         27.17         23.64         2.65 o                         
   9   5   4        444.17        455.90        11.42 o                         
  10   5   4         61.59         66.81         4.85 o                         
  11   5   4          0.21         -0.58         1.75 o                         
  12   5   4         19.04         23.65         4.09 o                         
  13   5   4        165.86        176.91         9.93 o                         
  14   5   4         23.96         25.11         3.21 o                         
 -15   6   4          0.25          0.88         0.97 o                         
 -14   6   4          5.20          5.84         1.46 o                         
 -13   6   4         33.57         30.74         3.08 o                         
 -12   6   4          1.26         -0.71         1.40 o                         
 -11   6   4          2.54          0.09         1.33 o                         
 -10   6   4        107.50         95.39         6.23 o                         
  -9   6   4          0.59         -0.18         1.46 o                         
  -8   6   4         71.88         75.68         7.01 o                         
  -7   6   4         78.74         89.78         6.39 o                         
  -6   6   4         26.64         25.11         4.96 o                         
  -5   6   4        327.48        351.01        11.95 o                         
  -4   6   4        446.61        469.01        10.99 o                         
  -3   6   4          5.15          7.51         1.47 o                         
  -2   6   4          1.14          1.45         1.05 o                         
  -1   6   4        167.64        171.91         5.82 o                         
   0   6   4          1.29          1.05         0.88 o                         
   1   6   4       1452.22       1408.66        23.67 o                         
   2   6   4        835.49        814.30        14.43 o                         
   3   6   4         51.78         53.26         3.13 o                         
   4   6   4       1053.85       1107.61        21.80 o                         
   5   6   4        606.21        642.25        17.34 o                         
   6   6   4          8.01          9.81         1.91 o                         
   7   6   4         28.15         31.10         2.97 o                         
   8   6   4         25.41         30.45         3.46 o                         
   9   6   4          2.82          5.55         2.63 o                         
  10   6   4         15.03         13.72         3.21 o                         
  11   6   4         42.42         29.48         4.09 o                         
  12   6   4          1.19         -0.29         1.17 o                         
  13   6   4          0.56          1.17         1.17 o                         
 -13   7   4          5.64          2.63         1.75 o                         
 -12   7   4          8.41         12.99         3.50 o                         
 -11   7   4         46.74         36.20         3.40 o                         
 -10   7   4         49.70         52.30         5.25 o                         
  -9   7   4         73.43         65.74         5.03 o                         
  -8   7   4         20.86         21.31         4.38 o                         
  -7   7   4         74.60         87.00         8.17 o                         
  -6   7   4          0.93          2.04         2.34 o                         
  -5   7   4         25.91         29.94         2.90 o                         
  -4   7   4          0.11          1.65         1.27 o                         
  -3   7   4        306.98        284.78        11.30 o                         
  -2   7   4        414.74        383.09        25.54 o                         
  -1   7   4         11.39         13.84         2.74 o                         
   0   7   4        130.45        123.13         7.48 o                         
   1   7   4        164.78        162.07         5.75 o                         
   2   7   4          4.44          3.59         1.18 o                         
   3   7   4          5.88          5.89         1.50 o                         
   4   7   4         45.53         45.14         3.41 o                         
   5   7   4        233.87        229.40        10.79 o                         
   6   7   4         69.49         79.88         5.19 o                         
   7   7   4        409.08        409.63        12.68 o                         
   8   7   4         28.16         32.03         3.40 o                         
   9   7   4         12.55         16.35         3.21 o                         
  10   7   4        108.44        101.88         6.71 o                         
  11   7   4         13.36         13.14         2.34 o                         
 -11   8   4         75.88         88.75         5.25 o                         
 -10   8   4         67.79         64.81         4.96 o                         
  -9   8   4         61.17         59.85         5.25 o                         
  -8   8   4         37.14         42.33         4.67 o                         
  -7   8   4         29.40         25.11         4.09 o                         
  -6   8   4         63.55         54.30         5.84 o                         
  -5   8   4         28.03         25.81         2.92 o                         
  -4   8   4         33.58         28.09         3.36 o                         
  -3   8   4         13.06         13.12         2.45 o                         
  -2   8   4        123.08        120.79         5.38 o                         
  -1   8   4         95.86         98.27         6.15 o                         
   0   8   4         23.30         26.29         3.28 o                         
   1   8   4        120.78        118.71         6.65 o                         
   2   8   4         15.47         11.27         1.48 o                         
   3   8   4         37.43         36.68         2.21 o                         
   4   8   4         40.77         38.86         3.49 o                         
   5   8   4          0.61          1.17         1.01 o                         
   6   8   4         20.89         22.08         5.11 o                         
   7   8   4         69.19         69.77         5.25 o                         
   8   8   4         84.94         72.98         5.25 o                         
  -7   9   4         70.85         72.40         4.96 o                         
  -6   9   4          6.78          9.05         2.04 o                         
  -5   9   4          1.94          1.75         1.46 o                         
  -4   9   4          4.83          4.84         0.93 o                         
  -3   9   4          6.92          5.12         1.06 o                         
  -2   9   4        164.13        169.08         5.21 o                         
  -1   9   4         20.08         22.54         2.57 o                         
   0   9   4         24.70         22.49         2.06 o                         
   1   9   4         11.81         10.80         1.37 o                         
   2   9   4          2.00          1.80         0.61 o                         
   3   9   4          1.82          1.75         1.17 o                         
   4   9   4          0.06         -0.29         0.88 o                         
 -19   1   5         12.54         16.93         2.92 o                         
 -18   1   5          0.11          0.88         1.75 o                         
 -17   1   5         96.58         98.93         5.86 o                         
 -16   1   5         33.12         24.23         3.30 o                         
 -15   1   5          5.03          4.98         1.74 o                         
 -14   1   5        150.68        147.84         7.74 o                         
 -13   1   5         38.47         29.78         5.25 o                         
 -12   1   5          9.82         13.46         2.37 o                         
 -11   1   5          1.89          0.69         0.94 o                         
 -10   1   5         42.52         31.27         4.26 o                         
  -9   1   5        435.51        492.94        10.17 o                         
  -8   1   5          2.43          4.44         0.91 o                         
  -7   1   5          3.40          1.97         0.56 o                         
  -6   1   5         57.84         61.12         2.39 o                         
  -5   1   5       2871.51       2800.72        24.17 o                         
  -4   1   5       1722.34       1789.72        20.17 o                         
  -3   1   5        450.13        407.34         5.25 o                         
  -2   1   5       1761.64       1726.00        17.20 o                         
  -1   1   5       1402.63       1365.70        15.83 o                         
   0   1   5        606.20        662.43         9.84 o                         
   1   1   5        888.04        950.75        11.90 o                         
   2   1   5       1153.86       1193.26        13.44 o                         
   3   1   5       2057.65       2143.88        28.14 o                         
   4   1   5        784.04        888.47        12.47 o                         
   5   1   5        659.69        634.61        10.27 o                         
   6   1   5        115.77        110.64         5.14 o                         
   7   1   5         81.73         78.54         2.55 o                         
   8   1   5        284.89        286.85         5.35 o                         
   9   1   5         57.42         55.04         3.13 o                         
  10   1   5         42.50         36.95         3.21 o                         
  11   1   5         59.30         67.82         5.05 o                         
  12   1   5        262.89        277.42        10.41 o                         
  13   1   5        102.32         96.34         8.47 o                         
  14   1   5        131.77        107.14         8.76 o                         
  15   1   5        256.23        246.97        12.26 o                         
  16   1   5         67.77         74.73         5.84 o                         
 -19   2   5         10.75         11.65         1.75 o                         
 -18   2   5         62.05         67.83         4.32 o                         
 -17   2   5         69.85         88.56         8.32 o                         
 -16   2   5         22.56         26.09         3.40 o                         
 -15   2   5         42.35         40.87         5.84 o                         
 -14   2   5          0.26          1.28         1.46 o                         
 -13   2   5          9.22         13.84         2.18 o                         
 -12   2   5         15.30         14.25         1.74 o                         
 -11   2   5        233.42        236.70         7.96 o                         
 -10   2   5         41.55         37.28         2.50 o                         
  -9   2   5       1073.90       1132.74        18.72 o                         
  -8   2   5         91.31         93.43         4.02 o                         
  -7   2   5        128.19        155.49         8.76 o                         
  -6   2   5        367.59        378.23        10.30 o                         
  -5   2   5       1014.86       1099.04        14.44 o                         
  -4   2   5        418.00        414.80        10.00 o                         
  -3   2   5        605.78        643.02         9.47 o                         
  -2   2   5        570.41        589.97         9.14 o                         
  -1   2   5        507.99        541.38         8.35 o                         
   0   2   5        751.46        739.52        12.02 o                         
   1   2   5       4877.64       4858.71        69.77 o                         
   2   2   5        636.27        616.23        13.11 o                         
   3   2   5        440.45        464.95         8.93 o                         
   4   2   5         19.02         21.60         1.93 o                         
   5   2   5        210.33        243.88         6.62 o                         
   6   2   5        240.44        262.57         6.27 o                         
   7   2   5         32.77         33.79         1.87 o                         
   8   2   5        128.21        128.92         4.19 o                         
   9   2   5          1.51          1.51         1.01 o                         
  10   2   5          1.24          0.58         0.98 o                         
  11   2   5         99.28        107.30         6.50 o                         
  12   2   5        416.66        407.78        12.90 o                         
  13   2   5          9.06         12.26         3.50 o                         
  14   2   5          3.64          0.58         1.75 o                         
  15   2   5          2.11          2.04         1.75 o                         
  16   2   5         50.56         64.22         4.96 o                         
 -18   3   5          5.96          4.22         1.33 o                         
 -17   3   5         15.94         10.56         2.03 o                         
 -16   3   5         28.68         25.30         2.46 o                         
 -15   3   5          0.03         -0.18         1.46 o                         
 -14   3   5          5.93          9.04         2.16 o                         
 -13   3   5          0.11          0.58         2.34 o                         
 -12   3   5         25.73         23.72         4.67 o                         
 -11   3   5          2.10          0.61         0.86 o                         
 -10   3   5          9.89         12.28         1.88 o                         
  -9   3   5         62.65         65.45         3.34 o                         
  -8   3   5         10.63         12.57         3.07 o                         
  -7   3   5        140.17        142.46         9.05 o                         
  -6   3   5       2036.14       2175.75        51.67 o                         
  -5   3   5        844.23        921.91        26.57 o                         
  -4   3   5        156.49        181.07        10.51 o                         
  -3   3   5          6.54         18.39         2.92 o                         
  -2   3   5        101.18         85.02         4.33 o                         
  -1   3   5        136.05        174.61         6.71 o                         
   0   3   5         11.11         13.28         1.86 o                         
   1   3   5       2040.58       2243.41        36.33 o                         
   2   3   5         92.55         84.01         5.08 o                         
   3   3   5        131.24        141.84         5.88 o                         
   4   3   5          5.17          6.40         1.28 o                         
   5   3   5          3.27          2.18         0.83 o                         
   6   3   5        138.92        157.00         4.58 o                         
   7   3   5        244.14        253.69         8.01 o                         
   8   3   5        232.77        217.56         8.82 o                         
   9   3   5        344.68        311.71        11.65 o                         
  10   3   5          2.75          2.77         1.44 o                         
  11   3   5         10.99          5.01         1.75 o                         
  12   3   5          2.16          0.85         1.12 o                         
  13   3   5         13.82         12.18         3.65 o                         
  14   3   5         10.92         11.16         1.87 o                         
  15   3   5          0.87          1.46         1.17 o                         
 -18   4   5         15.71         14.01         2.63 o                         
 -17   4   5          0.04          0.44         1.19 o                         
 -16   4   5         75.01         89.35         5.19 o                         
 -15   4   5          2.01          1.17         1.46 o                         
 -14   4   5         29.03         32.61         3.57 o                         
 -13   4   5        279.71        274.59        10.68 o                         
 -12   4   5         17.91         14.80         2.78 o                         
 -11   4   5          2.26          2.66         1.67 o                         
 -10   4   5        120.18        115.64        11.82 o                         
  -9   4   5        385.92        382.03        10.10 o                         
  -8   4   5         71.43         77.90         5.63 o                         
  -7   4   5          0.63          2.53         0.96 o                         
  -6   4   5        774.70        743.68        14.63 o                         
  -5   4   5        496.20        542.92        11.78 o                         
  -4   4   5        152.28        164.35         6.91 o                         
  -3   4   5       1217.09       1227.57        33.86 o                         
  -2   4   5         69.70         65.52         4.23 o                         
  -1   4   5        375.17        437.02        16.64 o                         
   0   4   5         79.82         72.64         4.82 o                         
   1   4   5        310.88        319.25         9.80 o                         
   2   4   5         99.81        103.07         3.86 o                         
   3   4   5        898.45        939.11        33.28 o                         
   4   4   5        403.66        418.33        10.53 o                         
   5   4   5         97.10         98.52         3.67 o                         
   6   4   5          4.69          3.07         1.01 o                         
   7   4   5        611.96        587.97        18.79 o                         
   8   4   5         26.90         25.53         4.09 o                         
   9   4   5        181.88        183.65         8.43 o                         
  10   4   5         79.36         77.95         7.88 o                         
  11   4   5          0.15         -0.58         2.34 o                         
  12   4   5          2.13          3.80         2.34 o                         
  13   4   5          1.46         -0.58         1.46 o                         
  14   4   5          7.50         11.35         2.34 o                         
  15   4   5          1.45         -0.58         1.17 o                         
 -17   5   5          6.82          7.59         1.75 o                         
 -16   5   5          1.15          2.63         1.46 o                         
 -15   5   5         62.33         65.68         6.13 o                         
 -14   5   5         63.04         74.02         4.90 o                         
 -13   5   5          0.22          0.71         1.19 o                         
 -12   5   5          6.66          7.88         2.16 o                         
 -11   5   5         92.46        103.94         6.52 o                         
 -10   5   5        174.41        192.94        11.22 o                         
  -9   5   5          6.17          3.73         1.55 o                         
  -8   5   5         23.96         21.03         3.13 o                         
  -7   5   5        442.71        447.60        14.29 o                         
  -6   5   5        195.23        193.37         7.20 o                         
  -5   5   5        413.01        376.51         8.57 o                         
  -4   5   5          3.43          2.34         1.11 o                         
  -3   5   5          0.98          1.10         0.98 o                         
  -2   5   5        106.66        101.32         4.38 o                         
  -1   5   5          1.15          1.65         1.06 o                         
   0   5   5         31.20         34.52         2.47 o                         
   1   5   5         10.06         20.43         1.92 o                         
   2   5   5        282.38        281.99         6.47 o                         
   3   5   5         27.14         24.77         2.13 o                         
   4   5   5        144.49        139.98         5.95 o                         
   5   5   5         85.04         76.87         3.81 o                         
   6   5   5         18.61         24.62         2.69 o                         
   7   5   5         63.88         64.88         3.57 o                         
   8   5   5         13.80          7.59         2.06 o                         
   9   5   5        339.43        374.61        13.43 o                         
  10   5   5        212.82        206.07         8.34 o                         
  11   5   5         14.89         10.22         3.21 o                         
  12   5   5          6.42          7.30         2.34 o                         
  13   5   5         17.67         18.10         2.92 o                         
  14   5   5          8.43          7.80         1.24 o                         
 -15   6   5          1.17          2.08         0.91 o                         
 -14   6   5          3.27          3.59         1.33 o                         
 -13   6   5         17.65         18.44         4.82 o                         
 -12   6   5         56.52         51.03         4.07 o                         
 -11   6   5          0.33         -0.09         1.33 o                         
 -10   6   5         47.29         56.26         4.82 o                         
  -9   6   5         13.70          8.89         2.45 o                         
  -8   6   5        236.77        261.71        10.89 o                         
  -7   6   5        262.85        253.76        10.62 o                         
  -6   6   5        256.81        250.52        10.63 o                         
  -5   6   5        198.29        192.42         8.52 o                         
  -4   6   5        213.25        235.10         6.89 o                         
  -3   6   5        108.24        105.95         5.32 o                         
  -2   6   5        305.12        307.95        11.74 o                         
  -1   6   5          3.72          6.57         2.06 o                         
   0   6   5        138.80        149.78         5.44 o                         
   1   6   5         11.03          8.44         1.37 o                         
   2   6   5        148.76        158.61         5.70 o                         
   3   6   5         21.69         29.12         2.77 o                         
   4   6   5         49.63         46.86         3.51 o                         
   5   6   5         75.62         84.34         4.60 o                         
   6   6   5        170.44        180.55         7.12 o                         
   7   6   5         64.15         59.75         4.82 o                         
   8   6   5          6.66          8.38         3.07 o                         
   9   6   5         37.45         35.32         4.67 o                         
  10   6   5         13.62         12.55         2.92 o                         
  11   6   5         29.09         26.57         3.50 o                         
  12   6   5          8.04          5.55         1.75 o                         
 -13   7   5          0.00         -1.17         1.46 o                         
 -12   7   5         25.65         16.05         2.03 o                         
 -11   7   5          2.74          2.29         2.04 o                         
 -10   7   5          2.04          5.40         1.65 o                         
  -9   7   5         34.67         41.97         4.02 o                         
  -8   7   5          1.12          1.81         1.54 o                         
  -7   7   5        289.74        322.00        16.06 o                         
  -6   7   5         48.76         41.75         5.84 o                         
  -5   7   5        100.19         99.35         7.59 o                         
  -4   7   5         10.00         11.40         2.13 o                         
  -3   7   5        129.17        126.42        12.26 o                         
  -2   7   5         23.89         29.94         4.52 o                         
  -1   7   5        121.66        124.56         5.93 o                         
   0   7   5         10.89          7.85         1.80 o                         
   1   7   5        114.46        105.00         5.30 o                         
   2   7   5          7.91          6.94         1.42 o                         
   3   7   5        114.98        116.94         6.60 o                         
   4   7   5         38.14         35.21         3.62 o                         
   5   7   5          1.35          0.58         1.06 o                         
   6   7   5        118.63        119.07         7.28 o                         
   7   7   5        241.74        257.48        12.84 o                         
   8   7   5         27.06         32.99         4.38 o                         
   9   7   5         18.14         16.93         2.92 o                         
  10   7   5         91.27         80.57         5.55 o                         
 -10   8   5          2.86          3.36         1.03 o                         
  -9   8   5          2.07          4.09         1.24 o                         
  -8   8   5          0.07         -0.58         1.17 o                         
  -7   8   5          0.21          0.88         1.46 o                         
  -6   8   5        105.02        133.70         8.76 o                         
  -5   8   5         14.04         13.69         1.54 o                         
  -4   8   5         26.47         22.88         3.41 o                         
  -3   8   5          0.99          1.99         1.20 o                         
  -2   8   5        153.81        144.06         8.34 o                         
  -1   8   5         51.15         48.07         3.59 o                         
   0   8   5         38.37         34.67         4.21 o                         
   1   8   5          0.02          1.31         1.44 o                         
   2   8   5         14.44         15.89         2.01 o                         
   3   8   5         16.66          9.57         1.75 o                         
   4   8   5         27.57         28.68         2.89 o                         
   5   8   5         54.13         54.03         4.52 o                         
   6   8   5          2.77          1.17         1.17 o                         
   7   8   5          0.72          0.58         1.17 o                         
  -6   9   5          1.63          4.38         1.46 o                         
  -5   9   5          3.04          2.92         1.46 o                         
  -4   9   5          2.72          3.45         0.73 o                         
  -3   9   5          0.34          0.44         0.86 o                         
  -2   9   5         13.92         13.46         1.85 o                         
  -1   9   5          0.23          0.88         0.75 o                         
   0   9   5         16.88         15.55         1.53 o                         
   1   9   5          4.25          4.55         0.89 o                         
   2   9   5         18.96         19.98         1.95 o                         
 -19   0   6         31.90         16.64         2.63 o                         
 -18   0   6          7.63          4.96         2.04 o                         
 -17   0   6         41.80         43.79         5.25 o                         
 -16   0   6        327.33        307.40        15.47 o                         
 -15   0   6        294.58        275.92        10.92 o                         
 -14   0   6         30.56         24.52         5.25 o                         
 -13   0   6        224.56        227.54        10.11 o                         
 -12   0   6         45.60         40.52         4.23 o                         
 -11   0   6       1062.61       1109.32        19.38 o                         
 -10   0   6       2984.31       2886.20        42.77 o                         
  -9   0   6        565.91        542.95        10.97 o                         
  -8   0   6       1004.68        919.02        18.70 o                         
  -7   0   6        825.20        687.85        14.67 o                         
  -6   0   6        232.89        236.10         7.15 o                         
  -5   0   6        112.94         96.85         3.36 o                         
  -4   0   6         13.82          9.70         3.36 o                         
  -3   0   6       2572.52       2805.57        42.52 o                         
  -2   0   6        711.30        676.91        13.72 o                         
  -1   0   6       4738.09       5016.08        71.73 o                         
   0   0   6       1236.94       1419.77        19.98 o                         
   1   0   6        920.58       1110.31        16.12 o                         
   2   0   6        227.21        254.51         5.27 o                         
   3   0   6        243.00        270.26         8.31 o                         
   4   0   6        578.42        589.16        14.02 o                         
   5   0   6         54.93         60.23         3.29 o                         
   6   0   6        833.70        813.19        11.34 o                         
   7   0   6       2255.21       2203.50        27.04 o                         
   8   0   6        198.77        191.08         6.94 o                         
   9   0   6       1315.80       1334.94        19.47 o                         
  10   0   6        784.96        763.02        18.68 o                         
  11   0   6        660.43        592.50        24.38 o                         
  12   0   6        281.12        301.56        15.18 o                         
  13   0   6        193.63        197.05        11.68 o                         
  14   0   6        186.09        180.70        10.51 o                         
  15   0   6        454.99        427.97        15.47 o                         
  16   0   6        101.73         93.71         5.55 o                         
 -19   1   6        107.25        110.06         6.42 o                         
 -18   1   6         19.60         22.58         2.57 o                         
 -17   1   6         13.82         12.48         2.92 o                         
 -16   1   6         70.09         72.07         4.23 o                         
 -15   1   6        133.25        136.78         6.10 o                         
 -14   1   6        108.86         83.49         8.76 o                         
 -13   1   6         10.10          9.04         2.57 o                         
 -12   1   6        211.47        217.65         7.68 o                         
 -11   1   6       1459.22       1430.52        34.90 o                         
 -10   1   6        424.57        478.03        10.44 o                         
  -9   1   6         99.34         81.33         2.79 o                         
  -8   1   6          4.15          4.88         1.01 o                         
  -7   1   6       1862.72       1977.12        34.68 o                         
  -6   1   6        792.72        878.04        22.04 o                         
  -5   1   6        665.87        625.23         8.50 o                         
  -4   1   6        400.68        389.71         6.12 o                         
  -3   1   6        904.22        865.81        11.27 o                         
  -2   1   6        703.44        818.54         9.09 o                         
  -1   1   6       3541.77       3785.54        35.06 o                         
   0   1   6        227.20        269.28         7.12 o                         
   1   1   6        374.74        403.15         7.37 o                         
   2   1   6        159.71        169.13         4.18 o                         
   3   1   6        134.48        133.45         5.67 o                         
   4   1   6        301.80        335.18         7.25 o                         
   5   1   6        213.33        196.20         5.43 o                         
   6   1   6       1345.76       1344.04        13.99 o                         
   7   1   6        281.41        273.29         5.74 o                         
   8   1   6       1052.10       1056.89        12.58 o                         
   9   1   6        520.43        507.80        10.31 o                         
  10   1   6         21.33         28.42         3.28 o                         
  11   1   6        863.36        840.47        28.90 o                         
  12   1   6         31.84         25.40         4.67 o                         
  13   1   6          2.34          2.04         2.04 o                         
  14   1   6         10.95          6.71         2.63 o                         
  15   1   6         32.14         23.06         3.50 o                         
  16   1   6         87.95         78.82         5.25 o                         
 -19   2   6          0.57          1.65         0.91 o                         
 -18   2   6        122.42        131.96         5.74 o                         
 -17   2   6        102.23        115.80         8.61 o                         
 -16   2   6          0.64          2.77         1.86 o                         
 -15   2   6        114.29        110.39         9.93 o                         
 -14   2   6          1.44          1.10         1.41 o                         
 -13   2   6         99.17         80.57         7.59 o                         
 -12   2   6         82.43         72.34         3.73 o                         
 -11   2   6         90.68         71.87         3.98 o                         
 -10   2   6         40.31         28.15         2.85 o                         
  -9   2   6          6.28         10.78         1.67 o                         
  -8   2   6         59.43         68.60         3.41 o                         
  -7   2   6         85.05         99.48         4.41 o                         
  -6   2   6         38.68         25.00         2.22 o                         
  -5   2   6         11.04         16.73         2.08 o                         
  -4   2   6         53.85         59.71         2.95 o                         
  -3   2   6       1997.62       1949.92        22.75 o                         
  -2   2   6        753.27        684.85        12.59 o                         
  -1   2   6       1143.29       1212.28        20.81 o                         
   0   2   6       3670.46       3612.63        44.32 o                         
   1   2   6         44.87         47.77         3.30 o                         
   2   2   6        260.90        235.20        18.10 o                         
   3   2   6        687.28        688.30        15.17 o                         
   4   2   6         37.95         44.40         3.51 o                         
   5   2   6        142.17        119.88         3.42 o                         
   6   2   6         59.92         53.34         3.52 o                         
   7   2   6          0.58          0.69         0.78 o                         
   8   2   6        924.62        919.60        13.77 o                         
   9   2   6         74.61         79.18         4.71 o                         
  10   2   6        196.24        193.87        10.51 o                         
  11   2   6          9.08         11.17         2.45 o                         
  12   2   6          1.39          0.49         1.08 o                         
  13   2   6        102.02         91.34         5.24 o                         
  14   2   6          1.50         -0.58         1.46 o                         
  15   2   6         19.50         28.61         3.50 o                         
 -18   3   6          0.55          0.58         1.46 o                         
 -17   3   6         24.20         22.08         2.53 o                         
 -16   3   6         64.24         69.54         3.73 o                         
 -15   3   6          0.33          0.23         1.21 o                         
 -14   3   6          1.18          0.82         1.61 o                         
 -13   3   6         90.90         79.70         7.59 o                         
 -12   3   6         86.09         97.21         8.76 o                         
 -11   3   6         48.57         39.35         2.47 o                         
 -10   3   6          6.38          6.09         1.81 o                         
  -9   3   6          0.66          2.98         1.01 o                         
  -8   3   6          3.38          4.96         2.34 o                         
  -7   3   6          4.22          1.82         0.88 o                         
  -6   3   6        126.05        134.27        13.14 o                         
  -5   3   6        681.34        659.39        12.89 o                         
  -4   3   6         84.60         80.14         3.29 o                         
  -3   3   6          5.90          8.59         1.45 o                         
  -2   3   6        238.68        197.94         5.21 o                         
  -1   3   6       1330.72       1360.12        20.60 o                         
   0   3   6       2246.23       2374.72        32.02 o                         
   1   3   6       4259.20       4246.03        52.47 o                         
   2   3   6        124.41        158.85         4.63 o                         
   3   3   6        213.16        226.12         4.89 o                         
   4   3   6       1850.48       1854.35        19.09 o                         
   5   3   6        798.57        820.45        13.39 o                         
   6   3   6          2.11          1.77         1.09 o                         
   7   3   6       1437.38       1387.48        23.54 o                         
   8   3   6         74.79         64.32         8.32 o                         
   9   3   6          3.97          5.00         3.80 o                         
  10   3   6         92.34         74.25         5.36 o                         
  11   3   6          0.03         -1.31         1.44 o                         
  12   3   6          7.92          8.90         1.59 o                         
  13   3   6         33.58         35.38         3.10 o                         
  14   3   6         32.24         27.81         2.92 o                         
  15   3   6          3.25          5.25         1.46 o                         
 -17   4   6         10.37         11.97         1.82 o                         
 -16   4   6         24.19         31.97         3.15 o                         
 -15   4   6         89.28         99.48         5.82 o                         
 -14   4   6          0.10          1.04         1.40 o                         
 -13   4   6         51.94         54.92         4.07 o                         
 -12   4   6        501.79        535.53        15.74 o                         
 -11   4   6        389.74        416.60        13.67 o                         
 -10   4   6        160.85        141.63         7.69 o                         
  -9   4   6          0.19          1.77         0.94 o                         
  -8   4   6        569.02        622.96        10.83 o                         
  -7   4   6         29.96         38.59         3.22 o                         
  -6   4   6        660.67        642.95        13.66 o                         
  -5   4   6         56.66         58.07         2.78 o                         
  -4   4   6        199.22        195.75         5.18 o                         
  -3   4   6        420.26        402.39         6.96 o                         
  -2   4   6        372.22        356.94         6.89 o                         
  -1   4   6        575.69        563.26         9.15 o                         
   0   4   6        401.73        355.41         6.59 o                         
   1   4   6          0.18          0.00         0.65 o                         
   2   4   6        172.81        170.30         5.40 o                         
   3   4   6          2.94          1.99         1.46 o                         
   4   4   6        224.47        227.96         7.47 o                         
   5   4   6        529.50        527.10        13.70 o                         
   6   4   6         96.44        101.28         4.44 o                         
   7   4   6        232.79        215.74        13.14 o                         
   8   4   6        121.89        114.73         9.63 o                         
   9   4   6        127.10        113.89         6.48 o                         
  10   4   6         33.72         25.98         4.67 o                         
  11   4   6          2.44          2.63         2.04 o                         
  12   4   6         29.06         19.11         2.57 o                         
  13   4   6         16.81         11.09         2.63 o                         
  14   4   6          7.83         13.43         2.34 o                         
 -16   5   6         63.80         64.52         4.96 o                         
 -15   5   6          4.89          3.30         1.33 o                         
 -14   5   6         12.22          6.85         1.90 o                         
 -13   5   6         12.78         11.75         2.27 o                         
 -12   5   6        165.82        189.61         8.48 o                         
 -11   5   6        134.28        151.06         7.71 o                         
 -10   5   6        254.30        252.32         8.26 o                         
  -9   5   6       1407.64       1455.03        24.51 o                         
  -8   5   6       1089.00       1096.59        25.42 o                         
  -7   5   6       1033.19       1079.07        20.19 o                         
  -6   5   6        132.58        137.16         6.19 o                         
  -5   5   6        296.89        286.47         5.75 o                         
  -4   5   6        139.63        134.00         4.49 o                         
  -3   5   6         84.67         94.37         4.34 o                         
  -2   5   6          0.55          1.39         0.97 o                         
  -1   5   6         14.62         13.59         1.56 o                         
   0   5   6         54.64         56.05         3.27 o                         
   1   5   6        416.01        404.93         7.49 o                         
   2   5   6         97.49        115.79         4.24 o                         
   3   5   6        256.56        238.37         6.86 o                         
   4   5   6         38.67         35.66         3.20 o                         
   5   5   6         10.79          7.48         3.65 o                         
   6   5   6        235.89        236.61         7.91 o                         
   7   5   6         15.82         19.63         2.39 o                         
   8   5   6        589.41        598.79        16.93 o                         
   9   5   6          2.20          3.32         1.61 o                         
  10   5   6         23.74         23.77         4.96 o                         
  11   5   6        156.48        152.68         9.63 o                         
  12   5   6          4.29          4.09         1.75 o                         
  13   5   6         40.66         33.81         2.37 o                         
 -15   6   6          2.76          4.59         1.46 o                         
 -14   6   6          2.41          4.38         1.33 o                         
 -13   6   6        143.97        156.65         7.88 o                         
 -12   6   6         96.39         89.27         8.47 o                         
 -11   6   6         42.15         44.79         4.11 o                         
 -10   6   6        153.61        169.66         8.19 o                         
  -9   6   6          1.41          1.60         1.54 o                         
  -8   6   6        246.65        254.88        10.68 o                         
  -7   6   6        160.92        167.35         8.64 o                         
  -6   6   6        202.58        193.92         9.26 o                         
  -5   6   6        176.03        155.52         7.45 o                         
  -4   6   6        380.17        371.40        12.53 o                         
  -3   6   6        335.27        321.12        12.66 o                         
  -2   6   6         74.89         61.84         6.53 o                         
  -1   6   6         51.61         50.43         3.87 o                         
   0   6   6        115.01        113.32         6.09 o                         
   1   6   6         19.13         16.74         1.78 o                         
   2   6   6        251.10        265.05         8.64 o                         
   3   6   6         14.15         12.24         1.91 o                         
   4   6   6          0.31          0.95         1.06 o                         
   5   6   6         31.78         30.47         4.38 o                         
   6   6   6         17.59         17.27         2.23 o                         
   7   6   6        182.02        176.02         7.88 o                         
   8   6   6         88.41         87.23         5.15 o                         
   9   6   6        108.59        126.99         7.88 o                         
  10   6   6        241.24        225.08        10.22 o                         
  11   6   6          0.68          1.46         1.17 o                         
 -13   7   6          0.59          4.38         1.75 o                         
 -12   7   6         17.66         16.59         2.03 o                         
 -11   7   6          1.02          1.41         2.34 o                         
 -10   7   6         20.31         19.33         3.07 o                         
  -9   7   6         17.82         18.08         2.57 o                         
  -8   7   6         50.91         39.00         3.92 o                         
  -7   7   6        201.26        170.78        11.09 o                         
  -6   7   6         18.00         29.78         4.96 o                         
  -5   7   6         36.33         29.75         2.90 o                         
  -4   7   6        496.62        522.76        12.45 o                         
  -3   7   6          0.31          1.06         1.41 o                         
  -2   7   6        108.28        117.22         8.36 o                         
  -1   7   6        129.52        128.63         6.02 o                         
   0   7   6          7.51          6.22         1.81 o                         
   1   7   6          7.05         14.31         2.12 o                         
   2   7   6          3.92          2.14         1.24 o                         
   3   7   6        100.89         84.79         5.47 o                         
   4   7   6         17.00         17.81         2.05 o                         
   5   7   6        147.17        132.19         5.19 o                         
   6   7   6         81.90         80.33         4.64 o                         
   7   7   6        148.04        149.76         9.05 o                         
   8   7   6         10.24          8.47         2.34 o                         
   9   7   6         21.03         21.02         2.92 o                         
 -10   8   6          0.11          1.46         1.17 o                         
  -9   8   6         16.70         21.04         2.06 o                         
  -8   8   6         10.16          4.42         2.04 o                         
  -7   8   6          4.01          3.32         1.12 o                         
  -6   8   6         36.30         43.75         3.40 o                         
  -5   8   6         94.33         98.38         3.74 o                         
  -4   8   6         21.51         24.26         2.35 o                         
  -3   8   6         73.55         84.17         4.27 o                         
  -2   8   6         13.52         14.71         2.30 o                         
  -1   8   6         43.32         43.18         3.13 o                         
   0   8   6         73.61         80.49        11.39 o                         
   1   8   6          0.15          1.68         1.33 o                         
   2   8   6        106.18        102.53         9.78 o                         
   3   8   6        114.83        110.35         7.30 o                         
   4   8   6          1.70          1.75         1.46 o                         
   5   8   6          2.32          3.80         1.75 o                         
   6   8   6          5.78          7.59         1.75 o                         
  -3   9   6         49.39         43.07         2.22 o                         
  -2   9   6         41.32         46.51         2.33 o                         
  -1   9   6         25.50         21.80         2.06 o                         
   0   9   6          0.14          0.50         0.60 o                         
 -19   1   7          1.02          0.88         1.17 o                         
 -18   1   7         62.06         64.78         5.11 o                         
 -17   1   7        137.78        152.61         7.01 o                         
 -16   1   7        218.09        214.57         7.23 o                         
 -15   1   7          0.48          0.52         1.44 o                         
 -14   1   7        163.33        157.06        11.97 o                         
 -13   1   7        441.60        453.69        29.19 o                         
 -12   1   7          0.57          0.92         0.99 o                         
 -11   1   7          3.07          4.17         1.13 o                         
 -10   1   7         86.06         90.46         3.81 o                         
  -9   1   7        100.55         93.19         3.15 o                         
  -8   1   7        184.82        200.66         4.96 o                         
  -7   1   7        601.57        573.04        11.61 o                         
  -6   1   7        684.38        710.86        13.31 o                         
  -5   1   7        437.40        490.11         9.97 o                         
  -4   1   7         20.96         15.95         1.67 o                         
  -3   1   7         12.33          9.70         1.35 o                         
  -2   1   7        480.81        539.92        10.77 o                         
  -1   1   7         37.73         25.96         2.02 o                         
   0   1   7        387.48        331.57         7.58 o                         
   1   1   7        480.55        462.64         9.38 o                         
   2   1   7        493.41        496.45         9.98 o                         
   3   1   7       1630.05       1718.52        41.31 o                         
   4   1   7        347.93        321.58         5.21 o                         
   5   1   7        571.77        623.57         7.71 o                         
   6   1   7        171.61        181.82         3.87 o                         
   7   1   7        246.53        233.82         4.63 o                         
   8   1   7        202.88        194.92         4.71 o                         
   9   1   7        143.80        128.69         6.80 o                         
  10   1   7          3.60          1.62         1.54 o                         
  11   1   7        168.26        173.21        11.97 o                         
  12   1   7          4.04          5.25         2.34 o                         
  13   1   7          0.50          1.17         1.75 o                         
  14   1   7         10.31          5.55         2.04 o                         
  15   1   7         15.07          9.34         2.04 o                         
 -19   2   7         15.19         12.53         1.54 o                         
 -18   2   7          5.70          3.94         1.44 o                         
 -17   2   7          1.33          1.71         1.40 o                         
 -16   2   7          2.01          2.34         1.44 o                         
 -15   2   7          4.79          2.77         1.90 o                         
 -14   2   7        220.71        229.73        10.22 o                         
 -13   2   7        299.97        312.09        11.72 o                         
 -12   2   7        178.66        172.75         8.60 o                         
 -11   2   7        113.14        105.70         6.05 o                         
 -10   2   7          0.11          1.31         0.98 o                         
  -9   2   7        125.53        121.27         4.68 o                         
  -8   2   7        273.53        269.65         6.02 o                         
  -7   2   7         52.11         48.16         3.26 o                         
  -6   2   7         71.43         70.67         6.42 o                         
  -5   2   7        869.71        836.36        17.15 o                         
  -4   2   7        211.67        214.93         8.02 o                         
  -3   2   7       1406.61       1545.73        22.80 o                         
  -2   2   7         27.88         16.92         1.53 o                         
  -1   2   7        854.61        917.62        17.04 o                         
   0   2   7        127.26        120.70         4.54 o                         
   1   2   7          2.91          4.32         1.16 o                         
   2   2   7        412.24        412.86        17.52 o                         
   3   2   7         49.63         57.89         3.09 o                         
   4   2   7        617.81        609.29        10.59 o                         
   5   2   7       1146.78       1130.52        14.92 o                         
   6   2   7         18.81         16.93         1.65 o                         
   7   2   7         37.22         30.22         2.08 o                         
   8   2   7        167.00        169.77         8.05 o                         
   9   2   7         16.69          8.76         2.00 o                         
  10   2   7          8.26         11.00         1.85 o                         
  11   2   7         26.91         22.45         2.99 o                         
  12   2   7          7.60          6.11         1.75 o                         
  13   2   7         11.87         16.79         2.24 o                         
  14   2   7          5.31          8.47         2.34 o                         
  15   2   7         62.54         63.06         4.67 o                         
 -18   3   7         20.66         17.22         2.92 o                         
 -17   3   7          0.36         -0.58         1.75 o                         
 -16   3   7          0.65         -0.28         1.06 o                         
 -15   3   7         38.89         29.05         2.63 o                         
 -14   3   7         85.89         73.61         5.44 o                         
 -13   3   7          0.13         -1.13         1.75 o                         
 -12   3   7         25.11         23.72         7.59 o                         
 -11   3   7          7.84          8.50         1.96 o                         
 -10   3   7          2.27          1.56         1.16 o                         
  -9   3   7         18.35         23.27         3.20 o                         
  -8   3   7        143.61        139.63         5.98 o                         
  -7   3   7         76.98         66.34         3.41 o                         
  -6   3   7         35.22         38.20         2.53 o                         
  -5   3   7         85.95         82.79         2.71 o                         
  -4   3   7         43.35         43.21         1.84 o                         
  -3   3   7        416.01        433.07         7.00 o                         
  -2   3   7         40.16         37.87         2.61 o                         
  -1   3   7        190.02        232.76         4.52 o                         
   0   3   7         67.35         69.22         2.45 o                         
   1   3   7        128.64        142.16         4.16 o                         
   2   3   7        106.03        114.52         5.52 o                         
   3   3   7         97.72         93.92         3.49 o                         
   4   3   7        110.99        118.20         4.06 o                         
   5   3   7          1.46          2.50         1.56 o                         
   6   3   7         50.45         42.83         3.53 o                         
   7   3   7        474.73        431.76        19.27 o                         
   8   3   7        311.13        325.09        20.58 o                         
   9   3   7        198.38        190.96         8.67 o                         
  10   3   7         17.47         14.48         2.13 o                         
  11   3   7         75.78         66.68         4.64 o                         
  12   3   7         57.60         55.00         3.26 o                         
  13   3   7          6.58          5.55         1.44 o                         
  14   3   7          2.60          2.04         0.83 o                         
 -17   4   7         15.97         15.37         2.34 o                         
 -16   4   7          9.17          9.93         1.82 o                         
 -15   4   7         33.32         30.28         5.98 o                         
 -14   4   7         27.16         28.28         3.28 o                         
 -13   4   7         81.24         91.73         5.86 o                         
 -12   4   7          2.76          3.80         1.86 o                         
 -11   4   7          9.42          6.83         2.37 o                         
 -10   4   7         15.70         10.63         2.57 o                         
  -9   4   7         85.52         79.10         4.05 o                         
  -8   4   7         70.71         75.00         3.98 o                         
  -7   4   7        213.32        245.79         7.15 o                         
  -6   4   7        888.64        860.63        14.74 o                         
  -5   4   7         67.50         67.04         3.48 o                         
  -4   4   7        496.47        510.59         8.05 o                         
  -3   4   7         61.01         56.03         2.24 o                         
  -2   4   7       1334.68       1300.31        15.44 o                         
  -1   4   7        438.74        437.27        12.71 o                         
   0   4   7         30.91         26.21         2.02 o                         
   1   4   7        449.92        466.57         7.96 o                         
   2   4   7        192.34        184.17         6.80 o                         
   3   4   7          0.75          1.46         1.04 o                         
   4   4   7        475.63        468.35        10.03 o                         
   5   4   7         66.34         70.33         5.26 o                         
   6   4   7        160.74        154.08        17.95 o                         
   7   4   7          7.75          7.30         3.21 o                         
   8   4   7        148.20        158.81        11.39 o                         
   9   4   7         19.31         20.00         7.59 o                         
  10   4   7          1.59          1.75         1.75 o                         
  11   4   7         17.82         15.47         3.21 o                         
  12   4   7         44.02         40.14         3.10 o                         
  13   4   7         18.96         23.66         2.34 o                         
 -16   5   7          5.40          7.01         1.75 o                         
 -15   5   7          1.48          2.97         1.12 o                         
 -14   5   7         78.80         72.75         7.88 o                         
 -13   5   7          5.05          3.07         1.54 o                         
 -12   5   7          3.31          2.08         1.61 o                         
 -11   5   7          0.28          3.50         1.94 o                         
 -10   5   7         50.33         56.79         3.86 o                         
  -9   5   7         49.89         63.89         6.07 o                         
  -8   5   7         70.44         70.60         5.68 o                         
  -7   5   7        302.68        332.73        20.73 o                         
  -6   5   7         39.90         34.75         3.36 o                         
  -5   5   7        697.94        752.45        11.01 o                         
  -4   5   7          3.81          3.38         1.01 o                         
  -3   5   7        171.22        183.32         4.94 o                         
  -2   5   7          9.58         11.29         2.18 o                         
  -1   5   7        260.33        236.70         5.71 o                         
   0   5   7         33.23         33.42         2.41 o                         
   1   5   7         20.08         23.83         2.02 o                         
   2   5   7        111.15        105.47         5.42 o                         
   3   5   7         48.09         48.04         4.54 o                         
   4   5   7          9.78          5.42         3.21 o                         
   5   5   7         14.18         12.84         3.50 o                         
   6   5   7          0.92          3.38         2.19 o                         
   7   5   7         48.87         41.72         3.81 o                         
   8   5   7          6.11          5.55         2.34 o                         
   9   5   7         20.97         28.18         3.65 o                         
  10   5   7         25.58         28.50         2.68 o                         
  11   5   7          1.28          1.46         1.46 o                         
  12   5   7         10.22          7.05         1.46 o                         
 -14   6   7         45.98         45.50         2.95 o                         
 -13   6   7         25.76         27.72         2.59 o                         
 -12   6   7         13.65         14.89         3.50 o                         
 -11   6   7          0.26          0.20         1.33 o                         
 -10   6   7         76.25         67.94         7.30 o                         
  -9   6   7         14.51         15.31         2.78 o                         
  -8   6   7         41.03         39.94         8.47 o                         
  -7   6   7         15.22         16.91         2.95 o                         
  -6   6   7          0.04         -0.43         1.19 o                         
  -5   6   7         84.87         83.35         4.15 o                         
  -4   6   7          0.14          1.06         1.11 o                         
  -3   6   7         33.31         39.62         2.99 o                         
  -2   6   7          8.28          7.95         1.81 o                         
  -1   6   7         31.64         30.89         3.13 o                         
   0   6   7         56.83         49.83         3.31 o                         
   1   6   7         59.18         61.61         3.66 o                         
   2   6   7         94.07         88.21         4.98 o                         
   3   6   7          0.71          1.21         1.33 o                         
   4   6   7         35.41         35.63         2.94 o                         
   5   6   7        101.48        102.34         5.77 o                         
   6   6   7          5.99          8.16         1.95 o                         
   7   6   7         93.70         85.05         4.95 o                         
   8   6   7          7.72          7.01         2.04 o                         
   9   6   7          3.78          3.50         1.75 o                         
  10   6   7          0.13         -0.29         1.17 o                         
 -12   7   7          3.29          3.87         1.12 o                         
 -11   7   7         38.04         30.58         2.78 o                         
 -10   7   7         85.44         79.59         4.73 o                         
  -9   7   7         63.25         47.12         3.02 o                         
  -8   7   7         35.99         36.17         2.81 o                         
  -7   7   7         22.95         19.70         4.67 o                         
  -6   7   7         51.19         48.72         3.35 o                         
  -5   7   7        111.19         99.96         4.28 o                         
  -4   7   7          1.78          1.24         1.09 o                         
  -3   7   7         23.51         22.99         2.65 o                         
  -2   7   7         29.72         32.80         3.02 o                         
  -1   7   7          4.62          4.56         1.47 o                         
   0   7   7        215.37        234.53         7.88 o                         
   1   7   7         30.03         30.49         2.39 o                         
   2   7   7         31.37         39.73         3.91 o                         
   3   7   7          7.10          6.71         2.63 o                         
   4   7   7         43.22         43.31         3.40 o                         
   5   7   7          0.25         -0.42         1.12 o                         
   6   7   7          5.61          3.65         1.24 o                         
   7   7   7          0.15         -0.88         1.46 o                         
   8   7   7         28.27         19.85         2.63 o                         
  -9   8   7          0.59         -0.44         1.02 o                         
  -8   8   7         14.01         13.30         1.75 o                         
  -7   8   7         38.18         42.48         3.10 o                         
  -6   8   7         34.92         32.27         2.78 o                         
  -5   8   7          6.26         10.20         1.53 o                         
  -4   8   7         22.71         24.98         3.13 o                         
  -3   8   7          5.50          5.31         1.64 o                         
  -2   8   7         10.09          5.08         1.61 o                         
  -1   8   7         15.03         14.53         1.91 o                         
   0   8   7          0.19         -0.05         1.12 o                         
   1   8   7         46.80         42.01         3.49 o                         
   2   8   7          4.28          2.34         1.46 o                         
   3   8   7         20.88         18.98         2.92 o                         
   4   8   7         46.70         44.08         4.09 o                         
   5   8   7         76.35         57.51         4.38 o                         
 -19   0   8          8.50          7.88         1.75 o                         
 -18   0   8         10.38          7.59         2.04 o                         
 -17   0   8        229.91        235.33         9.63 o                         
 -16   0   8          0.59          0.04         1.61 o                         
 -15   0   8          4.92          3.80         2.92 o                         
 -14   0   8         84.27         86.12         9.05 o                         
 -13   0   8        278.21        271.79        16.06 o                         
 -12   0   8        394.35        406.41        13.22 o                         
 -11   0   8         16.26         21.23         2.35 o                         
 -10   0   8          0.42          1.21         0.98 o                         
  -9   0   8          1.36          3.10         1.33 o                         
  -8   0   8          7.30          7.71         1.95 o                         
  -7   0   8        473.27        533.36        12.90 o                         
  -6   0   8        283.54        332.40         7.85 o                         
  -5   0   8        310.09        276.17        13.14 o                         
  -4   0   8       1124.26       1203.73        23.32 o                         
  -3   0   8       3276.75       3382.76        52.84 o                         
  -2   0   8       3133.25       3093.84        49.02 o                         
  -1   0   8        470.84        493.59        12.79 o                         
   0   0   8        257.12        213.69        11.39 o                         
   1   0   8        117.55        103.93         7.59 o                         
   2   0   8        917.33       1007.96        12.91 o                         
   3   0   8       1323.88       1385.44        23.85 o                         
   4   0   8         22.03         31.84         2.32 o                         
   5   0   8         51.88         53.33         2.66 o                         
   6   0   8       1486.11       1615.05        28.44 o                         
   7   0   8          6.13          7.18         1.57 o                         
   8   0   8        263.78        254.78         9.58 o                         
   9   0   8         25.68         27.90         3.65 o                         
  10   0   8        315.21        319.66        15.76 o                         
  11   0   8          4.79          2.34         2.04 o                         
  12   0   8         35.15         35.03         4.67 o                         
  13   0   8          4.68          4.38         2.04 o                         
  14   0   8          3.00          9.34         2.04 o                         
 -19   1   8          1.33          2.92         1.17 o                         
 -18   1   8         11.90         14.57         2.06 o                         
 -17   1   8          9.49          5.11         1.65 o                         
 -16   1   8          8.82         10.03         1.88 o                         
 -15   1   8          1.82          2.51         1.89 o                         
 -14   1   8         63.55         53.24         5.03 o                         
 -13   1   8        460.79        465.43        12.16 o                         
 -12   1   8         76.45         82.80         6.24 o                         
 -11   1   8          0.10         -0.15         0.88 o                         
 -10   1   8         63.05         56.31         2.83 o                         
  -9   1   8        144.47        124.45         4.69 o                         
  -8   1   8        239.72        226.85         6.10 o                         
  -7   1   8         68.12         59.63         2.49 o                         
  -6   1   8        378.41        370.31         6.09 o                         
  -5   1   8        163.09        148.25         7.10 o                         
  -4   1   8        278.22        353.02        10.65 o                         
  -3   1   8       1804.98       1840.27        42.18 o                         
  -2   1   8        952.92       1023.16        16.91 o                         
  -1   1   8       2373.33       2383.46        28.09 o                         
   0   1   8          1.32          1.91         1.12 o                         
   1   1   8        627.20        708.29         9.63 o                         
   2   1   8        982.84        974.43        13.33 o                         
   3   1   8        246.75        256.69         5.27 o                         
   4   1   8          6.34          5.71         0.91 o                         
   5   1   8       1926.97       1959.84        23.49 o                         
   6   1   8       1021.32       1022.77        16.54 o                         
   7   1   8         45.81         43.90         2.40 o                         
   8   1   8          5.27          4.41         1.60 o                         
   9   1   8          0.90          1.20         1.19 o                         
  10   1   8         19.37         18.99         3.65 o                         
  11   1   8          8.77          9.87         2.34 o                         
  12   1   8         15.53         13.72         3.21 o                         
  13   1   8          0.02          1.46         1.46 o                         
  14   1   8         24.53         29.19         3.50 o                         
 -18   2   8          0.04         -0.35         1.17 o                         
 -17   2   8          0.77          0.38         1.33 o                         
 -16   2   8          0.27          0.58         1.61 o                         
 -15   2   8          9.34          7.73         2.16 o                         
 -14   2   8         10.27          7.01         3.36 o                         
 -13   2   8        102.23        109.77         6.86 o                         
 -12   2   8        315.00        315.73        12.16 o                         
 -11   2   8         42.63         39.09         3.34 o                         
 -10   2   8        710.44        698.43        14.53 o                         
  -9   2   8       1537.74       1520.79        32.24 o                         
  -8   2   8         20.47         21.26         2.39 o                         
  -7   2   8         66.54         69.77         3.98 o                         
  -6   2   8       1348.76       1394.03        23.57 o                         
  -5   2   8         12.19          7.33         0.84 o                         
  -4   2   8        835.90        843.59         8.81 o                         
  -3   2   8          0.62          1.87         0.54 o                         
  -2   2   8        155.99        167.48         3.32 o                         
  -1   2   8        244.67        268.39         4.10 o                         
   0   2   8         56.62         65.01         2.39 o                         
   1   2   8        295.14        295.19         5.26 o                         
   2   2   8         25.49         34.81         2.03 o                         
   3   2   8        265.02        263.62         5.98 o                         
   4   2   8         21.29         29.30         2.49 o                         
   5   2   8       1287.33       1214.00        16.17 o                         
   6   2   8        136.37        139.75         4.95 o                         
   7   2   8        124.16        113.02         6.39 o                         
   8   2   8        798.05        754.28        20.01 o                         
   9   2   8         13.99          8.21         1.72 o                         
  10   2   8         31.69         36.58         3.00 o                         
  11   2   8        105.89         99.00         5.56 o                         
  12   2   8          0.08          0.74         1.12 o                         
  13   2   8         82.19         87.63         5.11 o                         
  14   2   8         11.43         12.26         2.34 o                         
 -18   3   8          6.22          6.71         2.04 o                         
 -17   3   8         49.89         37.95         4.67 o                         
 -16   3   8          7.16         10.91         3.36 o                         
 -15   3   8         67.96         72.21         4.90 o                         
 -14   3   8          3.55          4.06         2.04 o                         
 -13   3   8        462.08        496.82        23.06 o                         
 -12   3   8         39.20         43.45         8.32 o                         
 -11   3   8        254.75        245.22        14.30 o                         
 -10   3   8         74.72         58.97         7.30 o                         
  -9   3   8        605.64        625.58        24.38 o                         
  -8   3   8        172.81        193.34         7.96 o                         
  -7   3   8        786.22        807.48        13.94 o                         
  -6   3   8        851.13        889.24        14.74 o                         
  -5   3   8        486.32        465.27         7.26 o                         
  -4   3   8         16.40         18.32         1.57 o                         
  -3   3   8       1136.01       1082.72        12.29 o                         
  -2   3   8        562.48        525.35         7.21 o                         
  -1   3   8          7.01          7.53         0.95 o                         
   0   3   8        244.77        249.88         4.75 o                         
   1   3   8         87.66         92.25         3.06 o                         
   2   3   8         22.54         27.30         2.31 o                         
   3   3   8         63.08         71.47         3.71 o                         
   4   3   8         36.30         27.40         2.15 o                         
   5   3   8        160.78        156.16         5.05 o                         
   6   3   8        715.21        682.69        26.71 o                         
   7   3   8          2.96          1.46         2.34 o                         
   8   3   8        109.43        105.25         6.19 o                         
   9   3   8        882.14        848.35        19.81 o                         
  10   3   8         33.28         38.51         2.97 o                         
  11   3   8         61.98         64.67         3.48 o                         
  12   3   8        293.10        308.66         9.31 o                         
  13   3   8         32.95         32.70         2.48 o                         
 -17   4   8          0.51         -0.29         0.88 o                         
 -16   4   8         24.00         22.01         2.37 o                         
 -15   4   8          4.19          2.34         1.46 o                         
 -14   4   8          2.94          2.63         2.04 o                         
 -13   4   8         29.77         28.72         3.30 o                         
 -12   4   8         79.71         82.85         8.17 o                         
 -11   4   8          9.75         11.23         2.57 o                         
 -10   4   8         96.62        107.38         6.80 o                         
  -9   4   8         30.26         30.63         3.00 o                         
  -8   4   8        308.14        334.41        17.66 o                         
  -7   4   8        486.73        511.88        11.02 o                         
  -6   4   8        635.16        651.92        11.09 o                         
  -5   4   8        372.12        371.96         6.29 o                         
  -4   4   8        697.56        657.58         9.33 o                         
  -3   4   8        117.85        110.61         3.49 o                         
  -2   4   8         40.04         37.63         2.10 o                         
  -1   4   8        284.45        281.68         6.11 o                         
   0   4   8         36.04         29.55         2.05 o                         
   1   4   8         84.12         93.59         4.31 o                         
   2   4   8          1.38          2.06         1.33 o                         
   3   4   8        262.55        254.56        14.89 o                         
   4   4   8        159.49        141.29        11.09 o                         
   5   4   8        384.86        408.93        13.51 o                         
   6   4   8         23.44         22.48         2.99 o                         
   7   4   8        146.98        146.84        10.22 o                         
   8   4   8         61.25         54.02         5.25 o                         
   9   4   8          6.31          4.28         1.54 o                         
  10   4   8         16.69         22.34         2.68 o                         
  11   4   8         75.67         89.30         4.64 o                         
  12   4   8         15.38         16.04         1.75 o                         
 -15   5   8         23.30         21.60         2.92 o                         
 -14   5   8         16.34         16.06         3.21 o                         
 -13   5   8          0.94          1.01         1.12 o                         
 -12   5   8         33.07         30.52         3.36 o                         
 -11   5   8         79.85         77.00         5.84 o                         
 -10   5   8          2.26          7.29         1.63 o                         
  -9   5   8         19.47         20.74         2.56 o                         
  -8   5   8         14.03         12.96         3.94 o                         
  -7   5   8        213.32        181.45         9.14 o                         
  -6   5   8         53.76         62.71         3.25 o                         
  -5   5   8        384.36        401.17         8.56 o                         
  -4   5   8        475.38        491.90         9.63 o                         
  -3   5   8        156.41        169.58         5.98 o                         
  -2   5   8        309.51        307.27         8.18 o                         
  -1   5   8        792.74        833.33        17.33 o                         
   0   5   8         36.67         35.66         3.29 o                         
   1   5   8         11.12         10.41         2.36 o                         
   2   5   8        455.58        461.98        14.55 o                         
   3   5   8         43.63         47.51         4.43 o                         
   4   5   8         30.00         29.78         3.61 o                         
   5   5   8         87.03        103.34         8.76 o                         
   6   5   8         30.85         31.22         3.51 o                         
   7   5   8          7.73          5.36         1.75 o                         
   8   5   8         52.38         45.10         3.61 o                         
   9   5   8         32.66         29.92         3.20 o                         
  10   5   8         31.82         27.69         2.81 o                         
  11   5   8          0.06          0.54         0.70 o                         
 -14   6   8         36.55         31.24         3.50 o                         
 -13   6   8         44.78         38.37         8.90 o                         
 -12   6   8         14.76         19.56         3.80 o                         
 -11   6   8          4.81          2.86         1.46 o                         
 -10   6   8          6.55          8.67         2.03 o                         
  -9   6   8         83.87         74.38         5.32 o                         
  -8   6   8          1.70          2.47         1.28 o                         
  -7   6   8        166.63        163.73         6.62 o                         
  -6   6   8         35.95         37.52         2.53 o                         
  -5   6   8         63.25         74.41         3.96 o                         
  -4   6   8         14.55         14.20         2.57 o                         
  -3   6   8         42.25         44.54         3.14 o                         
  -2   6   8         57.21         68.99         4.55 o                         
  -1   6   8         85.11         73.12         4.59 o                         
   0   6   8        124.63        124.89         5.08 o                         
   1   6   8         64.95         67.90         3.66 o                         
   2   6   8          0.47         -0.58         1.44 o                         
   3   6   8        212.14        204.18         6.79 o                         
   4   6   8        111.67        118.06         5.98 o                         
   5   6   8          8.57          8.95         2.48 o                         
   6   6   8         76.32         79.74         4.64 o                         
   7   6   8          1.77          1.90         1.03 o                         
   8   6   8         76.87         70.04         3.81 o                         
   9   6   8         33.05         31.92         2.37 o                         
 -11   7   8         27.96         25.05         2.24 o                         
 -10   7   8        119.68        113.45         5.26 o                         
  -9   7   8         12.14         14.76         2.16 o                         
  -8   7   8         30.38         36.52         2.64 o                         
  -7   7   8          0.19          1.17         1.12 o                         
  -6   7   8         31.83         29.65         2.24 o                         
  -5   7   8          1.16          1.04         1.05 o                         
  -4   7   8          2.07          2.41         1.03 o                         
  -3   7   8          6.19          7.59         1.67 o                         
  -2   7   8          6.16          5.14         1.55 o                         
  -1   7   8         68.70         63.37         3.99 o                         
   0   7   8          3.04          0.89         0.98 o                         
   1   7   8          1.27          2.23         0.94 o                         
   2   7   8         76.81         68.60         6.13 o                         
   3   7   8          0.05          0.58         1.46 o                         
   4   7   8        135.16        139.92         8.32 o                         
   5   7   8         89.29         85.62         4.11 o                         
   6   7   8          0.86          1.17         0.83 o                         
   7   7   8         65.83         54.88         4.09 o                         
  -7   8   8         58.88         56.15         3.10 o                         
  -6   8   8         29.69         33.50         2.48 o                         
  -5   8   8          1.36          1.46         1.03 o                         
  -4   8   8         36.20         27.68         2.19 o                         
  -3   8   8         18.86         17.77         1.88 o                         
  -2   8   8         26.15         26.28         2.18 o                         
  -1   8   8         13.45         13.89         1.61 o                         
   0   8   8          9.21          7.29         1.54 o                         
   1   8   8         17.80         14.89         2.92 o                         
   2   8   8         21.99         19.85         2.63 o                         
   3   8   8          0.24         -0.29         0.88 o                         
 -18   1   9          5.08          7.84         2.04 o                         
 -17   1   9         22.12         19.01         2.45 o                         
 -16   1   9         23.42         23.54         2.35 o                         
 -15   1   9          7.20          9.06         2.63 o                         
 -14   1   9        148.14        141.35         7.84 o                         
 -13   1   9        287.74        293.96         9.05 o                         
 -12   1   9        129.81        127.62         5.91 o                         
 -11   1   9         45.69         44.46         3.07 o                         
 -10   1   9        142.29        127.69         4.35 o                         
  -9   1   9        838.65        816.56        25.98 o                         
  -8   1   9         75.25         70.69         5.17 o                         
  -7   1   9         99.44         98.19         4.75 o                         
  -6   1   9         62.50         58.32         3.50 o                         
  -5   1   9        849.64        890.26         8.27 o                         
  -4   1   9        254.04        266.89         4.52 o                         
  -3   1   9        315.72        319.96         5.53 o                         
  -2   1   9        191.66        192.47         3.45 o                         
  -1   1   9        314.98        332.52         4.46 o                         
   0   1   9          8.06         11.23         0.91 o                         
   1   1   9        186.28        171.75         3.45 o                         
   2   1   9        228.15        243.63         6.26 o                         
   3   1   9         80.01         83.67         2.80 o                         
   4   1   9        225.87        222.47         6.47 o                         
   5   1   9         28.28         31.64         2.54 o                         
   6   1   9         59.81         58.08         3.50 o                         
   7   1   9        245.95        252.95         6.86 o                         
   8   1   9          3.81          5.60         1.36 o                         
   9   1   9          3.76          2.72         1.28 o                         
  10   1   9        122.94        121.79         6.71 o                         
  11   1   9          7.56         13.26         2.03 o                         
  12   1   9         12.56          9.93         2.63 o                         
  13   1   9          6.15          4.96         1.75 o                         
 -18   2   9          0.56          1.39         0.91 o                         
 -17   2   9        145.57        138.62         8.47 o                         
 -16   2   9         32.70         28.80         3.15 o                         
 -15   2   9          7.17          6.35         1.95 o                         
 -14   2   9        131.28        140.10         7.22 o                         
 -13   2   9         12.88         13.55         2.05 o                         
 -12   2   9         37.03         26.21         2.78 o                         
 -11   2   9         95.56         88.51         5.94 o                         
 -10   2   9        337.41        353.31        12.18 o                         
  -9   2   9         78.58         63.64         6.42 o                         
  -8   2   9        412.28        411.25        12.75 o                         
  -7   2   9          1.95          4.52         1.65 o                         
  -6   2   9          0.62          0.68         0.79 o                         
  -5   2   9        436.22        440.04         7.22 o                         
  -4   2   9        622.76        635.06         9.02 o                         
  -3   2   9         87.23         75.25         2.60 o                         
  -2   2   9        204.39        213.19         4.16 o                         
  -1   2   9        189.09        179.20         4.12 o                         
   0   2   9          0.48          0.28         0.76 o                         
   1   2   9         12.87         10.39         1.15 o                         
   2   2   9        404.75        399.71         6.73 o                         
   3   2   9        922.21        936.29        15.46 o                         
   4   2   9        222.79        225.26         6.14 o                         
   5   2   9        154.83        142.67         5.20 o                         
   6   2   9        234.95        242.06         7.81 o                         
   7   2   9         27.29         22.29         2.98 o                         
   8   2   9        245.86        250.42         7.86 o                         
   9   2   9          5.02          8.01         1.67 o                         
  10   2   9          0.77          0.64         1.06 o                         
  11   2   9          2.26          4.82         1.44 o                         
  12   2   9         20.36         25.77         2.11 o                         
 -17   3   9          3.33          2.34         1.75 o                         
 -16   3   9          0.10         -0.76         0.97 o                         
 -15   3   9         90.55         72.72         6.71 o                         
 -14   3   9         23.68         23.48         6.13 o                         
 -13   3   9          0.08          2.14         1.82 o                         
 -12   3   9         18.86          9.63         3.50 o                         
 -11   3   9          3.13          2.34         2.63 o                         
 -10   3   9         31.54         34.07         7.30 o                         
  -9   3   9         71.41         81.45         8.76 o                         
  -8   3   9        365.73        360.61        10.31 o                         
  -7   3   9        428.28        437.13        11.61 o                         
  -6   3   9        243.86        267.73         7.49 o                         
  -5   3   9          6.94          5.50         1.13 o                         
  -4   3   9        252.32        261.21         6.80 o                         
  -3   3   9        201.90        195.30         5.07 o                         
  -2   3   9          5.11          3.25         0.92 o                         
  -1   3   9        122.35        122.49         3.67 o                         
   0   3   9         16.18         15.80         2.22 o                         
   1   3   9         18.88         17.14         2.00 o                         
   2   3   9         42.65         35.36         2.70 o                         
   3   3   9          4.88         19.66         2.95 o                         
   4   3   9        246.37        240.16         9.45 o                         
   5   3   9          1.46          1.70         1.45 o                         
   6   3   9        155.21        144.25         7.22 o                         
   7   3   9         38.78         33.08         2.97 o                         
   8   3   9          0.72          1.56         1.16 o                         
   9   3   9          5.13          4.06         1.23 o                         
  10   3   9          7.08          6.74         2.13 o                         
  11   3   9         38.86         36.88         3.19 o                         
  12   3   9         26.41         22.48         2.92 o                         
 -16   4   9         28.24         27.73         3.21 o                         
 -15   4   9          9.91         11.97         2.63 o                         
 -14   4   9         38.61         44.37         4.67 o                         
 -13   4   9         74.84         87.87         7.30 o                         
 -12   4   9         20.03         16.06         2.57 o                         
 -11   4   9         69.09         63.83         5.15 o                         
 -10   4   9         30.42         34.94         4.67 o                         
  -9   4   9         47.04         54.87         4.77 o                         
  -8   4   9        152.62        141.93         8.32 o                         
  -7   4   9          2.12          2.92         1.95 o                         
  -6   4   9         19.36         17.56         2.04 o                         
  -5   4   9         53.75         45.45         3.15 o                         
  -4   4   9         16.56         12.97         1.66 o                         
  -3   4   9         39.43         29.67         2.10 o                         
  -2   4   9        104.12        106.78         3.14 o                         
  -1   4   9         23.02         26.53         2.17 o                         
   0   4   9        204.91        199.21         7.87 o                         
   1   4   9         45.66         37.66         3.41 o                         
   2   4   9        266.08        256.31        15.47 o                         
   3   4   9        669.42        689.83        26.86 o                         
   4   4   9         18.07         19.32         2.99 o                         
   5   4   9        410.84        394.83        10.50 o                         
   6   4   9         84.43         80.99         5.37 o                         
   7   4   9         32.91         25.39         3.19 o                         
   8   4   9          0.58          0.35         1.11 o                         
   9   4   9         46.73         45.08         2.86 o                         
  10   4   9          3.04          3.88         1.33 o                         
  11   4   9         23.71         19.12         1.86 o                         
 -15   5   9         29.50         29.48         2.92 o                         
 -14   5   9         29.05         32.11         2.66 o                         
 -13   5   9         37.13         35.34         3.08 o                         
 -12   5   9         13.65          9.54         2.03 o                         
 -11   5   9          0.05          0.22         1.33 o                         
 -10   5   9         52.14         55.05         3.59 o                         
  -9   5   9         57.23         67.81         4.45 o                         
  -8   5   9         45.75         42.58         7.15 o                         
  -7   5   9        266.94        288.37        11.39 o                         
  -6   5   9          1.49          2.21         1.00 o                         
  -5   5   9         24.69         22.45         2.04 o                         
  -4   5   9         18.25         16.88         1.86 o                         
  -3   5   9         20.70         16.29         1.83 o                         
  -2   5   9        141.39        150.33         5.61 o                         
  -1   5   9         37.94         40.18         3.58 o                         
   0   5   9         29.42         31.40         3.13 o                         
   1   5   9         16.50         12.36         1.85 o                         
   2   5   9         54.26         50.95         4.64 o                         
   3   5   9          2.56          2.35         1.61 o                         
   4   5   9         23.77         21.29         2.99 o                         
   5   5   9          0.56          1.75         1.44 o                         
   6   5   9          4.11          2.91         1.23 o                         
   7   5   9         64.59         76.24        10.36 o                         
   8   5   9          0.41          0.11         1.12 o                         
   9   5   9          0.05         -0.29         0.91 o                         
  10   5   9          1.19          1.75         1.17 o                         
 -13   6   9          0.33         -0.29         1.46 o                         
 -12   6   9          9.76         10.80         2.63 o                         
 -11   6   9        102.25         98.65         5.11 o                         
 -10   6   9          1.34          1.31         1.24 o                         
  -9   6   9         61.56         61.77         4.61 o                         
  -8   6   9         72.87         63.78         5.55 o                         
  -7   6   9         54.21         61.35         3.96 o                         
  -6   6   9         22.67         31.43         2.27 o                         
  -5   6   9          0.12          0.76         0.96 o                         
  -4   6   9         10.15         10.90         1.74 o                         
  -3   6   9         13.67         12.72         1.77 o                         
  -2   6   9         24.36         23.27         2.75 o                         
  -1   6   9         41.58         45.85         3.01 o                         
   0   6   9         82.18         88.53         4.15 o                         
   1   6   9          0.39         -0.58         0.96 o                         
   2   6   9         31.62         26.95         3.19 o                         
   3   6   9          4.65          4.12         1.90 o                         
   4   6   9          5.05          3.64         1.33 o                         
   5   6   9         19.42         20.63         2.37 o                         
   6   6   9          5.58          6.78         1.61 o                         
   7   6   9          0.53          0.44         0.83 o                         
   8   6   9          0.57          0.29         0.88 o                         
 -10   7   9          6.18          1.75         1.03 o                         
  -9   7   9         10.90          8.92         1.54 o                         
  -8   7   9          0.06          1.06         0.77 o                         
  -7   7   9          2.10          0.58         1.03 o                         
  -6   7   9         46.83         42.01         4.67 o                         
  -5   7   9         46.72         53.29         3.35 o                         
  -4   7   9          1.23          2.71         1.02 o                         
  -3   7   9         14.78         14.39         1.88 o                         
  -2   7   9          2.56          2.16         1.33 o                         
  -1   7   9         31.15         23.84         2.33 o                         
   0   7   9          7.73          8.19         1.50 o                         
   1   7   9         95.47         97.66         4.85 o                         
   2   7   9         12.27          9.93         2.34 o                         
   3   7   9         12.16         11.97         2.34 o                         
   4   7   9         41.11         40.87         4.09 o                         
   5   7   9          0.79          0.88         1.17 o                         
  -5   8   9          0.04          0.58         1.17 o                         
  -4   8   9          3.22          4.38         1.46 o                         
  -3   8   9          1.62          2.63         1.46 o                         
  -2   8   9          6.35          7.01         1.75 o                         
  -1   8   9          0.14         -0.88         1.17 o                         
 -17   0  10          1.43         -0.29         1.17 o                         
 -16   0  10          1.74          1.46         1.75 o                         
 -15   0  10          3.58          5.25         2.63 o                         
 -14   0  10         48.11         40.29         5.84 o                         
 -13   0  10         53.10         49.63         7.01 o                         
 -12   0  10         32.10         31.41         3.78 o                         
 -11   0  10        407.36        423.39        13.55 o                         
 -10   0  10        301.78        312.04        11.39 o                         
  -9   0  10        442.45        441.14        14.89 o                         
  -8   0  10       1603.63       1605.73        66.85 o                         
  -7   0  10         34.25         33.87         3.24 o                         
  -6   0  10       1655.03       1649.71        20.00 o                         
  -5   0  10          7.65          4.24         0.95 o                         
  -4   0  10         49.16         48.12         2.37 o                         
  -3   0  10        262.08        297.45         5.96 o                         
  -2   0  10        411.13        425.82         7.40 o                         
  -1   0  10         43.30         43.63         3.70 o                         
   0   0  10       1075.26       1147.46        12.97 o                         
   1   0  10        368.17        379.00        12.06 o                         
   2   0  10        269.26        295.99        11.84 o                         
   3   0  10       2768.86       2787.47       108.01 o                         
   4   0  10         55.08         53.56         4.43 o                         
   5   0  10         50.57         59.82         4.64 o                         
   6   0  10         87.59         92.93         5.67 o                         
   7   0  10         80.92         81.61         5.26 o                         
   8   0  10          2.66          3.21         2.04 o                         
   9   0  10         20.40         24.81         4.09 o                         
  10   0  10         14.67         11.97         2.92 o                         
  11   0  10        120.12        122.03         7.59 o                         
  12   0  10         27.24         35.03         3.50 o                         
 -17   1  10         19.94         24.23         3.21 o                         
 -16   1  10          5.30          5.07         1.27 o                         
 -15   1  10         28.91         21.31         4.38 o                         
 -14   1  10          1.28          3.80         2.63 o                         
 -13   1  10         90.45         92.37        10.95 o                         
 -12   1  10        125.07        131.30        12.12 o                         
 -11   1  10         75.91         85.79         4.65 o                         
 -10   1  10        104.06         99.50         4.99 o                         
  -9   1  10        452.87        449.47        16.49 o                         
  -8   1  10        355.04        359.48         8.40 o                         
  -7   1  10        406.27        425.30        10.11 o                         
  -6   1  10        227.23        216.24         3.94 o                         
  -5   1  10       1307.68       1338.66        11.05 o                         
  -4   1  10        500.81        503.11         5.82 o                         
  -3   1  10          0.10          1.86         0.80 o                         
  -2   1  10         54.38         52.08         1.84 o                         
  -1   1  10         12.10         12.45         1.03 o                         
   0   1  10        112.30        113.30         2.57 o                         
   1   1  10        109.88        122.28         3.72 o                         
   2   1  10         64.58         79.58         4.37 o                         
   3   1  10        695.23        734.80        19.03 o                         
   4   1  10        357.62        374.48        11.37 o                         
   5   1  10          0.80          1.89         1.41 o                         
   6   1  10        159.42        171.35         5.54 o                         
   7   1  10        132.11        136.75         4.89 o                         
   8   1  10        110.60        112.38         4.30 o                         
   9   1  10          7.95          6.94         2.63 o                         
  10   1  10        160.67        170.78         9.93 o                         
  11   1  10        103.19        111.61         6.42 o                         
  12   1  10         58.05         62.47         3.10 o                         
 -17   2  10          5.00          6.13         1.01 o                         
 -16   2  10         26.16         28.86         2.87 o                         
 -15   2  10          0.42          1.31         1.24 o                         
 -14   2  10         14.97         11.52         2.24 o                         
 -13   2  10         17.90         14.76         2.10 o                         
 -12   2  10          3.28          1.34         1.36 o                         
 -11   2  10         16.93         14.77         2.92 o                         
 -10   2  10        135.81        136.02         7.35 o                         
  -9   2  10          3.49          2.63         2.34 o                         
  -8   2  10          1.66          0.88         1.61 o                         
  -7   2  10         19.28         17.52         2.23 o                         
  -6   2  10         50.69         43.18         2.36 o                         
  -5   2  10        761.78        794.70        11.45 o                         
  -4   2  10        691.15        663.82        11.57 o                         
  -3   2  10          5.03          7.70         1.74 o                         
  -2   2  10        835.50        820.19        17.49 o                         
  -1   2  10        701.68        741.12         9.48 o                         
   0   2  10         16.32         14.76         1.26 o                         
   1   2  10        606.75        599.76        11.98 o                         
   2   2  10        331.51        349.80         8.47 o                         
   3   2  10        480.80        490.95        10.26 o                         
   4   2  10          4.85          6.60         1.37 o                         
   5   2  10         51.16         53.50         3.17 o                         
   6   2  10         87.38         93.17         4.04 o                         
   7   2  10         66.33         66.63         4.21 o                         
   8   2  10         42.98         33.40         2.40 o                         
   9   2  10         79.36         81.39         3.38 o                         
  10   2  10         20.62         19.42         2.27 o                         
  11   2  10         49.43         45.54         4.09 o                         
 -16   3  10          0.28          0.42         0.63 o                         
 -15   3  10         44.15         44.49         3.49 o                         
 -14   3  10         49.47         47.35         5.55 o                         
 -13   3  10         16.27         10.51         3.21 o                         
 -12   3  10          8.76          7.53         2.03 o                         
 -11   3  10          0.37         -0.23         1.46 o                         
 -10   3  10        141.06        133.88         6.98 o                         
  -9   3  10         32.85         26.62         3.49 o                         
  -8   3  10        357.77        370.01        10.13 o                         
  -7   3  10          0.59         -1.04         1.61 o                         
  -6   3  10         10.67         10.20         2.37 o                         
  -5   3  10        180.33        200.87         7.03 o                         
  -4   3  10        174.27        181.44         6.64 o                         
  -3   3  10        317.63        311.16         7.12 o                         
  -2   3  10         10.35         18.37         2.36 o                         
  -1   3  10         96.25        106.71         5.23 o                         
   0   3  10        554.12        555.57        12.83 o                         
   1   3  10         75.00         54.96         4.49 o                         
   2   3  10        519.31        541.42        12.98 o                         
   3   3  10        371.94        418.77        19.12 o                         
   4   3  10         32.54         31.07         3.50 o                         
   5   3  10        582.80        618.57        30.51 o                         
   6   3  10        117.96        147.24         8.61 o                         
   7   3  10          0.94          1.46         1.44 o                         
   8   3  10        165.92        169.72         7.12 o                         
   9   3  10         17.74         20.15         2.48 o                         
  10   3  10         20.37         14.60         1.86 o                         
 -15   4  10          0.62          3.50         1.46 o                         
 -14   4  10         24.29         21.60         3.21 o                         
 -13   4  10          1.91          0.88         1.46 o                         
 -12   4  10          1.04          1.31         1.44 o                         
 -11   4  10         52.72         54.23         4.61 o                         
 -10   4  10        198.09        202.10         8.94 o                         
  -9   4  10        117.30        138.70         7.43 o                         
  -8   4  10          2.71          3.21         1.82 o                         
  -7   4  10          0.22          0.44         1.61 o                         
  -6   4  10         54.43         61.26        15.33 o                         
  -5   4  10          6.16          6.08         3.80 o                         
  -4   4  10         24.51         21.83         2.73 o                         
  -3   4  10          6.74          3.89         1.47 o                         
  -2   4  10          1.06         -0.19         1.28 o                         
  -1   4  10         52.30         49.77         4.85 o                         
   0   4  10         53.08         50.80         7.30 o                         
   1   4  10        703.20        747.05        28.61 o                         
   2   4  10        480.24        468.26        21.31 o                         
   3   4  10          1.08         -2.34         2.34 o                         
   4   4  10        234.93        246.97         9.76 o                         
   5   4  10         81.93         88.91         7.39 o                         
   6   4  10         98.41         99.26         8.17 o                         
   7   4  10          3.46          1.15         1.24 o                         
   8   4  10         16.61         16.81         1.89 o                         
   9   4  10         37.36         34.09         7.15 o                         
  10   4  10          3.16          0.58         1.17 o                         
 -14   5  10          6.89          6.42         1.75 o                         
 -13   5  10         16.89         15.76         1.95 o                         
 -12   5  10         22.47         29.09         4.67 o                         
 -11   5  10         18.34         20.97         2.66 o                         
 -10   5  10        183.40        194.71         7.57 o                         
  -9   5  10         56.68         62.20         4.82 o                         
  -8   5  10         53.37         67.88         5.24 o                         
  -7   5  10         54.85         70.46         5.44 o                         
  -6   5  10         57.78         75.47         8.76 o                         
  -5   5  10         19.01         22.01         2.65 o                         
  -4   5  10         21.71         23.38         2.44 o                         
  -3   5  10          2.09          3.77         1.30 o                         
  -2   5  10        282.57        290.46         9.21 o                         
  -1   5  10        335.41        326.96        17.22 o                         
   0   5  10         21.24         11.68         3.50 o                         
   1   5  10         61.90         66.80         5.26 o                         
   2   5  10         26.50         23.01         3.10 o                         
   3   5  10         16.31         21.51         6.57 o                         
   4   5  10         39.25         45.30         4.67 o                         
   5   5  10         90.72         83.72         4.75 o                         
   6   5  10         13.50         13.60         1.62 o                         
   7   5  10        191.11        179.68        12.26 o                         
   8   5  10         45.09         45.48         2.78 o                         
 -12   6  10         31.83         35.03         3.80 o                         
 -11   6  10         31.29         40.58         2.95 o                         
 -10   6  10         13.85          9.38         1.82 o                         
  -9   6  10         87.84         80.39         4.90 o                         
  -8   6  10         69.46         70.62         9.49 o                         
  -7   6  10         14.77         13.91         2.77 o                         
  -6   6  10        131.75        129.41         5.39 o                         
  -5   6  10        161.06        154.83         6.63 o                         
  -4   6  10         11.52         14.80         2.45 o                         
  -3   6  10         10.39          8.99         3.80 o                         
  -2   6  10         63.45         52.84         6.13 o                         
  -1   6  10         78.94         69.24         4.61 o                         
   0   6  10          0.75          0.21         1.12 o                         
   1   6  10         10.41         17.69         3.07 o                         
   2   6  10        126.79        123.52         5.88 o                         
   3   6  10          0.57          0.77         0.89 o                         
   4   6  10         19.66         14.13         1.90 o                         
   5   6  10         13.58         12.58         1.65 o                         
   6   6  10         45.36         47.26         2.78 o                         
  -8   7  10         37.00         35.32         3.80 o                         
  -7   7  10          5.16          3.72         1.12 o                         
  -6   7  10          7.34          7.47         1.44 o                         
  -5   7  10        115.29        108.31         7.01 o                         
  -4   7  10         10.67          7.01         2.04 o                         
  -3   7  10         25.64         25.98         3.80 o                         
  -2   7  10         53.39         51.38         5.25 o                         
  -1   7  10          0.06          0.88         1.46 o                         
   0   7  10         38.42         42.33         4.38 o                         
   1   7  10          7.00          9.34         1.44 o                         
   2   7  10         20.97         19.56         2.63 o                         
   3   7  10         27.73         28.90         2.92 o                         
 -17   1  11         14.92         15.10         1.65 o                         
 -16   1  11          0.04          0.03         0.91 o                         
 -15   1  11         52.34         45.54         4.96 o                         
 -14   1  11         68.25         85.24         7.59 o                         
 -13   1  11          0.59          0.15         1.44 o                         
 -12   1  11         29.44         32.59         3.00 o                         
 -11   1  11          2.03          2.51         2.48 o                         
 -10   1  11          0.63          1.66         1.24 o                         
  -9   1  11        306.67        300.46        11.78 o                         
  -8   1  11         49.43         46.78         4.77 o                         
  -7   1  11          7.73          9.06         1.38 o                         
  -6   1  11        513.61        508.05         7.92 o                         
  -5   1  11        456.22        457.71         5.93 o                         
  -4   1  11        257.58        263.35         4.97 o                         
  -3   1  11          2.75          2.69         0.69 o                         
  -2   1  11        158.97        165.60         3.63 o                         
  -1   1  11          8.12          9.34         1.03 o                         
   0   1  11         20.89         16.42         1.21 o                         
   1   1  11         12.05         12.97         1.56 o                         
   2   1  11        849.41        835.53        19.51 o                         
   3   1  11          3.58          5.27         1.95 o                         
   4   1  11         23.37         22.71         3.56 o                         
   5   1  11         99.18         92.83         4.75 o                         
   6   1  11         45.81         47.46         3.31 o                         
   7   1  11          6.29          5.50         1.40 o                         
   8   1  11         12.81         13.93         1.79 o                         
   9   1  11          7.68         10.87         1.86 o                         
  10   1  11          5.82          4.82         1.24 o                         
 -16   2  11         13.02         13.45         1.75 o                         
 -15   2  11         11.93         12.33         1.95 o                         
 -14   2  11         66.96         65.29         4.32 o                         
 -13   2  11        140.86        133.72         4.63 o                         
 -12   2  11         11.84         14.24         2.32 o                         
 -11   2  11         17.06         17.71         2.30 o                         
 -10   2  11        814.72        806.01        48.75 o                         
  -9   2  11         86.17         73.06         5.36 o                         
  -8   2  11         10.29         10.06         2.37 o                         
  -7   2  11        154.93        151.05         4.89 o                         
  -6   2  11          4.34          5.37         1.36 o                         
  -5   2  11         30.92         30.37         2.23 o                         
  -4   2  11         41.48         47.23         2.97 o                         
  -3   2  11         27.37         25.80         2.21 o                         
  -2   2  11        184.56        206.53         6.09 o                         
  -1   2  11        246.43        262.88         6.41 o                         
   0   2  11         90.86         82.24         2.98 o                         
   1   2  11        313.94        306.82        10.24 o                         
   2   2  11        121.16        132.19         4.80 o                         
   3   2  11         83.37         78.55         5.15 o                         
   4   2  11          4.05          6.16         1.95 o                         
   5   2  11         19.60         25.37         4.23 o                         
   6   2  11         60.54         65.08         5.25 o                         
   7   2  11         50.08         56.01         4.02 o                         
   8   2  11         24.34         23.96         3.07 o                         
   9   2  11         37.75         32.36         2.57 o                         
  10   2  11         99.95        104.48         4.02 o                         
 -15   3  11         13.46         12.12         1.65 o                         
 -14   3  11          0.92          1.51         1.12 o                         
 -13   3  11          0.83          1.80         1.46 o                         
 -12   3  11         13.51          9.77         1.67 o                         
 -11   3  11          1.03          0.22         1.03 o                         
 -10   3  11          4.29          4.84         1.50 o                         
  -9   3  11         74.19         75.80         4.36 o                         
  -8   3  11         20.31         23.02         2.64 o                         
  -7   3  11        147.24        148.09         7.72 o                         
  -6   3  11          2.60          2.63         2.34 o                         
  -5   3  11         42.83         59.26         7.59 o                         
  -4   3  11         88.24         83.00         5.61 o                         
  -3   3  11        169.52        167.13        18.98 o                         
  -2   3  11          1.64          6.18         1.64 o                         
  -1   3  11        245.59        232.15         9.26 o                         
   0   3  11         85.12         96.51         5.96 o                         
   1   3  11         46.73         48.54         4.35 o                         
   2   3  11          0.77          0.28         1.16 o                         
   3   3  11        309.19        297.68         8.53 o                         
   4   3  11         68.23         68.59         4.67 o                         
   5   3  11         14.69         16.21         2.03 o                         
   6   3  11         42.81         41.60         5.40 o                         
   7   3  11          0.47          0.29         1.03 o                         
   8   3  11          1.98          3.93         1.28 o                         
   9   3  11         22.30         27.06         3.50 o                         
 -14   4  11          0.16         -0.29         1.17 o                         
 -13   4  11         35.26         35.03         4.09 o                         
 -12   4  11          1.64          0.88         1.46 o                         
 -11   4  11         10.67          5.34         1.75 o                         
 -10   4  11          0.40          1.90         1.16 o                         
  -9   4  11         70.21         71.55         3.46 o                         
  -8   4  11          7.10         11.25         2.48 o                         
  -7   4  11        225.33        231.62         9.81 o                         
  -6   4  11        101.79         97.32         6.44 o                         
  -5   4  11          0.03          1.31         2.19 o                         
  -4   4  11         29.04         29.69         3.70 o                         
  -3   4  11          2.06         -0.88         1.75 o                         
  -2   4  11         29.91         31.39         5.84 o                         
  -1   4  11         16.26         14.01         3.80 o                         
   0   4  11          5.61          3.21         2.63 o                         
   1   4  11          0.69         -0.88         2.34 o                         
   2   4  11         30.63         26.27         4.96 o                         
   3   4  11         37.95         38.24         5.55 o                         
   4   4  11         24.33         28.68         3.10 o                         
   5   4  11         19.08         18.54         2.37 o                         
   6   4  11        296.26        278.21        12.26 o                         
   7   4  11         25.75         31.12         2.68 o                         
   8   4  11          0.58          0.29         1.31 o                         
 -13   5  11         72.17         71.92         3.36 o                         
 -12   5  11         18.91         17.31         1.95 o                         
 -11   5  11          5.16          3.59         1.33 o                         
 -10   5  11          6.18          6.39         2.48 o                         
  -9   5  11         29.49         22.64         2.87 o                         
  -8   5  11          7.29          9.02         2.24 o                         
  -7   5  11         10.21          9.40         3.36 o                         
  -6   5  11         66.14         66.18         5.15 o                         
  -5   5  11         54.40         62.28         3.99 o                         
  -4   5  11         16.71         17.34         4.52 o                         
  -3   5  11          3.57          2.46         1.40 o                         
  -2   5  11         14.02         11.02         2.03 o                         
  -1   5  11         31.01         26.09         6.13 o                         
   0   5  11         22.42         18.65         2.66 o                         
   1   5  11         54.89         52.72         7.01 o                         
   2   5  11         14.98         14.60         4.82 o                         
   3   5  11          2.57          1.46         1.01 o                         
   4   5  11          3.92          3.77         1.33 o                         
   5   5  11         26.56         28.03         4.67 o                         
   6   5  11          0.16          0.88         1.46 o                         
 -10   6  11         11.93         13.14         2.63 o                         
  -9   6  11         10.05          8.76         2.34 o                         
  -8   6  11          3.08          3.50         2.04 o                         
  -7   6  11         30.04         32.99         4.38 o                         
  -6   6  11         76.09         75.03         6.71 o                         
  -5   6  11          1.37          2.58         1.46 o                         
  -4   6  11          1.22          3.80         1.75 o                         
  -3   6  11          0.05          0.58         1.46 o                         
  -2   6  11          0.99          0.58         1.46 o                         
  -1   6  11         84.13         77.79         4.53 o                         
   0   6  11         10.87         11.74         1.86 o                         
   1   6  11          3.06          3.80         1.24 o                         
   2   6  11         20.19         16.79         2.06 o                         
   3   6  11         17.43         14.30         2.63 o                         
   4   6  11         33.57         28.68         2.16 o                         
  -5   7  11          3.99          1.75         1.17 o                         
  -4   7  11          2.00          0.58         0.88 o                         
  -3   7  11         35.51         25.98         3.21 o                         
  -2   7  11         16.62         19.27         2.63 o                         
  -1   7  11          5.04          5.84         1.75 o                         
 -16   0  12         28.92         24.23         2.92 o                         
 -15   0  12         62.72         49.92         4.67 o                         
 -14   0  12          0.19         -0.58         1.46 o                         
 -13   0  12         31.41         28.03         4.38 o                         
 -12   0  12        617.72        674.94        24.52 o                         
 -11   0  12         19.06         24.79         5.25 o                         
 -10   0  12         24.81         24.79         3.08 o                         
  -9   0  12         16.85         15.25         3.80 o                         
  -8   0  12         17.33         16.12         2.57 o                         
  -7   0  12          6.69          8.44         1.52 o                         
  -6   0  12          5.06          3.42         1.15 o                         
  -5   0  12         39.31         46.68         2.72 o                         
  -4   0  12        308.93        301.98         6.93 o                         
  -3   0  12        199.79        198.42         5.53 o                         
  -2   0  12         24.64         20.64         2.17 o                         
  -1   0  12        858.45        875.29        13.31 o                         
   0   0  12        591.35        603.63        10.29 o                         
   1   0  12        687.36        730.47        17.43 o                         
   2   0  12          6.27          8.03         1.86 o                         
   3   0  12         56.80         65.98         4.64 o                         
   4   0  12        109.93        109.54        13.14 o                         
   5   0  12        443.82        471.93        12.79 o                         
   6   0  12        336.85        345.56        15.91 o                         
   7   0  12        119.34        114.31         6.71 o                         
   8   0  12        105.47        130.40         6.28 o                         
   9   0  12         84.43         85.37         7.59 o                         
 -16   1  12          6.70          6.07         1.24 o                         
 -15   1  12          6.92         10.91         3.65 o                         
 -14   1  12         39.85         39.99         4.67 o                         
 -13   1  12         11.41          8.17         2.63 o                         
 -12   1  12         31.69         25.57         2.95 o                         
 -11   1  12        406.46        425.04        12.72 o                         
 -10   1  12          8.23         11.38         2.37 o                         
  -9   1  12         63.02         58.86         3.92 o                         
  -8   1  12         15.70         16.94         2.30 o                         
  -7   1  12         35.08         34.38         2.14 o                         
  -6   1  12         40.74         36.10         2.22 o                         
  -5   1  12         81.57         79.00         2.90 o                         
  -4   1  12         13.78         16.27         1.43 o                         
  -3   1  12         93.75         87.79         2.91 o                         
  -2   1  12        138.19        126.98         3.48 o                         
  -1   1  12          2.02          1.48         0.93 o                         
   0   1  12        590.90        587.78         9.14 o                         
   1   1  12         20.32         28.39         2.75 o                         
   2   1  12         29.17         30.73         2.69 o                         
   3   1  12        207.97        195.98        11.68 o                         
   4   1  12         97.91        109.54         4.77 o                         
   5   1  12          2.16          1.33         1.06 o                         
   6   1  12        144.18        141.20         6.10 o                         
   7   1  12         39.95         41.13         2.63 o                         
   8   1  12         84.98         78.02         3.26 o                         
   9   1  12        130.65        122.48         3.65 o                         
 -15   2  12          0.80          0.99         0.97 o                         
 -14   2  12          0.60          0.55         0.91 o                         
 -13   2  12          9.83         12.24         1.78 o                         
 -12   2  12         69.06         60.68         4.05 o                         
 -11   2  12        188.95        204.21         8.14 o                         
 -10   2  12         17.15         18.97         3.36 o                         
  -9   2  12          3.00          4.46         3.65 o                         
  -8   2  12        182.25        208.34         9.78 o                         
  -7   2  12         10.62          6.01         2.32 o                         
  -6   2  12         44.76         42.50         2.63 o                         
  -5   2  12         91.83         97.84         3.91 o                         
  -4   2  12         86.38         96.15         5.74 o                         
  -3   2  12        161.48        165.34         4.95 o                         
  -2   2  12        338.07        374.41         8.19 o                         
  -1   2  12        250.06        249.33         6.00 o                         
   0   2  12        249.30        268.42         5.85 o                         
   1   2  12         26.95         27.74         3.10 o                         
   2   2  12        172.83        178.65         6.06 o                         
   3   2  12         10.07          8.95         1.53 o                         
   4   2  12         27.80         33.42         3.20 o                         
   5   2  12         33.36         38.67         2.70 o                         
   6   2  12         25.63         20.56         1.91 o                         
   7   2  12        160.75        149.46         5.57 o                         
   8   2  12         27.59         30.39         2.27 o                         
 -14   3  12         14.39         18.63         1.95 o                         
 -13   3  12         35.05         29.91         2.10 o                         
 -12   3  12         51.96         52.20         2.91 o                         
 -11   3  12          8.21         10.56         1.61 o                         
 -10   3  12         73.65         74.99         3.92 o                         
  -9   3  12        270.72        248.81         7.86 o                         
  -8   3  12          1.78          5.14         1.88 o                         
  -7   3  12        119.67        121.46         6.11 o                         
  -6   3  12        298.90        330.99         9.88 o                         
  -5   3  12        105.12        107.72         5.66 o                         
  -4   3  12          3.37          7.13         2.45 o                         
  -3   3  12         58.10         62.01         4.04 o                         
  -2   3  12         27.21         23.16         2.23 o                         
  -1   3  12         34.55         35.28         2.67 o                         
   0   3  12         69.94         73.86         3.96 o                         
   1   3  12        236.50        257.02         9.39 o                         
   2   3  12          2.73          2.11         1.33 o                         
   3   3  12          1.35          4.67         1.40 o                         
   4   3  12         16.94         19.87         2.37 o                         
   5   3  12          0.89          0.29         0.97 o                         
   6   3  12          1.62          1.81         1.17 o                         
   7   3  12          0.52          1.35         1.02 o                         
 -13   4  12          5.65          3.80         1.75 o                         
 -12   4  12         42.69         42.33         4.09 o                         
 -11   4  12         31.01         23.67         2.45 o                         
 -10   4  12          1.64          1.79         1.06 o                         
  -9   4  12          1.10         -0.22         1.11 o                         
  -8   4  12        103.21         91.94         5.47 o                         
  -7   4  12          0.30          0.88         1.58 o                         
  -6   4  12         90.55         92.91         6.27 o                         
  -5   4  12        136.24        145.96        11.39 o                         
  -4   4  12         13.15         17.52         4.38 o                         
  -3   4  12        253.40        254.30        10.66 o                         
  -2   4  12         16.65         31.82         4.96 o                         
  -1   4  12          2.37          4.28         1.82 o                         
   0   4  12        263.42        260.36         8.25 o                         
   1   4  12         48.00         48.46         6.13 o                         
   2   4  12         45.38         57.51         6.42 o                         
   3   4  12         51.93         53.42         5.84 o                         
   4   4  12          0.05         -0.58         1.46 o                         
   5   4  12          6.83          9.34         2.34 o                         
   6   4  12         11.13          9.05         2.04 o                         
 -11   5  12          2.46          0.88         1.46 o                         
 -10   5  12          0.52          1.46         1.75 o                         
  -9   5  12          4.48          3.45         1.19 o                         
  -8   5  12         20.29         17.28         4.67 o                         
  -7   5  12         32.97         37.09         2.96 o                         
  -6   5  12          0.26          1.95         1.54 o                         
  -5   5  12         18.06         19.56         4.09 o                         
  -4   5  12         81.50         84.93         5.26 o                         
  -3   5  12         52.34         57.51         6.13 o                         
  -2   5  12        248.08        269.62        16.20 o                         
  -1   5  12         29.22         33.39         3.19 o                         
   0   5  12         41.58         38.69         2.37 o                         
   1   5  12        164.67        158.98         6.60 o                         
   2   5  12          9.42          7.78         2.77 o                         
   3   5  12        188.26        185.43        11.09 o                         
   4   5  12         17.51         16.16         1.75 o                         
  -8   6  12          0.12         -0.29         1.17 o                         
  -7   6  12          1.20          2.34         1.46 o                         
  -6   6  12          1.01          3.58         1.12 o                         
  -5   6  12          0.14          0.88         1.46 o                         
  -4   6  12         11.39         10.04         1.75 o                         
  -3   6  12         27.28         26.75         2.48 o                         
  -2   6  12          4.23          2.89         1.19 o                         
  -1   6  12        110.93         98.90         4.41 o                         
   0   6  12         93.36         80.16         3.81 o                         
   1   6  12         11.00         11.09         2.04 o                         
 -14   1  13         57.74         61.01         4.96 o                         
 -13   1  13         12.97         11.09         2.63 o                         
 -12   1  13          9.21          6.44         1.31 o                         
 -11   1  13         38.84         41.64         3.49 o                         
 -10   1  13         60.34         65.96         4.61 o                         
  -9   1  13          3.48          3.39         1.54 o                         
  -8   1  13         69.59         76.11         5.73 o                         
  -7   1  13         93.62         93.92         3.71 o                         
  -6   1  13          0.23         -0.52         0.88 o                         
  -5   1  13         71.75         71.34         2.95 o                         
  -4   1  13         40.57         44.19         2.14 o                         
  -3   1  13         20.35         21.89         1.60 o                         
  -2   1  13        281.62        291.80         5.52 o                         
  -1   1  13         37.16         41.80         2.18 o                         
   0   1  13        265.65        258.92         5.93 o                         
   1   1  13          2.27          5.18         1.33 o                         
   2   1  13         46.89         54.38         4.63 o                         
   3   1  13        160.73        163.42         6.55 o                         
   4   1  13          0.85          0.58         0.94 o                         
   5   1  13          9.87          9.91         1.45 o                         
   6   1  13         17.73         15.57         1.57 o                         
   7   1  13          0.41          0.00         0.67 o                         
 -14   2  13         19.45         11.92         1.16 o                         
 -13   2  13          4.87          2.60         1.12 o                         
 -12   2  13          8.15          8.87         1.54 o                         
 -11   2  13         21.15         24.16         2.66 o                         
 -10   2  13         14.25         10.07         1.95 o                         
  -9   2  13         82.73         81.00         5.11 o                         
  -8   2  13          5.78          3.27         1.54 o                         
  -7   2  13        124.45        125.68         4.66 o                         
  -6   2  13        221.70        220.94         7.39 o                         
  -5   2  13         52.19         50.24         3.07 o                         
  -4   2  13        109.64        103.41         4.33 o                         
  -3   2  13         52.31         46.54         2.59 o                         
  -2   2  13          9.75          9.73         1.38 o                         
  -1   2  13          7.49          7.69         1.26 o                         
   0   2  13        150.78        144.51         5.56 o                         
   1   2  13          1.63          2.63         1.44 o                         
   2   2  13         13.11         12.18         2.34 o                         
   3   2  13        127.88        137.04         6.13 o                         
   4   2  13         83.10         86.45         4.33 o                         
   5   2  13          2.73          3.50         1.24 o                         
   6   2  13         17.10         18.76         1.86 o                         
 -13   3  13         82.82         81.18         4.96 o                         
 -12   3  13          0.04          0.70         0.69 o                         
 -11   3  13          0.80          0.21         0.81 o                         
 -10   3  13          4.18          1.41         0.89 o                         
  -9   3  13         33.61         32.68         3.86 o                         
  -8   3  13          0.40          0.69         0.92 o                         
  -7   3  13         11.64          9.89         1.44 o                         
  -6   3  13         40.86         49.33         3.65 o                         
  -5   3  13         13.40         15.88         2.78 o                         
  -4   3  13          5.40          6.74         2.24 o                         
  -3   3  13          0.17          0.72         1.54 o                         
  -2   3  13         14.84         17.37         3.27 o                         
  -1   3  13          8.07          5.52         1.41 o                         
   0   3  13         40.54         41.19         2.90 o                         
   1   3  13         20.99         22.77         3.50 o                         
   2   3  13         29.44         24.81         3.50 o                         
   3   3  13          3.81          1.46         1.46 o                         
   4   3  13         14.01         11.09         2.04 o                         
   5   3  13         22.46         20.44         2.63 o                         
 -11   4  13         17.45         17.84         1.75 o                         
 -10   4  13         10.93         11.01         1.33 o                         
  -9   4  13          6.25          7.63         1.33 o                         
  -8   4  13         75.43         81.41         3.69 o                         
  -7   4  13          0.06          0.70         0.79 o                         
  -6   4  13         64.76         66.37         3.75 o                         
  -5   4  13         23.64         24.40         5.11 o                         
  -4   4  13         56.63         55.43         4.33 o                         
  -3   4  13         36.48         37.95         3.72 o                         
  -2   4  13          1.05          0.10         1.03 o                         
  -1   4  13         47.63         46.47         3.08 o                         
   0   4  13         36.86         40.58         4.67 o                         
   1   4  13          5.23          7.01         2.34 o                         
   2   4  13          1.00          2.04         1.75 o                         
   3   4  13         20.80         14.89         2.63 o                         
   4   4  13          1.08          1.53         0.88 o                         
  -8   5  13        128.95        128.16         6.13 o                         
  -7   5  13          0.05          0.88         0.67 o                         
  -6   5  13          0.05          0.65         0.77 o                         
  -5   5  13         48.20         50.21         3.51 o                         
  -4   5  13         22.07         23.64         2.57 o                         
  -3   5  13          0.18          0.73         0.81 o                         
  -2   5  13         50.30         42.25         2.13 o                         
  -1   5  13          0.59          1.39         0.73 o                         
   0   5  13         33.16         26.86         3.21 o                         
   1   5  13          3.44          3.21         1.46 o                         
   2   5  13         12.70         11.68         2.04 o                         
 -13   0  14        251.09        232.38         9.34 o                         
 -12   0  14          2.52          4.67         1.75 o                         
 -11   0  14         43.04         44.96         4.67 o                         
 -10   0  14         81.19         82.03         6.71 o                         
  -9   0  14         10.10         12.55         2.92 o                         
  -8   0  14         38.12         31.24         4.67 o                         
  -7   0  14         79.38         85.83         7.59 o                         
  -6   0  14        276.91        303.90        14.89 o                         
  -5   0  14        122.58        129.24         6.36 o                         
  -4   0  14         20.36         24.68         2.99 o                         
  -3   0  14         29.77         29.55         3.10 o                         
  -2   0  14         11.80         15.34         2.16 o                         
  -1   0  14        133.07        123.03         5.56 o                         
   0   0  14         14.66         12.12         1.95 o                         
   1   0  14         75.29         83.34         5.84 o                         
   2   0  14         81.01         88.70         4.43 o                         
   3   0  14          0.55          0.29         1.17 o                         
   4   0  14          6.67          2.48         1.03 o                         
   5   0  14         58.17         43.21         3.80 o                         
 -13   1  14          0.24          0.58         1.17 o                         
 -12   1  14          3.14          4.96         1.75 o                         
 -11   1  14         15.59         14.01         2.92 o                         
 -10   1  14          7.45          7.70         1.54 o                         
  -9   1  14         21.23         22.74         3.21 o                         
  -8   1  14          1.95          2.14         1.19 o                         
  -7   1  14          5.21          5.48         1.40 o                         
  -6   1  14         36.19         39.39         2.66 o                         
  -5   1  14         59.33         69.68         2.73 o                         
  -4   1  14         57.28         55.76         2.45 o                         
  -3   1  14        158.83        160.56         5.40 o                         
  -2   1  14         19.77         26.19         1.84 o                         
  -1   1  14         10.04          7.91         1.25 o                         
   0   1  14         49.78         50.04         2.81 o                         
   1   1  14          0.75          0.44         0.94 o                         
   2   1  14         65.47         67.50         3.14 o                         
   3   1  14          0.24         -0.61         0.81 o                         
   4   1  14         22.86         20.88         1.62 o                         
   5   1  14         15.64         16.98         1.65 o                         
 -12   2  14          0.36          0.73         0.83 o                         
 -11   2  14          1.15          2.43         0.84 o                         
 -10   2  14          1.22          0.91         0.91 o                         
  -9   2  14          1.28         -0.10         0.91 o                         
  -8   2  14          1.60          2.14         1.19 o                         
  -7   2  14          1.04          0.53         0.75 o                         
  -6   2  14         14.67         10.78         1.41 o                         
  -5   2  14        103.34         83.88         5.48 o                         
  -4   2  14          2.44          2.56         1.03 o                         
  -3   2  14         26.55         33.65         2.64 o                         
  -2   2  14        100.06         90.55         4.29 o                         
  -1   2  14         72.99         77.03         3.24 o                         
   0   2  14         21.18         22.88         2.37 o                         
   1   2  14         12.21         10.71         1.65 o                         
   2   2  14         90.47         87.30         4.13 o                         
   3   2  14        117.56        105.58         5.98 o                         
   4   2  14         81.76         77.61         4.38 o                         
 -11   3  14          0.50          0.25         1.31 o                         
 -10   3  14         16.45         15.04         1.44 o                         
  -9   3  14          3.08          3.65         1.24 o                         
  -8   3  14          9.46          8.76         2.04 o                         
  -7   3  14          0.02          0.06         0.72 o                         
  -6   3  14          4.42          4.47         1.16 o                         
  -5   3  14          3.32          1.34         0.98 o                         
  -4   3  14         27.24         33.39         3.19 o                         
  -3   3  14         43.73         38.44         3.61 o                         
  -2   3  14        379.58        348.41        10.63 o                         
  -1   3  14         81.03         76.65         4.54 o                         
   0   3  14         58.52         57.51         4.67 o                         
   1   3  14         65.97         68.02         4.67 o                         
   2   3  14         75.40         67.62         3.49 o                         
   3   3  14          5.74          3.80         1.17 o                         
  -9   4  14         53.57         53.72         3.80 o                         
  -8   4  14         17.91         21.02         2.63 o                         
  -7   4  14          2.40          3.43         0.81 o                         
  -6   4  14          6.05          6.82         1.63 o                         
  -5   4  14          1.41          0.67         0.89 o                         
  -4   4  14          0.06         -0.58         1.03 o                         
  -3   4  14          3.27          1.44         0.98 o                         
  -2   4  14         65.91         60.87         2.99 o                         
  -1   4  14         84.23         67.21         3.25 o                         
   0   4  14         12.95         14.30         2.63 o                         
   1   4  14          0.32          0.29         0.88 o                         
 -11   1  15          0.30          0.29         0.88 o                         
 -10   1  15         13.93         17.52         2.63 o                         
  -9   1  15         25.49         19.56         2.92 o                         
  -8   1  15          8.24          7.88         2.34 o                         
  -7   1  15         64.31         72.40         5.84 o                         
  -6   1  15         22.01         27.14         4.09 o                         
  -5   1  15          0.80          0.58         1.46 o                         
  -4   1  15         89.38         95.46         6.13 o                         
  -3   1  15         30.87         34.11         2.57 o                         
  -2   1  15          0.58          1.51         1.12 o                         
  -1   1  15          7.25          9.93         1.65 o                         
   0   1  15          1.37          1.85         1.75 o                         
   1   1  15          0.14          0.12         0.60 o                         
   2   1  15         22.28         19.66         1.75 o                         
  -9   2  15          5.38          4.65         1.31 o                         
  -8   2  15         76.57         73.76         5.69 o                         
  -7   2  15          0.82          1.17         1.17 o                         
  -6   2  15          6.55          4.69         1.33 o                         
  -5   2  15         29.13         27.49         3.21 o                         
  -4   2  15          7.38          4.38         2.04 o                         
  -3   2  15         80.19         68.02         6.13 o                         
  -2   2  15         35.36         34.45         3.50 o                         
  -1   2  15         22.26         19.56         2.63 o                         
   0   2  15          1.79          1.46         1.17 o                         
  -7   3  15          1.98          0.29         1.17 o                         
  -6   3  15         34.04         30.53         1.84 o                         
  -5   3  15          9.60         11.39         1.65 o                         
  -4   3  15          0.79          1.56         0.91 o                         
  -3   3  15          3.65          4.73         1.24 o                         
  -2   3  15         69.66         57.80         4.96 o                         
                                                                                
